# Supplementary material for: Reductions in bacterial viability stimulate the production of Extra-intestinal Pathogenic Escherichia coli (ExPEC) cytoplasm-carrying Extracellular Vesicles (EVs)
Source: PLoS Pathog. 2022 Oct 19;18(10):e1010908. doi: 10.1371/journal.ppat.1010908 (PMC9621596; doi:10.1371/journal.ppat.1010908)
Supplement: S1 Table — (XLSX) [file ppat.1010908.s015.xlsx]

## Sheet: FY26
Checked	Protein FDR Confidence: Combined	Master	Accession	Abundances (Normalized): F1: Sample	Abundances (Normalized): F2: Sample	Abundances (Normalized): F3: Sample	Abundance: F1: Sample	Abundance: F2: Sample	Abundance: F3: Sample	Found in Sample: [S1] F1: Sample	Found in Sample: [S2] F2: Sample	Found in Sample: [S3] F3: Sample	Modifications
FALSE	High	IsMasterProtein	orf03804_1	19000000000	18000000000	19000000000	19000000000	19000000000	16000000000	High	High	High
FALSE	High	IsMasterProtein	orf00763_1	8430000000	8980000000	9030000000	8410000000	8980000000	7880000000	High	High	High
FALSE	High	IsMasterProtein	orf03757_1	8190000000	8170000000	8040000000	8170000000	8170000000	7010000000	High	High	High
FALSE	High	IsMasterProtein	orf03662_1	8070000000	8410000000	8140000000	8040000000	8410000000	7100000000	High	High	High
FALSE	High	IsMasterProtein	orf02114_1	5890000000	6350000000	6040000000	5880000000	6350000000	5270000000	High	High	High
FALSE	High	IsMasterProtein	orf03593_1	5210000000	5340000000	5580000000	5200000000	5340000000	4870000000	High	High	High
FALSE	High	IsMasterProtein	orf01645_1	3940000000	3850000000	3830000000	3930000000	3850000000	3340000000	High	High	High
FALSE	High	IsMasterProtein	orf02909_1	3900000000	3970000000	3850000000	3880000000	3970000000	3350000000	High	High	High
FALSE	High	IsMasterProtein	orf03595_1	3510000000	3490000000	3370000000	3500000000	3490000000	2940000000	High	High	High
FALSE	High	IsMasterProtein	orf03594_1	3480000000	3280000000	3310000000	3470000000	3280000000	2880000000	High	High	High
FALSE	High	IsMasterProtein	orf04365_1	3370000000	3640000000	3690000000	3360000000	3640000000	3210000000	High	High	High
FALSE	High	IsMasterProtein	orf04264_1	3300000000	3390000000	3190000000	3290000000	3390000000	2780000000	High	High	High
FALSE	High	IsMasterProtein	orf02340_1	2960000000	2930000000	2920000000	2950000000	2930000000	2550000000	High	High	High
FALSE	High	IsMasterProtein	orf00380_1	2930000000	2960000000	2990000000	2920000000	2960000000	2610000000	High	High	High
FALSE	High	IsMasterProtein	orf01457_1	2790000000	2780000000	2780000000	2780000000	2780000000	2430000000	High	High	High
FALSE	High	IsMasterProtein	orf03071_1	2790000000	2790000000	2800000000	2780000000	2790000000	2440000000	High	High	High
FALSE	High	IsMasterProtein	orf00777_1	2500000000	2430000000	2430000000	2490000000	2430000000	2120000000	High	High	High
FALSE	High	IsMasterProtein	orf01619_1	2500000000	2540000000	2430000000	2490000000	2540000000	2120000000	High	High	High
FALSE	High	IsMasterProtein	orf03290_1	2160000000	2120000000	2200000000	2160000000	2120000000	1920000000	High	High	High
FALSE	High	IsMasterProtein	orf03471_1	2130000000	2020000000	2180000000	2120000000	2020000000	1900000000	High	High	High
FALSE	High	IsMasterProtein	orf01032_1	2100000000	2030000000	2020000000	2100000000	2030000000	1760000000	High	High	High
FALSE	High	IsMasterProtein	orf03496_1	1950000000	2030000000	1940000000	1950000000	2030000000	1690000000	High	High	High
FALSE	High	IsMasterProtein	orf02351_1	1860000000	1800000000	1830000000	1860000000	1800000000	1600000000	High	High	High
FALSE	High	IsMasterProtein	orf00509_1	1850000000	1850000000	1810000000	1850000000	1850000000	1580000000	High	High	High
FALSE	High	IsMasterProtein	orf02560_1	1820000000	1840000000	1770000000	1810000000	1840000000	1540000000	High	High	High
FALSE	High	IsMasterProtein	orf00618_1	1790000000	1820000000	1740000000	1780000000	1820000000	1520000000	High	High	High
FALSE	High	IsMasterProtein	orf01610_1	1620000000	1630000000	1670000000	1610000000	1630000000	1450000000	High	High	High
FALSE	High	IsMasterProtein	orf01603_1	1620000000	1520000000	1510000000	1610000000	1520000000	1320000000	High	High	High
FALSE	High	IsMasterProtein	orf02350_1	1600000000	1630000000	1580000000	1600000000	1630000000	1380000000	High	High	High
FALSE	High	IsMasterProtein	orf03064_1	1590000000	1600000000	1530000000	1590000000	1600000000	1340000000	High	High	High
FALSE	High	IsMasterProtein	orf03923_1	1560000000	1570000000	1530000000	1550000000	1570000000	1330000000	High	High	High
FALSE	High	IsMasterProtein	orf01622_1	1530000000	1530000000	1460000000	1520000000	1530000000	1270000000	High	High	High
FALSE	High	IsMasterProtein	orf03844_1	1450000000	1430000000	1400000000	1440000000	1430000000	1220000000	High	High	High
FALSE	High	IsMasterProtein	orf03765_1	1440000000	1470000000	1390000000	1440000000	1470000000	1210000000	High	High	High
FALSE	High	IsMasterProtein	orf01621_1	1350000000	1340000000	1280000000	1340000000	1340000000	1110000000	High	High	High
FALSE	High	IsMasterProtein	orf00462_1	1330000000	1310000000	1290000000	1320000000	1310000000	1120000000	High	High	High
FALSE	High	IsMasterProtein	orf00416_1	1300000000	1320000000	1300000000	1300000000	1320000000	1130000000	High	High	High
FALSE	High	IsMasterProtein	orf04117_1	1270000000	1210000000	1250000000	1260000000	1210000000	1090000000	High	High	High
FALSE	High	IsMasterProtein	orf02550_1	1250000000	1260000000	1220000000	1250000000	1260000000	1060000000	High	High	High
FALSE	High	IsMasterProtein	orf04400_1	1230000000	1170000000	1200000000	1230000000	1170000000	1050000000	High	High	High
FALSE	High	IsMasterProtein	orf01533_1	1190000000	1220000000	1170000000	1180000000	1220000000	1020000000	High	High	High
FALSE	High	IsMasterProtein	orf00229_1	1190000000	1210000000	1150000000	1180000000	1210000000	1000000000	High	High	High
FALSE	High	IsMasterProtein	orf03356_1	1150000000	1110000000	1120000000	1150000000	1110000000	979000000	High	High	High
FALSE	High	IsMasterProtein	orf03318_1	1130000000	1140000000	1150000000	1130000000	1140000000	1000000000	High	High	High
FALSE	High	IsMasterProtein	orf01834_1	1120000000	1150000000	1180000000	1120000000	1150000000	1030000000	High	High	High
FALSE	High	IsMasterProtein	orf03016_1	1110000000	1140000000	1090000000	1110000000	1140000000	948000000	High	High	High
FALSE	High	IsMasterProtein	orf01607_1	1110000000	1070000000	1060000000	1100000000	1070000000	928000000	High	High	High
FALSE	High	IsMasterProtein	orf02620_1	1060000000	1090000000	1040000000	1060000000	1090000000	907000000	High	High	High
FALSE	High	IsMasterProtein	orf03015_1	1030000000	1030000000	1070000000	1030000000	1030000000	930000000	High	High	High
FALSE	High	IsMasterProtein	orf01949_1	1000000000	1000000000	969000000	1000000000	1000000000	845000000	High	High	High
FALSE	High	IsMasterProtein	orf01652_1	979000000	1000000000	975000000	976000000	1000000000	850000000	High	High	High
FALSE	High	IsMasterProtein	orf01117_1	974000000	1020000000	987000000	971000000	1020000000	860000000	High	High	High
FALSE	High	IsMasterProtein	orf03078_1	969000000	979000000	965000000	966000000	979000000	841000000	High	High	High
FALSE	High	IsMasterProtein	orf01617_1	958000000	930000000	898000000	955000000	930000000	784000000	High	High	High
FALSE	High	IsMasterProtein	orf02529_1	953000000	902000000	930000000	950000000	902000000	811000000	High	High	High
FALSE	High	IsMasterProtein	orf00789_1	947000000	1080000000	1040000000	944000000	1080000000	908000000	High	High	High
FALSE	High	IsMasterProtein	orf02082_1	941000000	918000000	1010000000	938000000	918000000	881000000	High	High	High
FALSE	High	IsMasterProtein	orf01597_1	908000000	902000000	1010000000	905000000	902000000	881000000	High	High	High
FALSE	High	IsMasterProtein	orf02349_1	901000000	859000000	907000000	899000000	859000000	791000000	High	High	High
FALSE	High	IsMasterProtein	orf03053_1	873000000	852000000	831000000	870000000	852000000	724000000	High	High	High
FALSE	High	IsMasterProtein	orf04261_1	867000000	933000000	865000000	865000000	933000000	754000000	High	High	High
FALSE	High	IsMasterProtein	orf01189_1	844000000	863000000	826000000	842000000	863000000	720000000	High	High	High
FALSE	High	IsMasterProtein	orf03653_1	844000000	870000000	872000000	841000000	870000000	760000000	High	High	High
FALSE	High	IsMasterProtein	orf03160_1	816000000	722000000	852000000	814000000	722000000	743000000	High	High	High
FALSE	High	IsMasterProtein	orf01460_1	815000000	820000000	837000000	812000000	820000000	730000000	High	High	High
FALSE	High	IsMasterProtein	orf03659_1	813000000	840000000	757000000	810000000	840000000	660000000	High	High	High
FALSE	High	IsMasterProtein	orf04700_1	791000000	755000000	821000000	789000000	755000000	716000000	High	High	High
FALSE	High	IsMasterProtein	orf02626_1	770000000	774000000	753000000	768000000	774000000	657000000	High	High	High
FALSE	High	IsMasterProtein	orf01614_1	768000000	676000000	785000000	766000000	676000000	685000000	High	High	High
FALSE	High	IsMasterProtein	orf01596_1	765000000	782000000	768000000	762000000	782000000	669000000	High	High	High
FALSE	High	IsMasterProtein	orf04718_1	727000000	738000000	725000000	725000000	738000000	632000000	High	High	High
FALSE	High	IsMasterProtein	orf01606_1	697000000	631000000	681000000	695000000	631000000	594000000	High	High	High
FALSE	High	IsMasterProtein	orf04305_1	696000000	702000000	740000000	694000000	702000000	645000000	High	High	High
FALSE	High	IsMasterProtein	orf04326_1	694000000	663000000	663000000	692000000	663000000	578000000	High	High	High
FALSE	High	IsMasterProtein	orf01616_1	689000000	643000000	645000000	687000000	643000000	563000000	High	High	High
FALSE	High	IsMasterProtein	orf01612_1	658000000	668000000	627000000	656000000	668000000	547000000	High	High	High
FALSE	High	IsMasterProtein	orf04437_1	655000000	672000000	635000000	653000000	672000000	553000000	High	High	High
FALSE	High	IsMasterProtein	orf01615_1	636000000	611000000	576000000	634000000	611000000	502000000	High	High	High
FALSE	High	IsMasterProtein	orf03505_1	634000000	675000000	594000000	632000000	675000000	518000000	High	High	High
FALSE	High	IsMasterProtein	orf03924_1	632000000	620000000	669000000	630000000	620000000	583000000	High	High	High
FALSE	High	IsMasterProtein	orf02619_1	623000000	642000000	655000000	621000000	642000000	571000000	High	High	High
FALSE	High	IsMasterProtein	orf03784_1	608000000	624000000	627000000	606000000	624000000	547000000	High	High	High
FALSE	High	IsMasterProtein	orf04366_1	598000000	584000000	572000000	596000000	584000000	499000000	High	High	High
FALSE	High	IsMasterProtein	orf02348_1	536000000	539000000	552000000	534000000	539000000	481000000	High	High	High
FALSE	High	IsMasterProtein	orf02346_1	528000000	514000000	504000000	526000000	514000000	439000000	High	High	High
FALSE	High	IsMasterProtein	orf00698_1	521000000	528000000	506000000	519000000	528000000	441000000	High	High	High
FALSE	High	IsMasterProtein	orf01611_1	519000000	515000000	569000000	517000000	515000000	496000000	High	High	High
FALSE	High	IsMasterProtein	orf00351_1	508000000	469000000	512000000	507000000	469000000	447000000	High	High	High
FALSE	High	IsMasterProtein	orf01386_1	499000000	474000000	533000000	497000000	474000000	465000000	High	High	High
FALSE	High	IsMasterProtein	orf04660_1	498000000	495000000	489000000	496000000	495000000	427000000	High	High	High
FALSE	High	IsMasterProtein	orf01226_1	497000000	471000000	472000000	495000000	471000000	412000000	High	High	High
FALSE	High	IsMasterProtein	orf01475_1	492000000	505000000	504000000	491000000	505000000	440000000	High	High	High
FALSE	High	IsMasterProtein	orf01495_1	491000000	481000000	473000000	489000000	481000000	412000000	High	High	High	Acetyl [N-Term]
FALSE	High	IsMasterProtein	orf02087_1	475000000	470000000	473000000	474000000	470000000	412000000	High	High	High
FALSE	High	IsMasterProtein	orf00317_1	474000000	472000000	490000000	473000000	472000000	427000000	High	High	High
FALSE	High	IsMasterProtein	orf00946_1	468000000	463000000	453000000	467000000	463000000	395000000	High	High	High
FALSE	High	IsMasterProtein	orf02085_1	463000000	415000000	438000000	461000000	415000000	382000000	High	High	High
FALSE	High	IsMasterProtein	orf01604_1	455000000	475000000	433000000	454000000	475000000	377000000	High	High	High
FALSE	High	IsMasterProtein	orf02678_1	452000000	429000000	445000000	451000000	429000000	388000000	High	High	High
FALSE	High	IsMasterProtein	orf03993_1	439000000	477000000	472000000	438000000	477000000	411000000	High	High	High
FALSE	High	IsMasterProtein	orf02363_1	419000000	83186951	82240107	418000000	83186951	71724574	High	High	High
FALSE	High	IsMasterProtein	orf01605_1	413000000	409000000	427000000	412000000	409000000	372000000	High	High	High
FALSE	High	IsMasterProtein	orf00671_1	408000000	422000000	408000000	406000000	422000000	355000000	High	High	High
FALSE	High	IsMasterProtein	WP_000973517.1	405000000	404000000	401000000	403000000	404000000	350000000	High	High	High
FALSE	High	IsMasterProtein	orf03079_1	401000000	422000000	370000000	399000000	422000000	323000000	High	High	High
FALSE	High	IsMasterProtein	orf02616_1	398000000	402000000	401000000	397000000	402000000	350000000	High	High	High
FALSE	High	IsMasterProtein	orf02347_1	398000000	408000000	400000000	397000000	408000000	349000000	High	High	High
FALSE	High	IsMasterProtein	orf01971_1	394000000	398000000	385000000	393000000	398000000	335000000	High	High	High
FALSE	High	IsMasterProtein	orf00230_1	390000000	135000000	148000000	389000000	135000000	129000000	High	High	High
FALSE	High	IsMasterProtein	orf03357_1	388000000	415000000	390000000	387000000	415000000	340000000	High	High	High
FALSE	High	IsMasterProtein	orf01354_1	387000000	383000000	383000000	385000000	383000000	334000000	High	High	High
FALSE	High	IsMasterProtein	orf03749_1	386000000	401000000	398000000	385000000	401000000	347000000	High	High	High
FALSE	High	IsMasterProtein	orf02887_1	384000000	403000000	409000000	383000000	403000000	357000000	High	High	High
FALSE	High	IsMasterProtein	orf01299_1	379000000	376000000	349000000	378000000	376000000	305000000	High	High	High
FALSE	High	IsMasterProtein	orf01623_1	373000000	353000000	346000000	372000000	353000000	302000000	High	High	High
FALSE	High	IsMasterProtein	orf00940_1	365000000	353000000	358000000	364000000	353000000	312000000	High	High	High
FALSE	High	IsMasterProtein	orf02737_1	363000000	364000000	346000000	362000000	364000000	302000000	High	High	High
FALSE	High	IsMasterProtein	WP_000850422.1	358000000	363000000	358000000	357000000	363000000	313000000	High	High	High
FALSE	High	IsMasterProtein	orf01203_1	354000000	341000000	369000000	353000000	341000000	321000000	High	High	High
FALSE	High	IsMasterProtein	orf02297_1	352000000	356000000	336000000	351000000	356000000	293000000	High	High	High
FALSE	High	IsMasterProtein	orf01494_1	349000000	397000000	384000000	348000000	397000000	335000000	High	High	High
FALSE	High	IsMasterProtein	orf01538_1	346000000	360000000	346000000	345000000	360000000	302000000	High	High	High
FALSE	High	IsMasterProtein	orf00691_1	336000000	331000000	323000000	335000000	331000000	282000000	High	High	High
FALSE	High	IsMasterProtein	orf00403_1	332000000	341000000	334000000	331000000	341000000	291000000	High	High	High
FALSE	High	IsMasterProtein	orf00461_1	330000000	310000000	338000000	329000000	310000000	295000000	High	High	High
FALSE	High	IsMasterProtein	orf04626_1	327000000	325000000	320000000	326000000	325000000	279000000	High	High	High
FALSE	High	IsMasterProtein	orf01835_1	327000000	378000000	374000000	326000000	378000000	326000000	High	High	High
FALSE	High	IsMasterProtein	orf02918_1	326000000	320000000	323000000	325000000	320000000	282000000	High	High	High
FALSE	High	IsMasterProtein	orf04227_1	325000000	356000000	325000000	324000000	356000000	283000000	High	High	High
FALSE	High	IsMasterProtein	orf03321_1	324000000	330000000	322000000	323000000	330000000	281000000	High	High	High
FALSE	High	IsMasterProtein	orf03472_1	321000000	323000000	322000000	320000000	323000000	281000000	High	High	High
FALSE	High	IsMasterProtein	orf00616_1	321000000	286000000	316000000	320000000	286000000	275000000	High	High	High
FALSE	High	IsMasterProtein	orf01844_1	318000000	293000000	321000000	317000000	293000000	280000000	High	High	High
FALSE	High	IsMasterProtein	orf02952_1	313000000	306000000	310000000	312000000	306000000	271000000	High	High	High
FALSE	High	IsMasterProtein	orf04187_1	310000000	287000000	293000000	309000000	287000000	255000000	High	High	High
FALSE	High	IsMasterProtein	orf00780_1	307000000	290000000	296000000	306000000	290000000	259000000	High	High	High
FALSE	High	IsMasterProtein	orf03070_1	303000000	308000000	294000000	302000000	308000000	256000000	High	High	High
FALSE	High	IsMasterProtein	orf02302_1	301000000	322000000	315000000	300000000	322000000	275000000	High	High	High
FALSE	High	IsMasterProtein	orf01598_1	296000000	304000000	303000000	295000000	304000000	265000000	High	High	High
FALSE	High	IsMasterProtein	orf03660_1	295000000	307000000	313000000	294000000	307000000	273000000	High	High	High
FALSE	High	IsMasterProtein	orf03314_1	294000000	292000000	283000000	293000000	292000000	246000000	High	High	High
FALSE	High	IsMasterProtein	orf02519_1	290000000	308000000	297000000	290000000	308000000	259000000	High	High	High
FALSE	High	IsMasterProtein	orf00718_1	290000000	296000000	289000000	289000000	296000000	252000000	High	High	High
FALSE	High	IsMasterProtein	orf00399_1	287000000	290000000	277000000	286000000	290000000	242000000	High	High	High
FALSE	High	IsMasterProtein	orf00999_1	284000000	301000000	283000000	283000000	301000000	247000000	High	High	High
FALSE	High	IsMasterProtein	orf01536_1	280000000	290000000	248000000	279000000	290000000	216000000	High	High	High
FALSE	High	IsMasterProtein	orf02238_1	280000000	272000000	272000000	279000000	272000000	238000000	High	High	High
FALSE	High	IsMasterProtein	orf01159_1	279000000	271000000	273000000	278000000	271000000	238000000	High	High	High
FALSE	High	IsMasterProtein	orf03917_1	279000000	270000000	288000000	278000000	270000000	251000000	High	High	High
FALSE	High	IsMasterProtein	orf03972_1	278000000	301000000	298000000	277000000	301000000	260000000	High	High	High
FALSE	High	IsMasterProtein	orf04551_1	278000000	289000000	281000000	277000000	289000000	245000000	High	High	High
FALSE	High	IsMasterProtein	orf00101_1	274000000	266000000	267000000	273000000	266000000	233000000	High	High	High
FALSE	High	IsMasterProtein	orf00508_1	273000000	273000000	267000000	273000000	273000000	233000000	High	High	High
FALSE	High	IsMasterProtein	orf01480_1	270000000	263000000	253000000	269000000	263000000	220000000	High	High	High
FALSE	High	IsMasterProtein	orf01792_1	269000000	260000000	256000000	268000000	260000000	224000000	High	High	High
FALSE	High	IsMasterProtein	orf01600_1	264000000	271000000	269000000	263000000	271000000	234000000	High	High	High
FALSE	High	IsMasterProtein	orf01185_1	263000000	265000000	278000000	262000000	265000000	243000000	High	High	High
FALSE	High	IsMasterProtein	orf02170_1	261000000	272000000	280000000	260000000	272000000	244000000	High	High	High
FALSE	High	IsMasterProtein	orf01822_1	261000000	264000000	258000000	260000000	264000000	225000000	High	High	High
FALSE	High	IsMasterProtein	orf02896_1	260000000	244000000	255000000	259000000	244000000	222000000	High	High	High
FALSE	High	IsMasterProtein	orf02282_1	254000000	255000000	247000000	253000000	255000000	216000000	High	High	High
FALSE	High	IsMasterProtein	orf02653_1	252000000	268000000	230000000	251000000	268000000	201000000	High	High	High
FALSE	High	IsMasterProtein	orf04328_1	248000000	247000000	241000000	248000000	247000000	211000000	High	High	High
FALSE	High	IsMasterProtein	orf03411_1	244000000	214000000	249000000	243000000	214000000	217000000	High	High	High
FALSE	High	IsMasterProtein	orf01479_1	243000000	265000000	238000000	242000000	265000000	208000000	High	High	High
FALSE	High	IsMasterProtein	orf03098_1	242000000	269000000	234000000	242000000	269000000	204000000	High	High	High
FALSE	High	IsMasterProtein	orf01646_1	239000000	250000000	237000000	238000000	250000000	207000000	High	High	High
FALSE	High	IsMasterProtein	orf03096_1	238000000	240000000	226000000	238000000	240000000	197000000	High	High	High
FALSE	High	IsMasterProtein	orf04321_1	235000000	235000000	245000000	235000000	235000000	214000000	High	High	High
FALSE	High	IsMasterProtein	orf03743_1	235000000	215000000	230000000	234000000	215000000	201000000	High	High	High
FALSE	High	IsMasterProtein	orf00619_1	234000000	230000000	217000000	233000000	230000000	189000000	High	High	High
FALSE	High	IsMasterProtein	orf02995_1	230000000	228000000	211000000	229000000	228000000	184000000	High	High	High
FALSE	High	IsMasterProtein	orf03783_1	226000000	212000000	233000000	225000000	212000000	204000000	High	High	High
FALSE	High	IsMasterProtein	orf01069_1	222000000	204000000	271000000	222000000	204000000	236000000	High	High	High
FALSE	High	IsMasterProtein	orf01599_1	222000000	232000000	221000000	221000000	232000000	193000000	High	High	High
FALSE	High	IsMasterProtein	orf02953_1	218000000	228000000	215000000	217000000	228000000	188000000	High	High	High
FALSE	High	IsMasterProtein	orf03155_1	212000000	197000000	200000000	211000000	197000000	175000000	High	High	High
FALSE	High	IsMasterProtein	orf01532_1	203000000	205000000	195000000	203000000	205000000	170000000	High	High	High
FALSE	High	IsMasterProtein	orf03073_1	200000000	158000000	200000000	199000000	158000000	174000000	High	High	High
FALSE	High	IsMasterProtein	orf03861_1	195000000	180000000	175000000	195000000	180000000	153000000	High	High	High
FALSE	High	IsMasterProtein	orf01155_1	192000000	199000000	213000000	192000000	199000000	185000000	High	High	High
FALSE	High	IsMasterProtein	orf02561_1	191000000	199000000	196000000	190000000	199000000	171000000	High	High	High
FALSE	High	IsMasterProtein	orf02196_1	189000000	199000000	192000000	189000000	199000000	168000000	High	High	High
FALSE	High	IsMasterProtein	orf02058_1	188000000	206000000	227000000	187000000	206000000	198000000	High	High	High
FALSE	High	IsMasterProtein	orf03364_1	185000000	186000000	167000000	185000000	186000000	145000000	High	High	High
FALSE	High	IsMasterProtein	orf03964_1	182000000	190000000	195000000	182000000	190000000	170000000	High	High	High
FALSE	High	IsMasterProtein	orf01897_1	182000000	187000000	175000000	182000000	187000000	153000000	High	High	High
FALSE	High	IsMasterProtein	orf04323_1	179000000	165000000	171000000	178000000	165000000	149000000	High	High	High
FALSE	High	IsMasterProtein	orf01716_1	177000000	176000000	181000000	177000000	176000000	158000000	High	High	High
FALSE	High	IsMasterProtein	orf01033_1	174000000	180000000	177000000	173000000	180000000	154000000	High	High	High
FALSE	High	IsMasterProtein	orf03935_1	169000000	168000000	145000000	169000000	168000000	127000000	High	High	High
FALSE	High	IsMasterProtein	orf03667_1	169000000	160000000	164000000	169000000	160000000	143000000	High	High	High
FALSE	High	IsMasterProtein	orf03094_1	168000000	169000000	160000000	167000000	169000000	139000000	High	High	High
FALSE	High	IsMasterProtein	orf03946_1	165000000	158000000	158000000	165000000	158000000	138000000	High	High	High
FALSE	High	IsMasterProtein	orf02405_1	165000000	173000000	170000000	164000000	173000000	148000000	High	High	High
FALSE	High	IsMasterProtein	orf01609_1	165000000	164000000	153000000	164000000	164000000	133000000	High	High	High
FALSE	High	IsMasterProtein	orf00458_1	164000000	168000000	169000000	164000000	168000000	147000000	High	High	High
FALSE	High	IsMasterProtein	orf03934_1	164000000	166000000	166000000	164000000	166000000	145000000	High	High	High
FALSE	High	IsMasterProtein	orf03778_1	164000000	170000000	170000000	163000000	170000000	148000000	High	High	High
FALSE	High	IsMasterProtein	orf04552_1	161000000	171000000	158000000	161000000	171000000	138000000	High	High	High
FALSE	High	IsMasterProtein	orf01643_1	160000000	174000000	157000000	160000000	174000000	137000000	High	High	High
FALSE	High	IsMasterProtein	orf01251_1	159000000	161000000	167000000	159000000	161000000	146000000	High	High	High
FALSE	High	IsMasterProtein	orf00395_1	159000000	158000000	154000000	159000000	158000000	135000000	High	High	High
FALSE	High	IsMasterProtein	orf04327_1	158000000	158000000	148000000	158000000	158000000	129000000	High	High	High
FALSE	High	IsMasterProtein	orf03933_1	157000000	154000000	145000000	156000000	154000000	127000000	High	High	High
FALSE	High	IsMasterProtein	orf02053_1	155000000	163000000	149000000	155000000	163000000	130000000	High	High	High
FALSE	High	IsMasterProtein	orf00293_1	153000000	151000000	161000000	153000000	151000000	140000000	High	High	High
FALSE	High	IsMasterProtein	orf04121_1	153000000	150000000	148000000	152000000	150000000	129000000	High	High	High
FALSE	High	IsMasterProtein	orf03320_1	153000000	151000000	150000000	152000000	151000000	131000000	High	High	High
FALSE	High	IsMasterProtein	orf02904_1	148000000	155000000	154000000	148000000	155000000	134000000	High	High	High
FALSE	High	IsMasterProtein	orf01168_1	148000000	158000000	158000000	147000000	158000000	138000000	High	High	High
FALSE	High	IsMasterProtein	orf01305_1	147000000	108000000	120000000	147000000	108000000	104000000	High	High	High
FALSE	High	IsMasterProtein	orf00796_1	146000000	146000000	164000000	146000000	146000000	143000000	High	High	High
FALSE	High	IsMasterProtein	orf00156_1	143000000	139000000	139000000	143000000	139000000	121000000	High	High	High
FALSE	High	IsMasterProtein	orf02415_1	143000000	142000000	147000000	143000000	142000000	128000000	High	High	High
FALSE	High	IsMasterProtein	orf03504_1	141000000	144000000	132000000	141000000	144000000	115000000	High	High	High
FALSE	High	IsMasterProtein	orf00141_1	141000000	142000000	139000000	141000000	142000000	121000000	High	High	High
FALSE	High	IsMasterProtein	orf01557_1	141000000	138000000	141000000	140000000	138000000	123000000	High	High	High
FALSE	High	IsMasterProtein	orf03929_1	140000000	134000000	137000000	140000000	134000000	120000000	High	High	High
FALSE	High	IsMasterProtein	orf03841_1	140000000	141000000	139000000	140000000	141000000	121000000	High	High	High
FALSE	High	IsMasterProtein	orf02885_1	139000000	148000000	128000000	138000000	148000000	112000000	High	High	High
FALSE	High	IsMasterProtein	orf00274_1	137000000	132000000	147000000	137000000	132000000	128000000	High	High	High
FALSE	High	IsMasterProtein	orf04617_1	137000000	144000000	160000000	136000000	144000000	140000000	High	High	High
FALSE	High	IsMasterProtein	orf04163_1	135000000	129000000	132000000	135000000	129000000	115000000	High	High	High
FALSE	High	IsMasterProtein	orf02313_1	135000000	125000000	130000000	134000000	125000000	113000000	High	High	High
FALSE	High	IsMasterProtein	orf02865_1	134000000	147000000	130000000	134000000	147000000	114000000	High	High	High
FALSE	High	IsMasterProtein	orf02288_1	133000000	133000000	131000000	133000000	133000000	115000000	High	High	High
FALSE	High	IsMasterProtein	orf03139_1	132000000	124000000	130000000	132000000	124000000	113000000	High	High	High
FALSE	High	IsMasterProtein	orf02676_1	131000000	139000000	128000000	131000000	139000000	111000000	High	High	High
FALSE	High	IsMasterProtein	orf00944_1	131000000	133000000	138000000	130000000	133000000	120000000	High	High	High
FALSE	High	IsMasterProtein	orf00717_1	130000000	132000000	133000000	129000000	132000000	116000000	High	High	High
FALSE	High	IsMasterProtein	orf01476_1	130000000	125000000	126000000	129000000	125000000	110000000	High	High	High
FALSE	High	IsMasterProtein	orf04467_1	130000000	112000000	117000000	129000000	112000000	102000000	High	High	High
FALSE	High	IsMasterProtein	orf01211_1	129000000	130000000	129000000	128000000	130000000	113000000	High	High	High
FALSE	High	IsMasterProtein	orf01164_1	127000000	130000000	131000000	126000000	130000000	114000000	High	High	High
FALSE	High	IsMasterProtein	orf01389_1	126000000	122000000	118000000	126000000	122000000	103000000	High	High	High
FALSE	High	IsMasterProtein	orf00603_1	126000000	138000000	132000000	125000000	138000000	115000000	High	High	High
FALSE	High	IsMasterProtein	orf00510_1	125000000	132000000	130000000	125000000	132000000	114000000	High	High	High
FALSE	High	IsMasterProtein	orf01861_1	125000000	107000000	104000000	124000000	107000000	90649017	High	High	High
FALSE	High	IsMasterProtein	orf01654_1	124000000	115000000	112000000	124000000	115000000	97627663	High	High	High
FALSE	High	IsMasterProtein	orf00370_1	123000000	123000000	127000000	122000000	123000000	111000000	High	High	High
FALSE	High	IsMasterProtein	orf00800_1	122000000	109000000	116000000	121000000	109000000	101000000	High	High	High
FALSE	High	IsMasterProtein	orf02645_1	121000000	147000000	139000000	121000000	147000000	121000000	High	High	High
FALSE	High	IsMasterProtein	orf04286_1	120000000	134000000	140000000	120000000	134000000	122000000	High	High	High
FALSE	High	IsMasterProtein	orf01707_1	120000000	121000000	115000000	120000000	121000000	100000000	High	High	High
FALSE	High	IsMasterProtein	orf01216_1	120000000	113000000	116000000	120000000	113000000	101000000	High	High	High
FALSE	High	IsMasterProtein	orf02603_1	120000000	143000000	136000000	120000000	143000000	119000000	High	High	High
FALSE	High	IsMasterProtein	orf01490_1	120000000	118000000	115000000	120000000	118000000	101000000	High	High	High
FALSE	High	IsMasterProtein	orf02224_1	119000000	101000000	106000000	118000000	101000000	92636178	High	High	High
FALSE	High	IsMasterProtein	orf01271_1	119000000	121000000	104000000	118000000	121000000	90992874	High	High	High
FALSE	High	IsMasterProtein	orf01815_1	118000000	111000000	112000000	118000000	111000000	97497420	High	High	High
FALSE	High	IsMasterProtein	orf01955_1	118000000	121000000	127000000	117000000	121000000	111000000	High	High	High
FALSE	High	IsMasterProtein	orf03761_1	117000000	119000000	123000000	117000000	119000000	107000000	High	High	High
FALSE	High	IsMasterProtein	orf01065_1	117000000	131000000	130000000	117000000	131000000	113000000	High	High	High
FALSE	High	IsMasterProtein	orf02473_1	116000000	121000000	112000000	116000000	121000000	97245107	High	High	High
FALSE	High	IsMasterProtein	orf03619_1	115000000	96290948	103000000	115000000	96290948	90091290	High	High	High
FALSE	High	IsMasterProtein	orf02083_1	115000000	106000000	110000000	115000000	106000000	95577772	High	High	High
FALSE	High	IsMasterProtein	orf02695_1	114000000	109000000	113000000	114000000	109000000	98639964	High	High	High
FALSE	High	IsMasterProtein	orf02677_1	113000000	106000000	106000000	113000000	106000000	92058341	High	High	High
FALSE	High	IsMasterProtein	orf01890_1	112000000	118000000	106000000	112000000	118000000	92847488	High	High	High
FALSE	High	IsMasterProtein	orf02998_1	112000000	109000000	108000000	111000000	109000000	93774875	High	High	High
FALSE	High	IsMasterProtein	orf02130_1	111000000	122000000	118000000	111000000	122000000	103000000	High	High	High
FALSE	High	IsMasterProtein	orf02345_1	110000000	111000000	113000000	110000000	111000000	98244195	High	High	High
FALSE	High	IsMasterProtein	orf04577_1	110000000	105000000	101000000	109000000	105000000	88262916	High	High	High
FALSE	High	IsMasterProtein	orf02875_1	109000000	102000000	103000000	109000000	102000000	89862026	High	High	High
FALSE	High	IsMasterProtein	orf00753_1	107000000	101000000	97731911	107000000	101000000	85235537	High	High	High
FALSE	High	IsMasterProtein	orf03017_1	105000000	106000000	106000000	105000000	106000000	92450411	High	High	High
FALSE	High	IsMasterProtein	orf03919_1	105000000	110000000	107000000	105000000	110000000	93173816	High	High	High
FALSE	High	IsMasterProtein	orf02228_1	104000000	99963512	100000000	103000000	99963512	87289023	High	High	High
FALSE	High	IsMasterProtein	orf00400_1	104000000	98216267	109000000	103000000	98216267	94925149	High	High	High
FALSE	High	IsMasterProtein	orf01259_1	103000000	103000000	99509643	103000000	103000000	86785961	High	High	High
FALSE	High	IsMasterProtein	orf04714_1	102000000	91150192	101000000	102000000	91150192	88109443	High	High	High
FALSE	High	IsMasterProtein	orf00973_1	102000000	95530758	103000000	102000000	95530758	89881986	High	High	High
FALSE	High	IsMasterProtein	orf01984_1	102000000	84102188	101000000	101000000	84102188	87677454	High	High	High
FALSE	High	IsMasterProtein	orf00707_1	101000000	106000000	106000000	101000000	106000000	92219796	High	High	High
FALSE	High	IsMasterProtein	orf01946_1	101000000	98486560	99322503	100000000	98486560	86622750	High	High	High
FALSE	High	IsMasterProtein	orf00374_1	99329662	101000000	97299311	99025051	101000000	84858251	High	High	High
FALSE	High	IsMasterProtein	orf02633_1	98609892	98326573	103000000	98307488	98326573	90132986	High	High	High
FALSE	High	IsMasterProtein	orf00676_1	98398423	84610210	91413146	98096667	84610210	79724714	High	High	High
FALSE	High	IsMasterProtein	orf00914_1	98271776	94922109	97999281	97970410	94922109	85468720	High	High	High
FALSE	High	IsMasterProtein	orf02002_1	97964679	99515886	99157232	97664253	99515886	86478611	High	High	High
FALSE	High	IsMasterProtein	orf04598_1	97601069	105000000	93831935	97301759	105000000	81834227	High	High	High
FALSE	High	IsMasterProtein	orf03322_1	96247375	93154056	97442566	95952216	93154056	84983189	High	High	High
FALSE	High	IsMasterProtein	orf03918_1	96209027	101000000	93498124	95913986	101000000	81543098	High	High	High
FALSE	High	IsMasterProtein	orf03069_1	95147988	101000000	95179354	94856200	101000000	83009360	High	High	High
FALSE	High	IsMasterProtein	orf00948_1	93938911	102000000	97601812	93650832	102000000	85122073	High	High	High
FALSE	High	IsMasterProtein	orf00792_1	93181892	89621544	104000000	92896134	89621544	91052614	High	High	High
FALSE	High	IsMasterProtein	orf03932_1	92768789	88908986	88996000	92484298	88908986	77616632	High	High	High
FALSE	High	IsMasterProtein	orf03579_1	92710212	93121006	94282929	92425900	93121006	82227555	High	High	High
FALSE	High	IsMasterProtein	orf03782_1	92504088	101000000	96901911	92220409	101000000	84511664	High	High	High
FALSE	High	IsMasterProtein	orf03258_1	91707802	96606787	90665262	91426564	96606787	79072457	High	High	High
FALSE	High	IsMasterProtein	orf03601_1	91667835	91639532	89716504	91386720	91639532	78245010	High	High	High
FALSE	High	IsMasterProtein	orf01812_1	90388845	84235546	72260630	90111652	84235546	63021111	High	High	High
FALSE	High	IsMasterProtein	orf02370_1	89811140	83573976	87856221	89535719	83573976	76622590	High	High	High
FALSE	High	IsMasterProtein	orf01970_1	88801156	98901698	94811032	88528833	98901698	82688133	High	High	High
FALSE	High	IsMasterProtein	orf03428_1	87659233	89997624	92038214	87390411	89997624	80269858	High	High	High
FALSE	High	IsMasterProtein	orf04174_1	87533531	76415267	89044075	87265095	76415267	77658561	High	High	High
FALSE	High	IsMasterProtein	orf01522_1	87017407	90906461	94942935	86750554	90906461	82803170	High	High	High
FALSE	High	IsMasterProtein	orf03047_1	86334530	92142180	86099789	86069771	92142180	75090742	High	High	High
FALSE	High	IsMasterProtein	orf00273_1	85577648	89099930	87056379	85315209	89099930	75925019	High	High	High
FALSE	High	IsMasterProtein	orf04597_1	85218480	90296442	85915381	84957143	90296442	74929913	High	High	High
FALSE	High	IsMasterProtein	orf03019_1	84623010	84896480	78172661	84363500	84896480	68177207	High	High	High
FALSE	High	IsMasterProtein	orf02916_1	84212896	84076631	88247945	83954643	84076631	76964227	High	High	High
FALSE	High	IsMasterProtein	orf02788_1	83539482	76937300	81706638	83283294	76937300	71259317	High	High	High
FALSE	High	IsMasterProtein	orf03710_1	83503740	67479210	82662433	83247662	67479210	72092899	High	High	High
FALSE	High	IsMasterProtein	orf04216_1	82756804	80525876	66858697	82503016	80525876	58309890	High	High	High
FALSE	High	IsMasterProtein	orf03739_1	82748335	72950210	75476318	82494574	72950210	65825629	High	High	High
FALSE	High	IsMasterProtein	orf03821_1	81584909	86385707	78810829	81334715	86385707	68733777	High	High	High
FALSE	High	IsMasterProtein	orf02104_1	81464277	65733700	66272302	81214453	65733700	57798474	High	High	High
FALSE	High	IsMasterProtein	orf04320_1	80061451	72405496	78872239	79815929	72405496	68787335	High	High	High
FALSE	High	IsMasterProtein	orf03161_1	80060195	85915332	72409872	79814677	85915332	63151270	High	High	High
FALSE	High	IsMasterProtein	orf01320_1	80020845	74968948	76736182	79775448	74968948	66924402	High	High	High
FALSE	High	IsMasterProtein	orf01705_1	79941710	85337935	88444074	79696555	85337935	77135278	High	High	High
FALSE	High	IsMasterProtein	orf01207_1	78915209	70431620	74783776	78673203	70431620	65221638	High	High	High
FALSE	High	IsMasterProtein	orf03515_1	78300258	88606001	104000000	78060138	88606001	90448102	High	High	High
FALSE	High	IsMasterProtein	orf03538_1	77823311	79833041	76980600	77584653	79833041	67137567	High	High	High
FALSE	High	IsMasterProtein	orf03413_1	77349646	80198246	82486432	77112441	80198246	71939403	High	High	High
FALSE	High	IsMasterProtein	orf02289_1	77103067	76910888	78059845	76866617	76910888	68078816	High	High	High
FALSE	High	IsMasterProtein	orf01647_1	76834040	82479395	54144340	76598415	82479395	47221238	High	High	High
FALSE	High	IsMasterProtein	orf02956_1	76788463	80702865	74411922	76552978	80702865	64897330	High	High	High
FALSE	High	IsMasterProtein	orf00680_1	75844046	77205067	71877152	75611458	77205067	62686666	High	High	High
FALSE	High	IsMasterProtein	orf02624_1	75048738	83220502	72247954	74818588	83220502	63010056	High	High	High
FALSE	High	IsMasterProtein	orf00617_1	74856010	67636583	58359360	74626451	67636583	50897310	High	High	High
FALSE	High	IsMasterProtein	orf03931_1	74715722	77978006	75688384	74486593	77978006	66010580	High	High	High
FALSE	High	IsMasterProtein	orf00941_1	74491045	56112589	76063371	74262606	56112589	66337619	High	High	High
FALSE	High	IsMasterProtein	orf01620_1	73175822	77298678	72703973	72951416	77298678	63407766	High	High	High
FALSE	High	IsMasterProtein	orf01683_1	72843959	73839559	74658393	72620570	73839559	65112287	High	High	High
FALSE	High	IsMasterProtein	orf03082_1	71787241	65687076	61656057	71567093	65687076	53772479	High	High	High
FALSE	High	IsMasterProtein	orf04238_1	71441923	79126036	73336621	71222835	79126036	63959521	High	High	High
FALSE	High	IsMasterProtein	orf03609_1	71377809	76291163	69908465	71158917	76291163	60969703	High	High	High
FALSE	High	IsMasterProtein	orf02156_1	70664873	91372489	75043749	70448167	91372489	65448369	High	High	High
FALSE	High	IsMasterProtein	orf01788_1	70373080	63273145	60080394	70157269	63273145	52398286	High	High	High
FALSE	High	IsMasterProtein	orf04404_1	70233161	63717006	72847191	70017779	63717006	63532672	High	High	High
FALSE	High	IsMasterProtein	orf01554_1	69903200	74135459	74199124	69688830	74135459	64711742	High	High	High
FALSE	High	IsMasterProtein	orf03034_1	69497983	64868076	64622347	69284856	64868076	56359488	High	High	High
FALSE	High	IsMasterProtein	orf02237_1	69037334	74038191	74651485	68825620	74038191	65106262	High	High	High
FALSE	High	IsMasterProtein	orf00626_1	67959267	61031425	71727221	67750859	61031425	62555905	High	High	High
FALSE	High	IsMasterProtein	orf01276_1	67612768	67844560	64163392	67405422	67844560	55959216	High	High	High
FALSE	High	IsMasterProtein	orf02326_1	67607686	71618848	66778211	67400355	71618848	58239695	High	High	High
FALSE	High	IsMasterProtein	orf03718_1	66982347	76698722	71305636	66776934	76698722	62188226	High	High	High
FALSE	High	IsMasterProtein	orf02689_1	66851566	65402924	67979645	66646555	65402924	59287509	High	High	High
FALSE	High	IsMasterProtein	orf01531_1	66618536	58306717	63750426	66414239	58306717	55599054	High	High	High
FALSE	High	IsMasterProtein	orf00700_1	66436160	69862794	66284373	66232422	69862794	57809001	High	High	High
FALSE	High	IsMasterProtein	orf04190_1	66315072	84565275	76932634	66111706	84565275	67095735	High	High	High
FALSE	High	IsMasterProtein	orf03729_1	65750233	66256905	66542904	65548598	66256905	58034475	High	High	High
FALSE	High	IsMasterProtein	orf00982_1	65740175	64481937	64271935	65538572	64481937	56053881	High	High	High
FALSE	High	IsMasterProtein	orf02234_1	63011905	69716072	73274461	62818669	69716072	63905310	High	High	High
FALSE	High	IsMasterProtein	orf00210_1	62635402	66480221	76918189	62443320	66480221	67083137	High	High	High
FALSE	High	IsMasterProtein	orf00674_1	61553389	55738031	59290602	61364625	55738031	51709480	High	High	High
FALSE	High	IsMasterProtein	orf01689_1	61487820	69307434	61406329	61299257	69307434	53554682	High	High	High
FALSE	High	IsMasterProtein	orf00484_1	61259101	52196401	55810371	61071240	52196401	48674245	High	High	High
FALSE	High	IsMasterProtein	orf01608_1	61204889	50799128	54961202	61017194	50799128	47933653	High	High	High
FALSE	High	IsMasterProtein	orf02835_1	60733437	58676499	57764279	60547188	58676499	50378318	High	High	High
FALSE	High	IsMasterProtein	orf02294_1	59917352	59081375	48676331	59733606	59081375	42452390	High	High	High	Acetyl [N-Term]
FALSE	High	IsMasterProtein	orf01618_1	59892908	58804472	65389566	59709236	58804472	57028607	High	High	High
FALSE	High	IsMasterProtein	orf03487_1	59830424	64148969	63942025	59646944	64148969	55766155	High	High	High
FALSE	High	IsMasterProtein	orf02873_1	59660857	54490389	53452196	59477897	54490389	46617595	High	High	High
FALSE	High	IsMasterProtein	orf01157_1	59293677	65960259	65042464	59111843	65960259	56725887	High	High	High
FALSE	High	IsMasterProtein	orf01670_1	59278850	59654015	53747058	59097062	59654015	46874755	High	High	High
FALSE	High	IsMasterProtein	orf03914_1	58967110	53185570	54939132	58786278	53185570	47914405	High	High	High
FALSE	High	IsMasterProtein	orf00739_1	58855860	60584675	62025899	58675368	60584675	54095031	High	High	High
FALSE	High	IsMasterProtein	orf00670_1	58177072	56228156	57230282	57998662	56228156	49912601	High	High	High
FALSE	High	IsMasterProtein	orf02655_1	58085850	59177160	57737104	57907720	59177160	50354618	High	High	High
FALSE	High	IsMasterProtein	orf04390_1	57722821	58409719	56587972	57545804	58409719	49352418	High	High	High
FALSE	High	IsMasterProtein	orf03955_1	57425989	63727139	56680420	57249883	63727139	49433045	High	High	High
FALSE	High	IsMasterProtein	orf04176_1	57422825	66621438	62456256	57246729	66621438	54470361	High	High	High
FALSE	High	IsMasterProtein	orf00950_1	57126433	58101827	65147933	56951245	58101827	56817871	High	High	High
FALSE	High	IsMasterProtein	orf04662_1	56608673	67486303	64138056	56435073	67486303	55937120	High	High	High
FALSE	High	IsMasterProtein	orf01336_1	56285801	56689285	58189037	56113191	56689285	50748765	High	High	High
FALSE	High	IsMasterProtein	orf00701_1	56152699	66543903	62187617	55980498	66543903	54236072	High	High	High
FALSE	High	IsMasterProtein	orf03580_1	55106146	60858690	57868933	54937154	60858690	50469591	High	High	High
FALSE	High	IsMasterProtein	orf04428_1	54987665	53169978	52990672	54819036	53169978	46215083	High	High	High
FALSE	High	IsMasterProtein	orf03613_1	54523874	58973646	61633091	54356667	58973646	53752449	High	High	High
FALSE	High	IsMasterProtein	orf02663_1	54255799	58030181	57940815	54089414	58030181	50532282	High	High	High
FALSE	High	IsMasterProtein	orf00734_1	53956042	58475549	59920598	53790576	58475549	52258923	High	High	High
FALSE	High	IsMasterProtein	orf03786_1	53892538	50628723	61384058	53727267	50628723	53535259	High	High	High
FALSE	High	IsMasterProtein	orf03871_1	53876675	52375723	52197715	53711453	52375723	45523517	High	High	High
FALSE	High	IsMasterProtein	orf01258_1	53735244	46238426	49240578	53570456	46238426	42944490	High	High	High
FALSE	High	IsMasterProtein	orf03971_1	53610265	51769263	44706839	53445860	51769263	38990453	High	High	High
FALSE	High	IsMasterProtein	orf00448_1	53233221	52144243	53158498	53069972	52144243	46361451	High	High	High
FALSE	High	IsMasterProtein	orf01663_1	52588982	54562525	41770927	52427709	54562525	36429937	High	High	High
FALSE	High	IsMasterProtein	orf04212_1	52306267	58177433	56240714	52145861	58177433	49049562	High	High	High
FALSE	High	IsMasterProtein	orf04571_1	52125685	51041129	53264422	51965833	51041129	46453830	High	High	High
FALSE	High	IsMasterProtein	orf01501_1	52109823	54497118	47839150	51950019	54497118	41722255	High	High	High
FALSE	High	IsMasterProtein	orf01978_1	51821634	51205849	48655757	51662714	51205849	42434446	High	High	High
FALSE	High	IsMasterProtein	orf03491_1	51671591	47246940	23598805	51513131	47246940	20581372	High	High	High
FALSE	High	IsMasterProtein	orf02443_1	51606315	53001504	49480903	51448056	53001504	43154086	High	High	High
FALSE	High	IsMasterProtein	orf01613_1	51315116	48582997	48141039	51157750	48582997	41985543	High	High	High
FALSE	High	IsMasterProtein	orf00793_1	51169943	47416058	43256909	51013022	47416058	37725916	High	High	High
FALSE	High	IsMasterProtein	orf02116_1	51077600	58695629	62447242	50920962	58695629	54462500	High	High	High
FALSE	High	IsMasterProtein	orf01485_1	50980859	51334613	49960398	50824517	51334613	43572272	High	High	High
FALSE	High	IsMasterProtein	orf03086_1	50830050	46057882	39484467	50674172	46057882	34435833	High	High	High
FALSE	High	IsMasterProtein	orf01041_1	50711528	50424200	47705110	50556012	50424200	41605353	High	High	High
FALSE	High	IsMasterProtein	orf03756_1	50459523	49687409	46508997	50304780	49687409	40562179	High	High	High
FALSE	High	IsMasterProtein	orf03747_1	50003425	51505040	53557228	49850081	51505040	46709197	High	High	High
FALSE	High	IsMasterProtein	orf03978_1	49977595	50930530	57994734	49824331	50930530	50579307	High	High	High
FALSE	High	IsMasterProtein	orf03494_1	49948962	43042208	43856154	49795785	43042208	38248539	High	High	High
FALSE	High	IsMasterProtein	orf01227_1	49080514	41429513	46682232	48930000	41429513	40713264	High	High	High
FALSE	High	IsMasterProtein	orf01745_1	47944754	35804603	39614246	47797724	35804603	34549018	High	High	High
FALSE	High	IsMasterProtein	orf04044_1	47782399	46880302	47518564	47635866	46880302	41442660	High	High	High
FALSE	High	IsMasterProtein	orf04279_1	47727278	47872891	51142059	47580914	47872891	44602841	High	High	High
FALSE	High	IsMasterProtein	orf03764_1	47190772	44829682	37246592	47046053	44829682	32484101	High	High	High
FALSE	High	IsMasterProtein	orf04673_1	47034439	49372179	48557765	46890200	49372179	42348985	High	High	High
FALSE	High	IsMasterProtein	orf04339_1	46907381	50138482	48283050	46763532	50138482	42109396	High	High	High
FALSE	High	IsMasterProtein	orf03216_1	46520475	47896340	51715689	46377812	47896340	45103124	High	Peak Found	Peak Found
FALSE	High	IsMasterProtein	orf03674_1	46393077	45623744	44490939	46250805	45623744	38802158	High	High	High
FALSE	High	IsMasterProtein	orf00429_1	46388346	47037768	44725116	46246088	47037768	39006392	High	High	High
FALSE	High	IsMasterProtein	orf03925_1	46337384	46496939	45259737	46195282	46496939	39472655	High	High	High
FALSE	High	IsMasterProtein	orf02866_1	46332067	33721392	54942804	46189982	33721392	47917608	High	High	High
FALSE	High	IsMasterProtein	orf00474_1	45453883	48022551	45402373	45314491	48022551	39597053	High	High	High
FALSE	High	IsMasterProtein	orf01348_1	45342506	42828432	49914003	45203456	42828432	43531809	High	High	High
FALSE	High	IsMasterProtein	orf01780_1	45001669	45517570	39951809	44863664	45517570	34843419	High	High	High
FALSE	High	IsMasterProtein	orf04459_1	44882474	49776796	48689445	44744834	49776796	42463827	High	High	High
FALSE	High	IsMasterProtein	orf03842_1	44827498	35909198	39962997	44690027	35909198	34853176	High	High	High
FALSE	High	IsMasterProtein	orf03915_1	44824610	42013829	42127579	44687148	42013829	36740987	High	High	High
FALSE	High	IsMasterProtein	orf03517_1	44103458	43665997	43439356	43968207	43665997	37885035	High	High	High
FALSE	High	IsMasterProtein	orf02910_1	44032235	46635028	41367767	43897203	46635028	36078327	High	High	High
FALSE	High	IsMasterProtein	orf01170_1	43748080	36875969	51240435	43613920	36875969	44688638	High	High	High
FALSE	High	IsMasterProtein	orf03383_1	43520357	50056182	47951154	43386895	50056182	41819937	High	High	High
FALSE	High	IsMasterProtein	orf01374_1	43394655	41916389	40163162	43261578	41916389	35027747	High	High	High
FALSE	High	IsMasterProtein	orf04601_1	43113086	45552466	43214916	42980873	45552466	37689292	High	High	High
FALSE	High	IsMasterProtein	orf03953_1	43069059	47980994	43841408	42936980	47980994	38235679	High	High	High
FALSE	High	IsMasterProtein	orf03547_1	43016306	42632174	45962222	42884389	42632174	40085317	High	High	High
FALSE	High	IsMasterProtein	orf02291_1	42879028	42963785	42274086	42747532	42963785	36868760	High	High	High
FALSE	High	IsMasterProtein	orf03772_1	42803958	43104429	42332028	42672693	43104429	36919294	High	High	High
FALSE	High	IsMasterProtein	orf02709_1	42588674	42802613	42898190	42458068	42802613	37413064	High	High	High
FALSE	High	IsMasterProtein	orf00158_1	42537091	49837728	51468943	42406643	49837728	44887928	High	High	High
FALSE	High	IsMasterProtein	orf00481_1	42296452	41471037	39503208	42166743	41471037	34452178	High	High	High
FALSE	High	IsMasterProtein	orf02014_1	42186640	48239344	52192770	42057268	48239344	45519204	Peak Found	Peak Found	High
FALSE	High	IsMasterProtein	orf01933_1	41623296	43388509	45854561	41495652	43388509	39991422	High	High	High
FALSE	High	IsMasterProtein	orf01825_1	41429977	45068236	43568300	41302925	45068236	37997491	High	High	High
FALSE	High	IsMasterProtein	orf03928_1	41308208	41834387	39611073	41181529	41834387	34546250	High	High	High
FALSE	High	IsMasterProtein	orf02086_1	41272741	48934737	43340172	41146171	48934737	37798532	High	High	High
FALSE	High	IsMasterProtein	orf04387_1	41076614	44075979	43632833	40950645	44075979	38053773	High	High	High
FALSE	High	IsMasterProtein	orf03249_1	40851737	41443789	38440286	40726458	41443789	33525164	High	High	High
FALSE	High	IsMasterProtein	orf00918_1	40713978	42901867	41994102	40589122	42901867	36624576	High	High	High
FALSE	High	IsMasterProtein	WP_000771475.1	40652393	41880647	44203783	40527726	41880647	38551719	High	High	High
FALSE	High	IsMasterProtein	orf04666_1	40495262	38594483	49729646	40371076	38594483	43371024	High	High	High
FALSE	High	IsMasterProtein	orf02985_1	40280613	43749412	36276072	40157086	43749412	31637675	High	High	High
FALSE	High	IsMasterProtein	orf02292_1	40050094	41596469	44861423	39927273	41596469	39125270	High	High	High
FALSE	High	IsMasterProtein	orf01367_1	39689853	34514075	37168535	39568137	34514075	32416025	High	High	High
FALSE	High	IsMasterProtein	orf02081_1	39565583	40756846	37047727	39444248	40756846	32310664	High	High	High
FALSE	High	IsMasterProtein	orf02392_1	39513037	43688669	35467857	39391864	43688669	30932802	High	High	High
FALSE	High	IsMasterProtein	orf03298_1	38904900	35696745	39373332	38785591	35696745	34338908	High	High	High
FALSE	High	IsMasterProtein	orf03673_1	37994198	37710569	54008189	37877683	37710569	47102497	High	Peak Found	High
FALSE	High	IsMasterProtein	orf03099_1	37740016	35884722	35262951	37624280	35884722	30754096	High	High	High
FALSE	High	IsMasterProtein	orf00133_1	37732122	34597321	32769523	37616410	34597321	28579487	High	High	High
FALSE	High	IsMasterProtein	orf00235_1	37517774	35968322	38040703	37402720	35968322	33176674	High	High	High
FALSE	High	IsMasterProtein	orf04213_1	37510232	42635664	33408987	37395200	42635664	29137187	High	High	High
FALSE	High	IsMasterProtein	orf01130_1	37505782	40350303	39684723	37390764	40350303	34610483	High	High	High
FALSE	High	IsMasterProtein	orf01167_1	37403389	38521743	42595808	37288685	38521743	37149346	High	High	High
FALSE	High	IsMasterProtein	orf03473_1	37347666	38265092	40021487	37233133	38265092	34904187	High	High	High
FALSE	High	IsMasterProtein	orf00721_1	37222839	31144830	36013640	37108689	31144830	31408799	High	High	High
FALSE	High	IsMasterProtein	orf01333_1	37120412	31335278	37502134	37006576	31335278	32706968	High	High	High
FALSE	High	IsMasterProtein	orf02988_1	37034483	39385416	35967053	36920911	39385416	31368169	High	High	High
FALSE	High	IsMasterProtein	orf02696_1	36801793	44833673	41986641	36688935	44833673	36618069	High	High	High
FALSE	High	IsMasterProtein	orf02531_1	36741477	36225665	36440768	36628803	36225665	31781312	High	High	High
FALSE	High	IsMasterProtein	orf00447_1	36428401	36518831	36545770	36316687	36518831	31872889	High	High	High
FALSE	High	IsMasterProtein	orf01668_1	36054503	39633715	36455811	35943936	39633715	31794432	High	High	High
FALSE	High	IsMasterProtein	orf00337_1	35977596	34292141	34964879	35867265	34292141	30494137	High	High	High
FALSE	High	IsMasterProtein	orf04329_1	35600362	35777248	35356754	35491188	35777248	30835905	High	High	High
FALSE	High	IsMasterProtein	orf01496_1	35562353	39654085	40063979	35453295	39654085	34941247	High	High	High
FALSE	High	IsMasterProtein	orf02928_1	35184608	33756474	29693489	35076708	33756474	25896767	High	High	High
FALSE	High	IsMasterProtein	orf04668_1	34950937	37935170	37731916	34843754	37935170	32907370	High	High	High
FALSE	High	IsMasterProtein	orf01857_1	34776845	40525105	38354019	34670196	40525105	33449928	High	High	High
FALSE	High	IsMasterProtein	orf04263_1	34651680	34219507	35916476	34545414	34219507	31324058	High	High	High
FALSE	High	IsMasterProtein	orf01489_1	34320255	37564828	38972384	34215006	37564828	33989227	High	High	High
FALSE	High	IsMasterProtein	orf02713_1	34111276	33677586	38455739	34006668	33677586	33538642	High	High	High
FALSE	High	IsMasterProtein	orf02094_1	33836834	38493697	36676577	33733068	38493697	31986970	High	High	High
FALSE	High	IsMasterProtein	orf03578_1	33730343	34935344	31877933	33626903	34935344	27801900	High	High	High
FALSE	High	IsMasterProtein	orf04230_1	33576532	35981899	34942602	33473564	35981899	30474708	High	High	High
FALSE	High	IsMasterProtein	orf00183_1	33528856	32611980	31239294	33426034	32611980	27244919	High	High	High
FALSE	High	IsMasterProtein	orf04324_1	33501653	43608171	40650696	33398914	43608171	35452944	High	High	High
FALSE	High	IsMasterProtein	orf03067_1	33377951	35719739	37036704	33275592	35719739	32301050	High	High	High
FALSE	High	IsMasterProtein	orf01372_1	32968729	33035445	35551360	32867625	33035445	31005628	High	High	High
FALSE	High	IsMasterProtein	orf03475_1	32956204	36905722	29541841	32855139	36905722	25764509	High	High	High
FALSE	High	IsMasterProtein	orf00128_1	32923256	67060633	32167447	32822291	67060633	28054395	High	High	High
FALSE	High	IsMasterProtein	orf02924_1	32645978	30784449	29465726	32545864	30784449	25698126	High	High	High
FALSE	High	IsMasterProtein	orf03027_1	32587281	26709543	31294647	32487346	26709543	27293194	High	High	High
FALSE	High	IsMasterProtein	orf01180_1	32443939	33220199	30811330	32344444	33220199	26871676	High	High	High
FALSE	High	IsMasterProtein	orf01205_1	32302850	36392482	31275574	32203788	36392482	27276560	High	High	High
FALSE	High	IsMasterProtein	orf03057_1	32261082	29628877	34083113	32162148	29628877	29725116	High	High	High
FALSE	High	IsMasterProtein	orf02341_1	31993577	35537911	27558605	31895463	35537911	24034857	High	High	High
FALSE	High	IsMasterProtein	orf03415_1	31614041	31321260	31620017	31517092	31321260	27576961	High	High	High
FALSE	High	IsMasterProtein	orf00987_1	31365203	32311908	32601171	31269017	32311908	28432661	High	High	High
FALSE	High	IsMasterProtein	orf03780_1	31334677	32130594	31390101	31238584	32130594	27376443	High	High	High
FALSE	High	IsMasterProtein	orf02621_1	31273279	35021157	31010076	31177374	35021157	27045009	High	High	High
FALSE	High	IsMasterProtein	orf01898_1	31025074	43502008	63394562	30929931	43502008	55288692	High	High	High
FALSE	High	IsMasterProtein	orf00833_1	30783787	30389415	30585030	30689384	30389415	26674311	High	High	High
FALSE	High	IsMasterProtein	orf01498_1	30623978	31365996	28438080	30530065	31365996	24801879	High	High	High
FALSE	High	IsMasterProtein	orf03066_1	30241458	33036090	30472174	30148717	33036090	26575886	High	High	High
FALSE	High	IsMasterProtein	orf01252_1	29788068	41048806	34058874	29696718	41048806	29703977	High	High	High
FALSE	High	IsMasterProtein	orf03196_1	29650640	25494426	34338914	29559711	25494426	29948210	High	High	High
FALSE	High	IsMasterProtein	orf03305_1	29391928	26591002	37648652	29301793	26591002	32834752	High	High	High
FALSE	High	IsMasterProtein	orf00257_1	29280422	30578846	37179999	29190629	30578846	32426023	High	High	High
FALSE	High	IsMasterProtein	orf01304_1	29255102	26140533	31748533	29165386	26140533	27689045	High	High	High
FALSE	High	IsMasterProtein	orf00765_1	29239508	30468825	30069285	29149840	30468825	26224512	High	High	High
FALSE	High	IsMasterProtein	orf00331_1	29028316	32598642	33835267	28939296	32598642	29508961	High	High	High
FALSE	High	IsMasterProtein	orf03337_1	28885162	28710570	29960096	28796581	28710570	26129284	High	High	High
FALSE	High	IsMasterProtein	orf03949_1	28824383	27294169	21728950	28735988	27294169	18950604	High	High	High
FALSE	High	IsMasterProtein	orf01482_1	28809443	30063684	26574668	28721094	30063684	23176730	High	High	High
FALSE	High	IsMasterProtein	orf02088_1	28669248	26706063	24083994	28581329	26706063	21004523	High	High	High
FALSE	High	IsMasterProtein	orf02150_1	28180891	14455981	19254752	28094470	14455981	16792766	High	High	High
FALSE	High	IsMasterProtein	orf03944_1	27745208	29941234	28825790	27660122	29941234	25140014	High	High	High
FALSE	High	IsMasterProtein	orf00713_1	27347005	25222856	35217211	27263141	25222856	30714204	High	High	High
FALSE	High	IsMasterProtein	orf01105_1	27211316	28200245	29986939	27127868	28200245	26152695	High	High	High
FALSE	High	IsMasterProtein	orf00150_1	27142252	25488435	24048360	27059015	25488435	20973446	High	High	High
FALSE	High	IsMasterProtein	orf03180_1	27063585	25556390	28043369	26980590	25556390	24457637	High	High	High
FALSE	High	IsMasterProtein	orf00716_1	27002360	17606993	25824621	26919553	17606993	22522587	High	High	High
FALSE	High	IsMasterProtein	orf01257_1	26754273	29063913	32315721	26672227	29063913	28183710	High	High	High
FALSE	High	IsMasterProtein	orf01478_1	26644733	28664386	26299589	26563023	28664386	22936823	High	High	High
FALSE	High	IsMasterProtein	orf01204_1	26642871	24755117	27411247	26561166	24755117	23906341	High	High	High
FALSE	High	IsMasterProtein	orf03896_1	26638818	24506159	26173718	26557126	24506159	22827047	High	High	High
FALSE	High	IsMasterProtein	orf03862_1	26257652	23868726	25536398	26177129	23868726	22271217	High	High	High
FALSE	High	IsMasterProtein	orf02986_1	26230745	23306146	24489854	26150304	23306146	21358488	High	High	High
FALSE	High	IsMasterProtein	orf00896_1	26191317	20627825	18964899	26110997	20627825	16539975	High	High	High
FALSE	High	IsMasterProtein	orf03572_1	26128853	28615405	26239797	26048724	28615405	22884677	High	High	High
FALSE	High	IsMasterProtein	orf01546_1	26111127	25839114	25565444	26031053	25839114	22296549	High	High	High
FALSE	High	IsMasterProtein	orf04250_1	25998415	25755929	23921354	25918686	25755929	20862679	High	High	High
FALSE	High	IsMasterProtein	orf00489_1	25732743	36129654	35098721	25653830	36129654	30610865	High	High	High
FALSE	High	IsMasterProtein	orf00234_1	25645868	25396567	23254447	25567220	25396567	20281045	High	High	High
FALSE	High	IsMasterProtein	orf00856_1	25516358	24607077	25590011	25438108	24607077	22317974	High	High	High
FALSE	High	IsMasterProtein	orf01473_1	25279732	24936523	21842936	25202207	24936523	19050015	High	High	High
FALSE	High	IsMasterProtein	orf01954_1	25180701	26668006	20461751	25103481	26668006	17845434	High	High	High
FALSE	High	IsMasterProtein	orf03081_1	25168436	25145436	24566531	25091253	25145436	21425361	High	High	High
FALSE	High	IsMasterProtein	orf01002_1	25151230	23737930	20372816	25074099	23737930	17767870	High	High	High
FALSE	High	IsMasterProtein	orf02711_1	25053714	23611702	24512010	24976883	23611702	21377811	High	High	High
FALSE	High	IsMasterProtein	orf02084_1	24958349	24147905	21523301	24881810	24147905	18771250	High	High	High
FALSE	High	IsMasterProtein	orf00979_1	24849245	29707721	25970396	24773041	29707721	22649722	High	High	High
FALSE	High	IsMasterProtein	orf03480_1	24785278	24155959	21402502	24709270	24155959	18665897	High	High	High
FALSE	High	IsMasterProtein	orf00631_1	24665207	24543216	26895206	24589567	24543216	23456282	High	High	High
FALSE	High	IsMasterProtein	orf03007_1	24432339	24045503	25820225	24357413	24045503	22518753	High	High	High
FALSE	High	IsMasterProtein	orf00043_1	24149433	21071659	31608489	24075375	21071659	27566907	High	High	High
FALSE	High	IsMasterProtein	orf02874_1	24125492	21217946	21654756	24051508	21217946	18885897	High	High	High
FALSE	High	IsMasterProtein	orf03712_1	24109151	24349346	24815149	24035216	24349346	21642190	High	High	High
FALSE	High	IsMasterProtein	orf01509_1	23781834	24439514	20687920	23708903	24439514	18042684	High	High	High
FALSE	High	IsMasterProtein	orf04513_1	23559402	23147891	21029902	23487153	23147891	18340939	High	Peak Found	High
FALSE	High	IsMasterProtein	orf01936_1	23452201	24148610	22913206	23380281	24148610	19983436	High	High	High
FALSE	High	IsMasterProtein	orf00654_1	23416237	24706515	23687533	23344428	24706515	20658755	High	High	High
FALSE	High	IsMasterProtein	orf03525_1	23375161	22092557	23647374	23303477	22092557	20623731	High	High	High
FALSE	High	IsMasterProtein	orf02442_1	23110453	24429124	23620751	23039581	24429124	20600512	High	High	High
FALSE	High	IsMasterProtein	orf00304_1	22928723	22831134	14476660	22858409	22831134	12625620	High	High	High
FALSE	High	IsMasterProtein	orf01976_1	22679161	24061901	25278863	22609612	24061901	22046611	High	High	High
FALSE	High	IsMasterProtein	orf00486_1	22590072	17862584	17988817	22520796	17862584	15688698	High	High	High
FALSE	High	IsMasterProtein	orf00496_1	22519892	26440977	23002854	22450831	26440977	20061622	High	High	High
FALSE	High	IsMasterProtein	orf01642_1	22495179	20178270	21927811	22426194	20178270	19124038	High	High	High
FALSE	High	IsMasterProtein	orf04289_1	22456466	23379225	18488819	22387599	23379225	16124769	High	High	High
FALSE	High	IsMasterProtein	orf02055_1	22352799	23142141	24091120	22284251	23142141	21010737	High	High	High
FALSE	High	IsMasterProtein	orf00697_1	22182721	19372329	20546357	22114694	19372329	17919222	High	High	High
FALSE	High	IsMasterProtein	orf04620_1	22081627	18004742	18492982	22013910	18004742	16128399	High	High	High
FALSE	High	IsMasterProtein	orf00184_1	22080752	20893926	21520905	22013038	20893926	18769161	High	High	High
FALSE	High	IsMasterProtein	orf02950_1	22057460	24076055	17156358	21989817	24076055	14962681	High	High	High
FALSE	High	IsMasterProtein	orf02712_1	21898251	22246136	22548598	21831097	22246136	19665449	High	High	High
FALSE	High	IsMasterProtein	orf00613_1	21642086	20324126	17229055	21575717	20324126	15026083	High	High	High
FALSE	High	IsMasterProtein	orf02844_1	21548592	17397518	28085899	21482509	17397518	24494729	High	High	High
FALSE	High	IsMasterProtein	orf03581_1	21523305	25030392	24986593	21457300	25030392	21791712	High	High	High
FALSE	High	IsMasterProtein	orf00016_1	21518392	23799044	20004240	21452402	23799044	17446421	High	High	High
FALSE	High	IsMasterProtein	orf02129_1	21361330	23417122	23403655	21295822	23417122	20411175	High	High	High
FALSE	High	IsMasterProtein	orf03352_1	21339921	11994473	16279232	21274479	11994473	14197707	High	High	High
FALSE	High	IsMasterProtein	orf01744_1	21183787	25766656	23188560	21118823	25766656	20223583	High	High	High
FALSE	High	IsMasterProtein	orf01331_1	21058352	21228776	22625265	20993773	21228776	19732312	High	High	High
FALSE	High	IsMasterProtein	orf01953_1	20949315	24940708	12911946	20885071	24940708	11260975	High	High	High
FALSE	High	IsMasterProtein	orf03302_1	20917528	20152775	20189982	20853381	20152775	17608414	High	High	High
FALSE	High	IsMasterProtein	orf00690_1	20892641	26028362	26175494	20828570	26028362	22828596	High	High	High
FALSE	High	IsMasterProtein	orf01552_1	20874632	18034116	18826510	20810617	18034116	16419281	High	High	High
FALSE	High	IsMasterProtein	orf02700_1	20853111	18828822	25036727	20789161	18828822	21835436	High	High	High
FALSE	High	IsMasterProtein	orf01319_1	20830246	23350551	20855073	20766367	23350551	18188464	High	High	High
FALSE	High	IsMasterProtein	orf01758_1	20739215	21334062	20189060	20675615	21334062	17607610	High	High	High
FALSE	High	IsMasterProtein	orf03762_1	20734249	18761800	24984498	20670664	18761800	21789885	High	High	High
FALSE	High	IsMasterProtein	orf00153_1	20662557	20748794	20169259	20599192	20748794	17590341	High	High	High
FALSE	High	IsMasterProtein	orf03745_1	20591964	19750884	18531248	20528815	19750884	16161772	High	High	High
FALSE	High	IsMasterProtein	orf02041_1	20571205	21442720	19145210	20508120	21442720	16697231	High	High	High
FALSE	High	IsMasterProtein	orf00788_1	20249130	20262087	20538899	20187033	20262087	17912717	High	High	High
FALSE	High	IsMasterProtein	orf01050_1	20115310	17831755	19955357	20053623	17831755	17403789	High	High	High
FALSE	High	IsMasterProtein	orf01584_1	20111262	22680308	18910945	20049588	22680308	16492919	High	High	High
FALSE	High	IsMasterProtein	orf03997_1	20108843	14748955	15342267	20047176	14748955	13380547	High	High	High
FALSE	High	IsMasterProtein	orf02062_1	19990071	19184972	14173843	19928768	19184972	12361522	High	High	High
FALSE	High	IsMasterProtein	orf02407_1	19863942	18797579	20432568	19803026	18797579	17819982	High	High	High
FALSE	High	IsMasterProtein	orf04068_1	19856094	23465147	19997507	19795202	23465147	17440550	High	High	High
FALSE	High	IsMasterProtein	orf03295_1	19694838	17385348	20192119	19634440	17385348	17610278	High	High	High
FALSE	High	IsMasterProtein	orf04113_1	19682942	20806403	19654710	19622581	20806403	17141584	High	High	High
FALSE	High	IsMasterProtein	orf00204_1	19613285	16552606	20230303	19553138	16552606	17643580	High	High	High
FALSE	High	IsMasterProtein	orf04304_1	19611851	20052741	20405000	19551708	20052741	17795939	High	High	High
FALSE	High	IsMasterProtein	orf02632_1	19542518	20701619	19814791	19482587	20701619	17281196	High	High	High
FALSE	High	IsMasterProtein	orf00352_1	19453931	18407110	21600535	19394272	18407110	18838608	High	High	High
FALSE	High	IsMasterProtein	orf02393_1	19328114	18681646	18997603	19268841	18681646	16568497	High	High	High
FALSE	High	IsMasterProtein	orf03546_1	19289592	18543813	17135480	19230438	18543813	14944472	High	High	High
FALSE	High	IsMasterProtein	orf02298_1	19258688	23467928	21585064	19199628	23467928	18825116	High	High	High
FALSE	High	IsMasterProtein	orf00760_1	19238376	21676482	20578679	19179378	21676482	17947411	High	High	High
FALSE	High	IsMasterProtein	orf02856_1	19183889	18776788	19148642	19125058	18776788	16700224	High	High	High
FALSE	High	IsMasterProtein	orf01589_1	19056669	16417779	17235966	18998228	16417779	15032110	High	High	High
FALSE	High	IsMasterProtein	orf02892_1	19041805	18670107	16761910	18983410	18670107	14618669	High	High	High
FALSE	High	IsMasterProtein	orf04301_1	19032984	21375687	21518360	18974616	21375687	18766941	High	High	High
FALSE	High	IsMasterProtein	orf04316_1	19031705	18614637	17229225	18973341	18614637	15026231	High	High	High
FALSE	High	IsMasterProtein	orf02279_1	19030642	23649687	19596869	18972281	23649687	17091139	High	High	High
FALSE	High	IsMasterProtein	orf03157_1	18974775	16327889	22982274	18916586	16327889	20043673	High	High	High
FALSE	High	IsMasterProtein	orf04627_1	18731448	15577496	14602184	18674005	15577496	12735093	High	High	High
FALSE	High	IsMasterProtein	orf02175_1	18380860	18754679	17281623	18324492	18754679	15071929	High	High	High
FALSE	High	IsMasterProtein	orf02644_1	18363312	19544491	20458824	18306998	19544491	17842881	High	High	High
FALSE	High	IsMasterProtein	orf02791_1	18238345	19430800	19889660	18182414	19430800	17346492	High	High	High
FALSE	High	IsMasterProtein	orf01983_1	18233153	18605110	20055833	18177238	18605110	17491418	High	High	High
FALSE	High	IsMasterProtein	orf00450_1	18213520	18711444	20032326	18157665	18711444	17470916	High	High	High
FALSE	High	IsMasterProtein	orf00681_1	18180598	22773208	20982747	18124844	22773208	18299813	High	High	High
FALSE	High	IsMasterProtein	orf04100_1	18033517	14485596	14076091	17978214	14485596	12276268	High	High	High
FALSE	High	IsMasterProtein	orf04211_1	18012550	18125895	13073512	17957312	18125895	11401883	High	High	High
FALSE	High	IsMasterProtein	orf02333_1	17903786	22354353	19891124	17848881	22354353	17347769	High	High	High
FALSE	High	IsMasterProtein	orf00199_1	17897701	20611404	12621723	17842815	20611404	11007861	High	High	High
FALSE	High	IsMasterProtein	orf00841_1	17862345	17253223	17360463	17807567	17253223	15140688	High	High	High
FALSE	High	IsMasterProtein	orf00704_1	17764347	17435755	18741999	17709870	17435755	16345576	High	High	High
FALSE	High	IsMasterProtein	orf03766_1	17748877	22200930	23310252	17694447	22200930	20329715	High	High	High
FALSE	High	IsMasterProtein	orf00905_1	17678117	16263492	15895289	17623904	16263492	13862857	High	High	High
FALSE	High	IsMasterProtein	orf01928_1	17567383	16697506	18923724	17513509	16697506	16504065	High	High	High
FALSE	High	IsMasterProtein	orf04379_1	17480568	20039623	17841296	17426961	20039623	15560040	High	High	High
FALSE	High	IsMasterProtein	orf00494_1	17409494	15541594	16170732	17356105	15541594	14103080	High	High	High
FALSE	High	IsMasterProtein	orf03521_1	17314205	20419787	19499067	17261108	20419787	17005842	High	High	High
FALSE	High	IsMasterProtein	orf01601_1	17070257	17158956	15645837	17017908	17158956	13645301	High	High	High
FALSE	High	IsMasterProtein	orf02821_1	16972675	19759895	18055798	16920625	19759895	15747115	High	High	High
FALSE	High	IsMasterProtein	orf03511_1	16960091	12012495	21982178	16908080	12012495	19171453	High	High	High
FALSE	High	IsMasterProtein	orf01700_1	16920925	17597085	18071773	16869034	17597085	15761047	High	High	High
FALSE	High	IsMasterProtein	orf02360_1	16904417	18326496	17224552	16852577	18326496	15022155	High	High	High
FALSE	High	IsMasterProtein	orf01232_1	16892828	17640474	17968512	16841023	17640474	15670989	High	High	High
FALSE	High	IsMasterProtein	orf00935_1	16892650	17625379	14977452	16840846	17625379	13062378	High	High	High
FALSE	High	IsMasterProtein	orf03385_1	16819176	18348031	18409921	16767597	18348031	16055958	High	High	High
FALSE	High	IsMasterProtein	orf03255_1	16791820	25517143	25407708	16740325	25517143	22158981	High	High	High
FALSE	High	IsMasterProtein	orf03240_1	16551587	18021762	17422491	16500828	18021762	15194785	High	High	High
FALSE	High	IsMasterProtein	orf04276_1	16411015	14310861	14761634	16360688	14310861	12874155	High	High	High
FALSE	High	IsMasterProtein	orf01274_1	16359480	14191636	15032276	16309311	14191636	13110192	High	High	High
FALSE	High	IsMasterProtein	orf03668_1	16320056	17995855	18356273	16270008	17995855	16009170	High	High	High
FALSE	High	IsMasterProtein	orf00655_1	16123386	22017065	16501201	16073941	22017065	14391294	High	High	High
FALSE	High	IsMasterProtein	orf04376_1	16100284	10475168	9660648	16050910	10475168	8425401	High	High	High
FALSE	High	IsMasterProtein	orf04359_1	16048589	14787439	14195521	15999373	14787439	12380427	High	High	High
FALSE	High	IsMasterProtein	orf03026_1	16019211	18286591	15086386	15970085	18286591	13157384	High	High	High
FALSE	High	IsMasterProtein	orf01349_1	16000581	16450901	15084109	15951512	16450901	13155398	High	High	High
FALSE	High	IsMasterProtein	orf03600_1	15936510	16706571	13968446	15887638	16706571	12182388	High	High	High
FALSE	High	IsMasterProtein	orf00137_1	15512042	16190516	15393970	15464471	16190516	13425638	High	High	High
FALSE	High	IsMasterProtein	orf03080_1	15442923	8272037	15478259	15395564	8272037	13499150	High	High	High
FALSE	High	IsMasterProtein	orf00428_1	15364632	14580941	18097619	15317514	14580941	15783588	High	High	High
FALSE	High	IsMasterProtein	orf04378_1	15261294	13379033	16504346	15214493	13379033	14394037	High	High	High
FALSE	High	IsMasterProtein	orf01945_1	15192004	9196049	11618672	15145415	9196049	10133064	High	High	High
FALSE	High	IsMasterProtein	orf00737_1	15149251	14864441	13293165	15102794	14864441	11593451	High	High	High
FALSE	High	IsMasterProtein	orf00332_1	15048897	14857835	15261175	15002747	14857835	13309823	High	High	High
FALSE	High	IsMasterProtein	orf02362_1	15002903	12795652	14263152	14956894	12795652	12439411	High	High	High
FALSE	High	IsMasterProtein	orf01111_1	14846735	13348921	11900719	14801205	13348921	10379048	High	High	High
FALSE	High	IsMasterProtein	orf03814_1	14816456	11444941	11768695	14771019	11444941	10263905	High	High	High
FALSE	High	IsMasterProtein	orf00850_1	14810064	14731395	13397419	14764646	14731395	11684374	Peak Found	High	Peak Found
FALSE	High	IsMasterProtein	orf04593_1	14806719	13059590	11896697	14761312	13059590	10375540	High	High	High
FALSE	High	IsMasterProtein	orf02648_1	14732203	15080106	13711143	14687025	15080106	11957984	High	High	High
FALSE	High	IsMasterProtein	orf03003_1	14638141	13071068	14044566	14593251	13071068	12248775	High	High	High
FALSE	High	IsMasterProtein	orf03650_1	14529518	14160695	12752138	14484961	14160695	11121601	High	High	High
FALSE	High	IsMasterProtein	orf04260_1	14503555	13298892	14120004	14459078	13298892	12314567	High	High	High
FALSE	High	IsMasterProtein	orf03481_1	14336102	12557995	11942566	14292138	12557995	10415544	High	High	High
FALSE	High	IsMasterProtein	orf02120_1	14299936	21111273	14168942	14256083	21111273	12357247	High	High	High
FALSE	High	IsMasterProtein	orf02213_1	14298961	13215899	8150540	14255111	13215899	7108381	High	High	High
FALSE	High	IsMasterProtein	orf03974_1	14199177	14418771	14738218	14155633	14418771	12853734	High	High	High
FALSE	High	IsMasterProtein	orf00599_1	13943138	12583382	16327789	13900379	12583382	14240056	Peak Found	High	Peak Found
FALSE	High	IsMasterProtein	orf02656_1	13893509	11826886	12651676	13850902	11826886	11033984	High	High	High
FALSE	High	IsMasterProtein	orf00791_1	13649149	12592048	12778242	13607292	12592048	11144367	High	High	High
FALSE	High	IsMasterProtein	orf01856_1	13508764	13738785	13194333	13467337	13738785	11507256	High	High	High
FALSE	High	IsMasterProtein	orf02820_1	13504157	14522527	13168880	13462744	14522527	11485057	High	High	High
FALSE	High	IsMasterProtein	orf03544_1	13417215	13394297	14152537	13376069	13394297	12342940	High	High	High
FALSE	High	IsMasterProtein	orf00157_1	13394295	12600112	13628255	13353219	12600112	11885695	High	High	High
FALSE	High	IsMasterProtein	orf03269_1	13285993	14103601	13537010	13245249	14103601	11806116	High	High	High
FALSE	High	IsMasterProtein	orf03319_1	12995367	11937748	8949957	12955514	11937748	7805582	High	High	High
FALSE	High	IsMasterProtein	orf04685_1	12977355	12525284	12423021	12937558	12525284	10834567	High	High	High
FALSE	High	IsMasterProtein	orf01390_1	12936623	13078825	21919318	12896951	13078825	19116631	High	High	High
FALSE	High	IsMasterProtein	orf04603_1	12934654	14684018	12715545	12894987	14684018	11089687	High	High	High
FALSE	High	IsMasterProtein	orf02121_1	12907055	11724118	9655704	12867474	11724118	8421089	High	High	High
FALSE	High	IsMasterProtein	orf01556_1	12840945	12494206	13859759	12801566	12494206	12087598	High	High	High
FALSE	High	IsMasterProtein	orf04587_1	12711621	10421599	13228584	12672638	10421599	11537127	High	High	High
FALSE	High	IsMasterProtein	orf01571_1	12708201	14044022	12131755	12669229	14044022	10580543	High	High	High
FALSE	High	IsMasterProtein	orf04418_1	12640231	11656572	11215123	12601468	11656572	9781115	High	High	High
FALSE	High	IsMasterProtein	orf02703_1	12633622	11495792	10946660	12594879	11495792	9546979	High	High	High
FALSE	High	IsMasterProtein	orf02693_1	12498365	12738116	9778245	12460037	12738116	8527961	High	High	High
FALSE	High	IsMasterProtein	orf03567_1	12453008	9201159	8585713	12414819	9201159	7487911	High	High	High
FALSE	High	IsMasterProtein	orf02871_1	12410643	13454116	10894169	12372584	13454116	9501199	High	High	High
FALSE	High	IsMasterProtein	orf03074_1	12382616	8900198	11608995	12344643	8900198	10124625	High	High	High
FALSE	High	IsMasterProtein	orf01685_1	12322550	11573150	13082723	12284761	11573150	11409916	High	High	High
FALSE	High	IsMasterProtein	orf01417_1	12243445	8930865	10804395	12205898	8930865	9422904	High	High	High
FALSE	High	IsMasterProtein	orf03470_1	12167238	13415435	9391291	12129925	13415435	8190485	High	High	High
FALSE	High	IsMasterProtein	orf03950_1	12123590	9747611	12143922	12086411	9747611	10591154	High	High	High
FALSE	High	IsMasterProtein	orf00236_1	12062421	11407882	9661797	12025430	11407882	8426403	High	High	High
FALSE	High	IsMasterProtein	orf02286_1	12026045	8414845	14612836	11989165	8414845	12744383	High	High	High
FALSE	High	IsMasterProtein	orf00159_1	12019747	12301059	10340692	11982886	12301059	9018491	High	High	High
FALSE	High	IsMasterProtein	orf01341_1	12015272	11910475	11265784	11978425	11910475	9825298	High	High	High	Acetyl [N-Term]
FALSE	High	IsMasterProtein	orf00480_1	11991729	11386890	10202940	11954955	11386890	8898353	High	High	High
FALSE	High	IsMasterProtein	orf01481_1	11981058	13849204	12653290	11944317	13849204	11035392	High	High	High
FALSE	High	IsMasterProtein	orf00632_1	11952225	11379313	12494542	11915571	11379313	10896942	High	High	High
FALSE	High	IsMasterProtein	orf04505_1	11943358	13041522	12648678	11906732	13041522	11031370	High	High	High
FALSE	High	IsMasterProtein	orf01891_1	11891942	12307175	12325556	11855474	12307175	10749564	High	High	High
FALSE	High	IsMasterProtein	orf01975_1	11857327	13322956	12053993	11820965	13322956	10512724	High	Peak Found	High
FALSE	High	IsMasterProtein	orf00405_1	11821590	13700525	12933140	11785337	13700525	11279459	High	High	High
FALSE	High	IsMasterProtein	orf01188_1	11730357	11021092	11536258	11694384	11021092	10061189	High	High	High
FALSE	High	IsMasterProtein	orf00312_1	11635028	6225040	5003462	11599347	6225040	4363700	High	High	High
FALSE	High	IsMasterProtein	orf04642_1	11574241	13545527	11257228	11538747	13545527	9817836	High	High	High
FALSE	High	IsMasterProtein	orf04449_1	11515889	13771444	14067288	11480573	13771444	12268591	High	High	High
FALSE	High	IsMasterProtein	orf04572_1	11490172	11816765	12942098	11454936	11816765	11287272	High	High	High
FALSE	High	IsMasterProtein	orf03059_1	11393723	12210783	12277374	11358782	12210783	10707542	High	Peak Found	High
FALSE	High	IsMasterProtein	orf02251_1	11376351	1334173	13832163	11341463	1334173	12063530	High	High	High
FALSE	High	IsMasterProtein	orf01742_1	11241964	8763791	8485268	11207488	8763791	7400309	High	High	High
FALSE	High	IsMasterProtein	orf01651_1	11163839	12174483	11039285	11129603	12174483	9627760	High	High	High
FALSE	High	IsMasterProtein	orf02230_1	11135303	7278381	10709044	11101155	7278381	9339745	High	High	High
FALSE	High	IsMasterProtein	orf02714_1	11003709	13405707	9320262	10969965	13405707	8128538	High	High	High
FALSE	High	IsMasterProtein	orf03585_1	10930015	8480798	9892284	10896496	8480798	8627419	High	High	High
FALSE	High	IsMasterProtein	orf03620_1	10918836	13757316	11160783	10885352	13757316	9733723	High	High	High
FALSE	High	IsMasterProtein	orf02468_1	10836566	9415274	10551698	10803334	9415274	9202518	High	High	High
FALSE	High	IsMasterProtein	orf00415_1	10804227	8158933	11174766	10771094	8158933	9745918	High	High	High
FALSE	High	IsMasterProtein	orf04358_1	10787034	7589086	6522595	10753953	7589086	5688591	High	High	High
FALSE	High	IsMasterProtein	orf00138_1	10739902	10946908	10746587	10706967	10946908	9372488	High	High	High
FALSE	High	IsMasterProtein	orf00862_1	10646021	8535140	10053481	10613374	8535140	8768005	High	High	High
FALSE	High	IsMasterProtein	orf04278_1	10573226	11035795	10801773	10540801	11035795	9420617	High	High	High
FALSE	High	IsMasterProtein	orf02459_1	10550782	7255893	7786517	10518426	7255893	6790903	High	High	High
FALSE	High	IsMasterProtein	orf04184_1	10544887	15093034	15396645	10512549	15093034	13427971	High	High	High
FALSE	High	IsMasterProtein	orf00516_1	10535696	7692513	10755849	10503387	7692513	9380566	High	High	High
FALSE	High	IsMasterProtein	orf04360_1	10474245	11561587	11575592	10442124	11561587	10095492	High	High	High
FALSE	High	IsMasterProtein	orf01973_1	10460115	16225588	8677604	10428038	16225588	7568053	High	High	High
FALSE	High	IsMasterProtein	orf04616_1	10366576	12189006	11711797	10334785	12189006	10214282	High	High	High
FALSE	High	IsMasterProtein	orf02006_1	10314591	8613153	7594809	10282959	8613153	6623708	High	High	High
FALSE	High	IsMasterProtein	orf00155_1	10221464	10829791	12830684	10190119	10829791	11190104	High	High	High
FALSE	High	IsMasterProtein	orf04403_1	10207080	12598894	11185111	10175778	12598894	9754940	High	High	High
FALSE	High	IsMasterProtein	orf02004_1	10175748	10350439	10666788	10144542	10350439	9302892	High	High	High
FALSE	High	IsMasterProtein	orf03300_1	10163349	10190907	11606189	10132181	10190907	10122178	High	High	High
FALSE	High	IsMasterProtein	orf03816_1	10118102	11753674	10742687	10087073	11753674	9369086	High	High	High
FALSE	High	IsMasterProtein	orf03968_1	10076794	7928257	10907308	10045892	7928257	9512658	High	High	High
FALSE	High	IsMasterProtein	orf04237_1	10074669	9668195	9436609	10043773	9668195	8230008	High	High	High
FALSE	High	IsMasterProtein	orf04313_1	10049610	9731805	11153405	10018792	9731805	9727289	High	High	High
FALSE	High	IsMasterProtein	orf01001_1	9884228	6673648	8866828	9853916	6673648	7733082	High	High	High
FALSE	High	IsMasterProtein	orf02222_1	9818009	9643568	10597947	9787901	9643568	9242854	High	High	High
FALSE	High	IsMasterProtein	orf04526_1	9808415	11624478	10789599	9778336	11624478	9410000	High	High	High
FALSE	High	IsMasterProtein	orf02716_1	9786710	10580823	10892897	9756698	10580823	9500090	High	High	High
FALSE	High	IsMasterProtein	orf03285_1	9749032	10559405	13565730	9719135	10559405	11831164	High	High	High
FALSE	High	IsMasterProtein	orf00495_1	9668597	10114334	9885111	9638947	10114334	8621163	High	High	High
FALSE	High	IsMasterProtein	orf04382_1	9580751	7787809	7472027	9551370	7787809	6516626	High	High	High
FALSE	High	IsMasterProtein	orf03900_1	9530017	9338461	9160831	9500791	9338461	7989492	High	High	High
FALSE	High	IsMasterProtein	orf01969_1	9439816	9146406	10765406	9410867	9146406	9388900	High	High	High
FALSE	High	IsMasterProtein	orf01816_1	9416556	8751436	12996060	9387678	8751436	11334335	High	High	High
FALSE	High	IsMasterProtein	orf00709_1	9383090	11305694	10068034	9354316	11305694	8780697	High	High	High
FALSE	High	IsMasterProtein	orf01569_1	9272759	10648044	10979947	9244322	10648044	9576009	High	High	High
FALSE	High	IsMasterProtein	orf03828_1	9268723	3116364	3139991	9240299	3116364	2738500	High	High	High
FALSE	High	IsMasterProtein	orf02515_1	9222319	10755244	10618478	9194037	10755244	9260759	High	High	High
FALSE	High	IsMasterProtein	orf03323_1	9198758	8802501	7073449	9170549	8802501	6169011	High	High	High
FALSE	High	IsMasterProtein	orf00683_1	9195535	7838047	9384077	9167335	7838047	8184193	High	High	High
FALSE	High	IsMasterProtein	orf03592_1	9167163	7858761	8290081	9139050	7858761	7230080	High	High	High
FALSE	High	IsMasterProtein	orf03713_1	9155155	8639654	9550313	9127079	8639654	8329174	High	High	High
FALSE	High	IsMasterProtein	orf04362_1	9134444	7672881	7697935	9106432	7672881	6713648	High	High	High
FALSE	High	IsMasterProtein	orf00750_1	9084876	9423973	9050831	9057016	9423973	7893557	High	High	High
FALSE	High	IsMasterProtein	orf03516_1	9065254	8575660	8439305	9037454	8575660	7360223	High	High	High
FALSE	High	IsMasterProtein	orf00134_1	9015224	7795140	8749250	8987577	7795140	7630538	High	High	High
FALSE	High	IsMasterProtein	orf02090_1	8938537	9462141	8631916	8911125	9462141	7528207	High	High	High
FALSE	High	IsMasterProtein	orf01506_1	8914413	5779455	7209402	8887075	5779455	6287580	High	High	High
FALSE	High	IsMasterProtein	orf03602_1	8861669	8564937	6945760	8834493	8564937	6057649	High	High	High
FALSE	High	IsMasterProtein	orf03316_1	8846563	9514387	3942726	8819434	9514387	3438594	High	High	High
FALSE	High	IsMasterProtein	orf01487_1	8816020	8390739	6789785	8788984	8390739	5921617	High	High	High
FALSE	High	IsMasterProtein	orf01037_1	8706625	8954644	10517049	8679925	8954644	9172299	High	High	High
FALSE	High	IsMasterProtein	orf03948_1	8567233	9410749	8272673	8540960	9410749	7214897	High	High	High
FALSE	High	IsMasterProtein	orf03908_1	8558128	7126629	6063418	8531883	7126629	5288126	High	High	High
FALSE	High	IsMasterProtein	orf02891_1	8553750	9803813	10793071	8527519	9803813	9413028	High	High	High
FALSE	High	IsMasterProtein	orf03294_1	8506427	105000000	8910447	8480340	105000000	7771124	High	High	High
FALSE	High	IsMasterProtein	orf02996_1	8465582	6568422	9462835	8439620	6568422	8252881	High	High	High
FALSE	High	IsMasterProtein	orf00712_1	8442548	9654202	9586443	8416657	9654202	8360684	High	High	High
FALSE	High	IsMasterProtein	orf02204_1	8335337	4140393	8497344	8309775	4140393	7410841	High	High	High
FALSE	High	IsMasterProtein	orf04203_1	8301674	7695270	8238133	8276216	7695270	7184774	High	High	High
FALSE	High	IsMasterProtein	orf03771_1	8285951	8295876	6949063	8260541	8295876	6060530	High	High	High
FALSE	High	IsMasterProtein	orf02992_1	8207380	14100632	13140045	8182211	14100632	11459909	High	High	High
FALSE	High	IsMasterProtein	orf03795_1	8175317	6938154	5621065	8150246	6938154	4902334	High	High	High
FALSE	High	IsMasterProtein	orf01423_1	8121187	7355633	7321857	8096282	7355633	6385657	High	High	Peak Found
FALSE	High	IsMasterProtein	orf03883_1	8081176	11159061	10481172	8056394	11159061	9141009	High	High	High
FALSE	High	IsMasterProtein	orf03143_1	8040749	4368009	4864033	8016090	4368009	4242099	High	High	High
FALSE	High	IsMasterProtein	orf00803_1	8012415	9437481	9673388	7987843	9437481	8436512	High	High	High
FALSE	High	IsMasterProtein	orf03293_1	8004961	7237594	3660156	7980412	7237594	3192155	High	High	High
FALSE	High	IsMasterProtein	orf00349_1	8002386	10161719	10076205	7977845	10161719	8787823	High	High	High
FALSE	High	IsMasterProtein	orf03603_1	7986745	13694905	7854284	7962253	13694905	6850005	High	High	High
FALSE	High	IsMasterProtein	orf00782_1	7960357	6898914	7573086	7935945	6898914	6604762	High	High	High
FALSE	High	IsMasterProtein	orf04281_1	7956265	7180583	7694372	7931866	7180583	6710540	High	High	High
FALSE	High	IsMasterProtein	orf03354_1	7932695	9858525	9032896	7908368	9858525	7877916	High	High	High
FALSE	High	IsMasterProtein	orf03711_1	7867653	7968637	6663238	7843525	7968637	5811251	High	High	High
FALSE	High	IsMasterProtein	orf01492_1	7866101	7294599	6806971	7841978	7294599	5936606	High	High	High
FALSE	High	IsMasterProtein	orf00067_1	7839368	10790572	7759555	7815327	10790572	6767389	High	High	High
FALSE	High	IsMasterProtein	orf03677_1	7838642	9332346	9987981	7814604	9332346	8710880	High	High	High
FALSE	High	IsMasterProtein	orf03626_1	7831442	5820976	7696967	7807426	5820976	6712804	High	High	High
FALSE	High	IsMasterProtein	orf02982_1	7739713	9632140	9185738	7715978	9632140	8011215	High	High	High
FALSE	High	IsMasterProtein	orf00595_1	7722220	6448205	7035321	7698539	6448205	6135758	High	High	High
FALSE	High	IsMasterProtein	orf03447_1	7720946	11898705	11972169	7697268	11898705	10441362	High	High	High
FALSE	High	IsMasterProtein	orf04375_1	7701333	8061697	7046645	7677716	8061697	6145634	High	High	High
FALSE	High	IsMasterProtein	orf01101_1	7700037	10678439	7969793	7676424	10678439	6950745	High	High	High
FALSE	High	IsMasterProtein	orf04683_1	7678411	8730652	7830501	7654864	8730652	6829264	High	High	High
FALSE	High	IsMasterProtein	orf03061_1	7656685	7670251	8207235	7633204	7670251	7157827	High	High	High
FALSE	High	IsMasterProtein	orf00720_1	7627130	8049838	9828027	7603740	8049838	8571378	High	High	High
FALSE	High	IsMasterProtein	orf03062_1	7608623	6828310	3481460	7585290	6828310	3036308	High	High	High
FALSE	High	IsMasterProtein	orf00227_1	7566719	10637192	7915157	7543515	10637192	6903095	High	High	High
FALSE	High	IsMasterProtein	orf00382_1	7512963	9565627	14020732	7489923	9565627	12227988	High	High	High
FALSE	High	IsMasterProtein	orf00468_1	7408464	8838966	9387622	7385745	8838966	8187285	High	High	High
FALSE	High	IsMasterProtein	orf04049_1	7366289	10720508	9343384	7343699	10720508	8148704	High	High	High
FALSE	High	IsMasterProtein	orf01540_1	7329809	8486757	6422904	7307331	8486757	5601647	High	High	High
FALSE	High	IsMasterProtein	orf00998_1	7276243	8369475	7448565	7253929	8369475	6496163	High	High	High
FALSE	High	IsMasterProtein	orf00522_1	7273950	6564552	5399255	7251643	6564552	4708885	High	High	High
FALSE	High	IsMasterProtein	orf01233_1	7257132	6935781	7323491	7234877	6935781	6387082	High	High	High
FALSE	High	IsMasterProtein	orf04679_1	7225722	7306680	6135043	7203563	7306680	5350593	High	High	High
FALSE	High	IsMasterProtein	orf02339_1	7214916	6429127	6487464	7192790	6429127	5657952	High	High	High
FALSE	High	IsMasterProtein	orf01004_1	7200688	8450185	7108944	7178606	8450185	6199967	High	High	High
FALSE	High	IsMasterProtein	orf01430_1	7199308	7259671	5164761	7177230	7259671	4504375	High	High	High
FALSE	High	IsMasterProtein	orf03920_1	7174695	6008178	8353367	7152693	6008178	7285273	High	High	High
FALSE	High	IsMasterProtein	orf00406_1	7120646	6939761	4687925	7098809	6939761	4088509	High	High	High
FALSE	High	IsMasterProtein	orf02419_1	7115822	9723581	7608514	7094000	9723581	6635660	High	High	High
FALSE	High	IsMasterProtein	orf02077_1	7074152	7058719	6530934	7052458	7058719	5695864	High	High	High
FALSE	High	IsMasterProtein	orf03941_1	7040024	5105037	3305268	7018435	5105037	2882644	High	High	High
FALSE	High	IsMasterProtein	orf01368_1	6995158	5634372	6554251	6973706	5634372	5716200	High	High	High
FALSE	High	IsMasterProtein	orf00267_1	6977819	8299246	9134688	6956420	8299246	7966692	High	High	High
FALSE	High	IsMasterProtein	orf03416_1	6943889	9774071	10106362	6922595	9774071	8814124	High	High	High
FALSE	High	IsMasterProtein	orf00117_1	6933415	4945201	5775733	6912152	4945201	5037226	High	High	High
FALSE	High	IsMasterProtein	orf03599_1	6911132	5631773	6081780	6889938	5631773	5304141	High	High	High
FALSE	High	IsMasterProtein	orf00232_1	6899830	8727689	9311142	6878671	8727689	8120584	High	High	High
FALSE	High	IsMasterProtein	orf02212_1	6877821	6782238	8380050	6856729	6782238	7308545	High	High	High
FALSE	High	IsMasterProtein	orf04650_1	6859848	1746061	1801974	6838811	1746061	1571566	High	High	High
FALSE	High	IsMasterProtein	orf01639_1	6836789	5175449	6071744	6815823	5175449	5295388	High	High	High
FALSE	High	IsMasterProtein	orf02304_1	6798630	4650687	6668503	6777781	4650687	5815843	High	High	High
FALSE	High	IsMasterProtein	WP_001259758.1	6780745	2375732	6329222	6759951	2375732	5519943	High	High	High
FALSE	High	IsMasterProtein	orf02223_1	6768554	6912096	5309325	6747797	6912096	4630454	High	High	High
FALSE	High	IsMasterProtein	orf00751_1	6761219	5997039	7484061	6740485	5997039	6527121	High	High	High
FALSE	High	IsMasterProtein	orf02127_1	6758378	5788306	5698130	6737653	5788306	4969546	High	High	High
FALSE	High	IsMasterProtein	orf03777_1	6752142	6032064	6514241	6731435	6032064	5681306	High	High	High
FALSE	High	IsMasterProtein	orf03522_1	6697165	7285451	5975720	6676628	7285451	5211642	High	Peak Found	High
FALSE	High	IsMasterProtein	orf02665_1	6644607	7724895	4604563	6624230	7724895	4015806	High	High	High
FALSE	High	IsMasterProtein	orf00131_1	6634917	6885664	8932756	6614570	6885664	7790580	High	High	High
FALSE	High	IsMasterProtein	orf02900_1	6557154	5988393	5902313	6537046	5988393	5147620	High	High	High
FALSE	High	IsMasterProtein	orf01911_1	6546972	7842485	6207576	6526895	7842485	5413852	High	Peak Found	High
FALSE	High	IsMasterProtein	orf01499_1	6540433	4909767	7591922	6520376	4909767	6621190	High	High	High
FALSE	High	IsMasterProtein	WP_000817028.1	6519366	9474439	6511587	6499373	9474439	5678990	High	High	High
FALSE	High	IsMasterProtein	orf04677_1	6459261	6848891	7625312	6439453	6848891	6650310	High	High	High
FALSE	High	IsMasterProtein	orf01443_1	6412085	7761829	5639609	6392421	7761829	4918507	High	High	High
FALSE	High	IsMasterProtein	orf02641_1	6407223	5278800	5456357	6387575	5278800	4758686	High	High	High
FALSE	High	IsMasterProtein	orf02306_1	6353758	4668380	7688922	6334273	4668380	6705787	High	High	High
FALSE	High	IsMasterProtein	orf03799_1	6345568	6623571	4070725	6326109	6623571	3550227	High	High	High
FALSE	High	IsMasterProtein	orf00868_1	6344855	6795165	6601616	6325397	6795165	5757508	High	High	High
FALSE	High	IsMasterProtein	orf01356_1	6281349	6861102	7109945	6262086	6861102	6200840	High	High	High
FALSE	High	IsMasterProtein	orf03824_1	6224992	5053261	6460715	6205902	5053261	5634624	High	High	High
FALSE	High	IsMasterProtein	orf02526_1	6143356	6475661	6366032	6124517	6475661	5552047	High	High	High
FALSE	High	IsMasterProtein	orf02991_1	6098767	4790372	7683895	6080064	4790372	6701403	High	High	High
FALSE	High	IsMasterProtein	orf01176_1	6073460	7756999	7285651	6054834	7756999	6354080	High	High	High
FALSE	High	IsMasterProtein	orf03888_1	6062723	6440159	5336037	6044130	6440159	4653751	High	High	High
FALSE	High	IsMasterProtein	orf02162_1	6058404	6125070	3041624	6039825	6125070	2652710	High	High	High
FALSE	High	IsMasterProtein	orf03921_1	5985796	7578175	7511541	5967440	7578175	6551086	High	High	High
FALSE	High	IsMasterProtein	orf01510_1	5974498	5430126	4884385	5956176	5430126	4259849	High	High	High
FALSE	High	IsMasterProtein	orf04665_1	5875252	6962774	7414095	5857235	6962774	6466100	High	High	High
FALSE	High	IsMasterProtein	orf00464_1	5755348	2867803	4945635	5737698	2867803	4313267	High	High	High
FALSE	High	IsMasterProtein	orf03759_1	5721103	5751562	6270029	5703559	5751562	5468320	High	High	High
FALSE	High	IsMasterProtein	orf00894_1	5712556	4508410	4258248	5695037	4508410	3713772	High	High	High
FALSE	High	IsMasterProtein	orf02718_1	5637359	4337501	5072714	5620071	4337501	4424098	High	High	High
FALSE	High	IsMasterProtein	orf02795_1	5614800	5323043	6520758	5597582	5323043	5686990	High	High	High
FALSE	High	IsMasterProtein	orf01824_1	5611155	5739723	5789453	5593947	5739723	5049192	High	High	High
FALSE	High	IsMasterProtein	orf00198_1	5603722	7131315	8436451	5586537	7131315	7357734	High	High	High
FALSE	High	IsMasterProtein	orf03391_1	5519295	6037978	5631745	5502369	6037978	4911648	High	High	High
FALSE	High	IsMasterProtein	orf03335_1	5518374	5274252	6377846	5501451	5274252	5562350	High	High	High
FALSE	High	IsMasterProtein	orf02235_1	5484787	7505959	4022475	5467967	7505959	3508146	High	High	High
FALSE	High	IsMasterProtein	orf03792_1	5444044	4359754	4410812	5427349	4359754	3846829	Peak Found	High	High
FALSE	High	IsMasterProtein	orf00211_1	5409308	5975612	4829352	5392719	5975612	4211853	High	High	High
FALSE	High	IsMasterProtein	orf04138_1	5373578	5829037	6950951	5357100	5829037	6062176	High	High	High
FALSE	High	IsMasterProtein	orf02160_1	5296181	5211605	5201948	5279939	5211605	4536808	High	High	Peak Found
FALSE	High	IsMasterProtein	orf04180_1	5283967	4066703	4605754	5267763	4066703	4016845	High	High	High
FALSE	High	IsMasterProtein	orf02649_1	5273552	7361785	5912630	5257380	7361785	5156619	High	High	High
FALSE	High	IsMasterProtein	orf03926_1	5272085	5746911	5854270	5255917	5746911	5105721	High	High	High
FALSE	High	IsMasterProtein	orf00213_1	5235908	2214001	3396825	5219852	2214001	2962494	High	High	High
FALSE	High	IsMasterProtein	orf00212_1	5221586	4328996	3599961	5205574	4328996	3139656	High	High	High
FALSE	High	IsMasterProtein	orf00451_1	5150917	3551508	5165248	5135121	3551508	4504800	High	High	High
FALSE	High	IsMasterProtein	orf03776_1	5124878	4542030	4364483	5109161	4542030	3806423	High	High	High
FALSE	High	IsMasterProtein	orf02625_1	5109805	4715025	5513304	5094135	4715025	4808352	High	High	High
FALSE	High	IsMasterProtein	orf03644_1	5084808	5535226	4798236	5069214	5535226	4184715	High	High	High
FALSE	High	IsMasterProtein	orf02056_1	5016449	5424428	5144671	5001065	5424428	4486854	High	High	High
FALSE	High	IsMasterProtein	orf03183_1	4986331	1154841		4971040	1154841		High	High	Not Found
FALSE	High	IsMasterProtein	orf02967_1	4979397	9014745	6818407	4964126	9014745	5946580	High	High	High
FALSE	High	IsMasterProtein	orf02927_1	4968914	4648052	5341055	4953676	4648052	4658127	High	High	High
FALSE	High	IsMasterProtein	orf03607_1	4953693	5380620	5187371	4938502	5380620	4524094	High	High	High
FALSE	High	IsMasterProtein	orf03817_1	4938489	5592875	3948644	4923344	5592875	3443756	High	High	High
FALSE	High	IsMasterProtein	orf01839_1	4936995	6885895	6924547	4921854	6885895	6039148	High	High	High
FALSE	High	IsMasterProtein	orf01671_1	4935220	5042688	4878525	4920085	5042688	4254738	High	High	High
FALSE	High	IsMasterProtein	orf04606_1	4905345	1502525	4610590	4890302	1502525	4021063	High	High	High
FALSE	High	IsMasterProtein	orf02980_1	4870377	5242635	2823420	4855441	5242635	2462407	High	High	High
FALSE	High	IsMasterProtein	orf01514_1	4856102	6563020	5152295	4841210	6563020	4493503	High	High	High
FALSE	High	IsMasterProtein	orf04126_1	4825393	4485483	4198937	4810595	4485483	3662045	High	Peak Found	Peak Found
FALSE	High	IsMasterProtein	orf00291_1	4812689	4653413	3966428	4797930	4653413	3459265	High	High	High
FALSE	High	IsMasterProtein	orf04071_1	4751535	5315142	4291093	4736964	5315142	3742418	High	Peak Found	High
FALSE	High	IsMasterProtein	orf02487_1	4744314	2679491	3653368	4729765	2679491	3186235	High	High	High
FALSE	High	IsMasterProtein	orf00620_1	4713181	4062019	5199385	4698727	4062019	4534572	High	High	Peak Found
FALSE	High	IsMasterProtein	orf01673_1	4685780	4428473	5124551	4671410	4428473	4469306	High	High	High
FALSE	High	IsMasterProtein	orf03905_1	4670446	6425173	5922950	4656123	6425173	5165619	High	High	High
FALSE	High	IsMasterProtein	orf01797_1	4647542	5406763	8245471	4633289	5406763	7191174	High	High	High
FALSE	High	IsMasterProtein	orf01230_1	4644095	4703899	3903385	4629853	4703899	3404283	High	High	High
FALSE	High	IsMasterProtein	orf04509_1	4639280	6209640	4411667	4625053	6209640	3847575	High	High	High
FALSE	High	IsMasterProtein	orf03252_1	4632891	5614971	5307084	4618683	5614971	4628500	High	High	High
FALSE	High	IsMasterProtein	orf03164_1	4602673	3584751	2447332	4588559	3584751	2134407	High	High	High
FALSE	High	IsMasterProtein	orf01935_1	4598703	4480038	4757765	4584601	4480038	4149419	High	High	High
FALSE	High	IsMasterProtein	orf02417_1	4544208	3835965	4304564	4530273	3835965	3754166	High	High	High
FALSE	High	IsMasterProtein	orf00957_1	4522011	4859237	2834347	4508144	4859237	2471936	High	High	High
FALSE	High	IsMasterProtein	orf04583_1	4518908	2209755	5875744	4505050	2209755	5124449	High	High	High
FALSE	High	IsMasterProtein	orf01986_1	4508739	4949311	4822685	4494912	4949311	4206038	High	High	High
FALSE	High	IsMasterProtein	orf00714_1	4485328	4157511	4047953	4471573	4157511	3530367	High	High	High
FALSE	High	IsMasterProtein	orf01740_1	4482562	4319973	2601148	4468816	4319973	2268555	High	High	High
FALSE	High	IsMasterProtein	orf01373_1	4419939	4228000	5167275	4406384	4228000	4506568	High	High	High
FALSE	High	IsMasterProtein	orf01977_1	4382925	2330477	4277254	4369484	2330477	3730348	High	High	High
FALSE	High	IsMasterProtein	orf00781_1	4318672	4488058	4001230	4305428	4488058	3489617	High	High	High
FALSE	High	IsMasterProtein	orf03141_1	4307193	6003451	3753856	4293984	6003451	3273874	High	High	High
FALSE	High	IsMasterProtein	orf01892_1	4297621	5479871	4278123	4284442	5479871	3731106	High	High	High
FALSE	High	IsMasterProtein	orf03333_1	4272109	3646547	3765873	4259008	3646547	3284354	High	High	High
FALSE	High	IsMasterProtein	orf02949_1	4257084	4532461	4738494	4244029	4532461	4132612	High	High	High
FALSE	High	IsMasterProtein	orf01118_1	4237229	3860813	4080246	4224235	3860813	3558530	High	High	High
FALSE	High	IsMasterProtein	orf02369_1	4223466	4595167	2933379	4210515	4595167	2558306	High	High	High
FALSE	High	IsMasterProtein	orf02944_1	4193471	4353727	4585962	4180611	4353727	3999583	High	High	High
FALSE	High	IsMasterProtein	orf03272_1	4147016	3088474	3932603	4134299	3088474	3429765	High	High	High
FALSE	High	IsMasterProtein	orf04416_1	4124458	3590181	4311921	4111810	3590181	3760583	High	High	High
FALSE	High	IsMasterProtein	orf03542_1	4108550	6468051	11165064	4095950	6468051	9737457	High	High	High
FALSE	High	IsMasterProtein	orf03586_1	4095681	4288016	5863862	4083121	4288016	5114086	High	High	High
FALSE	High	IsMasterProtein	orf03810_1	4049559			4037141			High	Not Found	High
FALSE	High	IsMasterProtein	orf04134_1	4037491	3645583	3315704	4025109	3645583	2891745	High	High	Peak Found
FALSE	High	IsMasterProtein	orf04385_1	4020505	4159588	4649944	4008176	4159588	4055385	High	High	Peak Found
FALSE	High	IsMasterProtein	orf01944_1	4008881	4818718	5089874	3996587	4818718	4439064	High	High	High
FALSE	High	IsMasterProtein	orf04678_1	3994007	4687957	4000531	3981759	4687957	3489008	High	High	High
FALSE	High	IsMasterProtein	orf01895_1	3944436	3509827	3886466	3932339	3509827	3389528	High	High	Peak Found
FALSE	High	IsMasterProtein	orf01013_1	3934596	3880891	3352104	3922530	3880891	2923491	High	High	High
FALSE	High	IsMasterProtein	orf02902_1	3930222	3777240	3855121	3918170	3777240	3362190	High	High	High
FALSE	High	IsMasterProtein	orf00135_1	3894369	2167753	2963013	3882427	2167753	2584151	High	High	High
FALSE	High	IsMasterProtein	orf00100_1	3868325	3739753	3657382	3856462	3739753	3189735	High	High	High
FALSE	High	IsMasterProtein	orf02444_1	3848202	3763788	4199538	3836401	3763788	3662569	High	High	High
FALSE	High	IsMasterProtein	orf03224_1	3837006	4535434	4763707	3825240	4535434	4154601	High	High	High
FALSE	High	IsMasterProtein	orf01474_1	3828487	3648537	2283517	3816747	3648537	1991538	High	High	High
FALSE	High	IsMasterProtein	orf03187_1	3792678	2655942	3367221	3781047	2655942	2936675	High	High	High
FALSE	High	IsMasterProtein	orf03457_1	3779518	4328371	3152790	3767928	4328371	2749663	High	High	High
FALSE	High	IsMasterProtein	orf02089_1	3779216	3849303	3557939	3767627	3849303	3103007	High	High	High
FALSE	High	IsMasterProtein	orf04106_1	3766170	15616566	12453483	3754620	15616566	10861134	High	High	High
FALSE	High	IsMasterProtein	orf03657_1	3764984	3220964	3632089	3753438	3220964	3167676	High	High	High
FALSE	High	IsMasterProtein	orf01549_1	3758234	3296398	1741193	3746709	3296398	1518558	High	Peak Found	High
FALSE	High	IsMasterProtein	orf04169_1	3752825	4378413	4452931	3741317	4378413	3883562	High	High	High
FALSE	High	IsMasterProtein	orf01300_1	3739942	1353183	3588793	3728473	1353183	3129917	High	High	High
FALSE	High	IsMasterProtein	orf04221_1	3718630	3837216	3793985	3707226	3837216	3308872	High	Peak Found	High
FALSE	High	IsMasterProtein	orf01526_1	3698531	3719404	4045048	3687189	3719404	3527832	High	High	High
FALSE	High	IsMasterProtein	orf00719_1	3689940		3612953	3678625		3150987	High	High	High
FALSE	High	IsMasterProtein	orf02629_1	3689355	3914228	4550636	3678041	3914228	3968774	High	High	High
FALSE	High	IsMasterProtein	orf00656_1	3683576	3339551	4179490	3672280	3339551	3645084	High	High	High
FALSE	High	IsMasterProtein	orf00969_1	3668264	3912738		3657015	3912738		High	High	High
FALSE	High	IsMasterProtein	orf01688_1	3653390	4510650	5868273	3642186	4510650	5117933	High	High	High
FALSE	High	IsMasterProtein	orf04145_1	3646241	4810406	4274679	3635059	4810406	3728102	High	High	High
FALSE	High	IsMasterProtein	orf00526_1	3642860	11096857	3623655	3631689	11096857	3160321	High	High	High
FALSE	High	IsMasterProtein	orf03346_1	3638440	3665724	3997076	3627282	3665724	3485995	High	High	High
FALSE	High	IsMasterProtein	orf01179_1	3637857	2405484	951951	3626701	2405484	830231	High	High	High
FALSE	High	IsMasterProtein	orf00785_1	3625323	3748478	3526600	3614205	3748478	3075676	High	High	High
FALSE	High	IsMasterProtein	orf03685_1	3596489	4666893	4829630	3585460	4666893	4212095	High	High	High
FALSE	High	IsMasterProtein	orf02152_1	3567831	4313730	3984140	3556889	4313730	3474713	High	High	High
FALSE	High	IsMasterProtein	orf00136_1	3530870	3544105	2415982	3520042	3544105	2107065	High	High	High
FALSE	High	IsMasterProtein	orf00790_1	3529546	2326542	3976553	3518723	2326542	3468095	High	High	High
FALSE	High	IsMasterProtein	orf01005_1	3524594	3419386	3553565	3513785	3419386	3099193	High	High	High
FALSE	High	IsMasterProtein	orf04585_1	3523166	4310121	3824226	3512362	4310121	3335246	High	High	High
FALSE	High	IsMasterProtein	orf02701_1	3519985	2384008	2190392	3509191	2384008	1910320	High	High	High
FALSE	High	IsMasterProtein	WP_000738422.1	3502310	2810772	8939912	3491569	2810772	7796821	High	High	High
FALSE	High	IsMasterProtein	orf00457_1	3488377	3891779	3147044	3477679	3891779	2744651	High	High	High
FALSE	High	IsMasterProtein	orf02040_1	3448546	3046722	3420149	3437970	3046722	2982836	High	High	High
FALSE	High	IsMasterProtein	orf04283_1	3400587	3634205	3837674	3390159	3634205	3346974	High	High	High
FALSE	High	IsMasterProtein	orf03569_1	3376412	3551215	3066147	3366058	3551215	2674098	High	High	High
FALSE	High	IsMasterProtein	orf04009_1	3346886	2914193	2191729	3336622	2914193	1911486	High	High	High
FALSE	High	IsMasterProtein	orf01728_1	3331880	2859613	2813818	3321662	2859613	2454032	High	High	High
FALSE	High	IsMasterProtein	orf03605_1	3317750	3855698	822755	3307575	3855698	717554	High	High	High
FALSE	High	IsMasterProtein	orf01486_1	3308015	3474129	2308080	3297871	3474129	2012960	High	High	High
FALSE	High	IsMasterProtein	orf03045_1	3299913	3010114	2994647	3289793	3010114	2611740	High	High	High
FALSE	High	IsMasterProtein	orf01229_1	3252802		3077598	3242827		2684085	High	High	High
FALSE	High	IsMasterProtein	orf04681_1	3246993	1933572	5012629	3237036	1933572	4371696	High	High	High
FALSE	High	IsMasterProtein	WP_000715078.1	3212416	3745169	3440706	3202564	3745169	3000764	High	High	High
FALSE	High	IsMasterProtein	orf01214_1	3199256	3831625	3123352	3189445	3831625	2723988	High	High	High
FALSE	High	IsMasterProtein	orf00491_1	3198784	3423656	2807885	3188975	3423656	2448858	Peak Found	High	High
FALSE	High	IsMasterProtein	orf00341_1	3197113	3920836	3751121	3187308	3920836	3271489	High	High	High
FALSE	High	IsMasterProtein	orf01045_1	3175748	2732887	2470524	3166010	2732887	2154634	High	High	High
FALSE	High	IsMasterProtein	orf00284_1	3173300	5049878	4792721	3163568	5049878	4179905	High	High	High
FALSE	High	IsMasterProtein	orf04128_1	3161064	1661626	3155792	3151370	1661626	2752280	High	High	High
FALSE	High	IsMasterProtein	orf01943_1	3131380	1913252	1186550	3121777	1913252	1034833	High	Peak Found	High
FALSE	High	IsMasterProtein	orf03648_1	3108742	2263157	2704008	3099209	2263157	2358263	High	High	High
FALSE	High	IsMasterProtein	orf01719_1	3100367	3135914	2648497	3090859	3135914	2309850	High	High	High
FALSE	High	IsMasterProtein	orf04393_1	3097131	3411544	4097814	3087633	3411544	3573852	High	High	High
FALSE	High	IsMasterProtein	orf02876_1	3096544	3829043	4593579	3087048	3829043	4006227	High	High	Peak Found
FALSE	High	IsMasterProtein	orf03286_1	3080637	3791017	4787773	3071190	3791017	4175590	High	High	High
FALSE	High	IsMasterProtein	orf01177_1	3023435	4441650	5285231	3014163	4441650	4609441	High	High	High
FALSE	High	IsMasterProtein	orf03400_1	2978993	2742296	3204399	2969857	2742296	2794672	High	High	High
FALSE	High	IsMasterProtein	orf03796_1	2965234	2855939	1216089	2956141	2855939	1060596	High	High	High
FALSE	High	IsMasterProtein	orf00449_1	2953625	4152235	3456853	2944567	4152235	3014847	High	High	High
FALSE	High	IsMasterProtein	orf03938_1	2940565	3379843	1372586	2931547	3379843	1197082	High	High	High
FALSE	High	IsMasterProtein	orf00766_1	2919467	2266823	2187723	2910514	2266823	1907993	High	High	High
FALSE	High	IsMasterProtein	orf00154_1	2917623	2548532	3701447	2908676	2548532	3228166	High	High	High
FALSE	High	IsMasterProtein	orf00665_1	2905074	7079296	6800072	2896165	7079296	5930589	High	High	High
FALSE	High	IsMasterProtein	orf03326_1	2895568	3364027	2511396	2886689	3364027	2190279	High	High	High
FALSE	High	IsMasterProtein	orf02277_1	2884873	2717352	2530693	2876026	2717352	2207109	High	High	High
FALSE	High	IsMasterProtein	orf02124_1	2852216	3414151	3209525	2843469	3414151	2799143	High	High	High
FALSE	High	IsMasterProtein	orf02615_1	2847510		2539899	2838777		2215138	High	High	High
FALSE	High	IsMasterProtein	orf01392_1	2827499	3251961	2615659	2818828	3251961	2281211	High	High	High
FALSE	High	IsMasterProtein	orf03975_1	2806449	2538523	2952049	2797843	2538523	2574588	High	High	High
FALSE	High	IsMasterProtein	WP_001238646.1	2794803	2655987	2783706	2786233	2655987	2427771	High	High	Peak Found
FALSE	High	IsMasterProtein	orf00588_1	2792816	2854876	1323018	2784252	2854876	1153852	High	High	High
FALSE	High	IsMasterProtein	orf02628_1	2783558	2635991	3231821	2775022	2635991	2818588	High	High	High
FALSE	High	IsMasterProtein	orf03714_1	2743219	4248824	4093039	2734806	4248824	3569687	High	High	High
FALSE	High	IsMasterProtein	orf03222_1	2706913	3197568	1823862	2698612	3197568	1590656	High	High	High
FALSE	High	IsMasterProtein	orf04338_1	2694798		2166658	2686534		1889621	High	Not Found	High
FALSE	High	IsMasterProtein	orf04706_1	2689284	2579786	2646940	2681037	2579786	2308492	High	High	High
FALSE	High	IsMasterProtein	orf04399_1	2686582	3405978	3223511	2678344	3405978	2811341	High	High	High
FALSE	High	IsMasterProtein	orf02093_1	2686078	3136523	3027613	2677841	3136523	2640491	High	High	High
FALSE	High	IsMasterProtein	orf01658_1	2685875	2220803	945188	2677638	2220803	824332	High	High	High
FALSE	High	IsMasterProtein	orf02207_1	2682904	1378625	1417806	2674677	1378625	1236520	High	High	High
FALSE	High	IsMasterProtein	orf03687_1	2668745	1124148	2545457	2660561	1124148	2219985	High	High	High
FALSE	High	IsMasterProtein	orf01577_1	2653155	3068306	2510182	2645019	3068306	2189221	High	High	High
FALSE	High	IsMasterProtein	orf01947_1	2651301	11261708	2841515	2643170	11261708	2478188	High	High	High
FALSE	High	IsMasterProtein	orf03001_1	2643854	849965	1150650	2635747	849965	1003523	High	High	High
FALSE	High	IsMasterProtein	orf02543_1	2623239	2549896	2751633	2615194	2549896	2399799	High	High	High
FALSE	High	IsMasterProtein	orf03296_1	2600947	4867376	4052247	2592971	4867376	3534111	High	High	High
FALSE	High	IsMasterProtein	orf03236_1	2594514	3132094	3000854	2586558	3132094	2617153	Peak Found	High	High
FALSE	High	IsMasterProtein	orf03746_1	2590905	2797218	1812791	2582960	2797218	1581001	High	High	Peak Found
FALSE	High	IsMasterProtein	orf01836_1	2585400	2417997	478214	2577472	2417997	417068	High	High	High
FALSE	High	IsMasterProtein	orf01477_1	2584489	2870716	3639180	2576563	2870716	3173861	High	High	High
FALSE	High	IsMasterProtein	orf00130_1	2567023	2006602	2643126	2559151	2006602	2305166	High	High	High
FALSE	High	IsMasterProtein	orf02920_1	2565121	2207514	941590	2557255	2207514	821194	High	High	High
FALSE	High	IsMasterProtein	orf01484_1	2562537	2411424	2267860	2554679	2411424	1977883	High	High	High
FALSE	High	IsMasterProtein	orf00970_1	2535897	2684129	2308466	2528120	2684129	2013297	High	High	High
FALSE	High	IsMasterProtein	orf00357_1	2531784	2428488	2317836	2524020	2428488	2021469	High	High	High
FALSE	High	IsMasterProtein	orf02125_1	2514793	780135	1741941	2507081	780135	1519210	High	High	High
FALSE	High	IsMasterProtein	orf00910_1	2478704	2829068	2088604	2471103	2829068	1821547	High	High	High
FALSE	High	IsMasterProtein	orf01385_1	2467732	1554419	652694	2460165	1554419	569238	High	High	High
FALSE	High	IsMasterProtein	orf03945_1	2458565	2490448	2108703	2451025	2490448	1839077	High	High	High
FALSE	High	IsMasterProtein	orf04599_1	2447093	2717609		2439589	2717609		High	High	High
FALSE	High	IsMasterProtein	orf04448_1	2439069	924675	1020660	2431589	924675	890155	High	High	High
FALSE	High	IsMasterProtein	orf00296_1	2432882	2191079	2900171	2425421	2191079	2529344	High	High	High
FALSE	High	IsMasterProtein	orf02917_1	2428552	1750764	1485671	2421104	1750764	1295707	High	High	High
FALSE	High	IsMasterProtein	orf02285_1	2409224	2643151	2497957	2401836	2643151	2178559	High	High	High
FALSE	High	IsMasterProtein	orf00295_1	2403256	4841581	3152106	2395886	4841581	2749066	High	High	High
FALSE	High	IsMasterProtein	orf04318_1	2396933	1829977	2471581	2389583	1829977	2155555	High	High	Peak Found
FALSE	High	IsMasterProtein	orf01488_1	2369809	2476739	2113998	2362542	2476739	1843695	High	High	Peak Found
FALSE	High	IsMasterProtein	orf00557_1	2335659	1588999	1775675	2328496	1588999	1548630	High	High	High
FALSE	High	IsMasterProtein	orf03717_1	2327476	3578288	3411076	2320339	3578288	2974923	High	High	High
FALSE	High	IsMasterProtein	orf01974_1	2326454	2230328	2626620	2319320	2230328	2290771	Peak Found	High	Peak Found
FALSE	High	IsMasterProtein	orf03291_1	2310002	2179528	2233097	2302918	2179528	1947565	High	High	High
FALSE	High	IsMasterProtein	orf02139_1	2300891	1460834	2272597	2293835	1460834	1982014	High	High	High
FALSE	High	IsMasterProtein	orf00769_1	2296839	5371031	1659022	2289795	5371031	1446893	High	High	High
FALSE	High	IsMasterProtein	orf03682_1	2281050	2033361	4998623	2274055	2033361	4359480	High	High	High
FALSE	High	IsMasterProtein	orf00921_1	2273973	2195467	2159436	2267000	2195467	1883322	High	High	High
FALSE	High	IsMasterProtein	orf03287_1	2232377	2103476	3705782	2225531	2103476	3231947	High	High	High
FALSE	High	IsMasterProtein	orf02640_1	2225795	2705210	2168022	2218969	2705210	1890811	High	High	High
FALSE	High	IsMasterProtein	orf02610_1	2219540	2839638	2877516	2212733	2839638	2509586	High	High	Peak Found
FALSE	High	IsMasterProtein	WP_000271276.1	2210520	1696445	2203319	2203741	1696445	1921594	High	Peak Found	High
FALSE	High	IsMasterProtein	orf00684_1	2191530	2681251	2376698	2184810	2681251	2072804	High	High	High
FALSE	High	IsMasterProtein	orf03916_1	2175422	6196096	7318961	2168751	6196096	6383131	High	High	High
FALSE	High	IsMasterProtein	orf02250_1	2173771	1601341	1376328	2167105	1601341	1200345	High	High	High

## Sheet: CFT073
Checked	Protein FDR Confidence: Combined	Accession	Description	Abundances (Normalized): F1: Sample	Abundances (Normalized): F2: Sample	Abundances (Normalized): F3: Sample	Abundance: F1: Sample	Abundance: F2: Sample	Abundance: F3: Sample	Found in Sample: [S1] F1: Sample	Found in Sample: [S2] F2: Sample	Found in Sample: [S3] F3: Sample	Modifications
FALSE	High	WP_001528868.1	MULTISPECIES: porin OmpA [Enterobacteriaceae]	4.42292e+09	4.03795e+09	4.19406e+09	4.17426e+09	3.79732e+09	4.19406e+09	High	High	High
FALSE	High	WP_000729117.1	MULTISPECIES: chaperonin GroEL [Proteobacteria]	3.15084e+09	3.13416e+09	3.31237e+09	2.9737e+09	2.94738e+09	3.31237e+09	High	High	High
FALSE	High	WP_000153502.1	MULTISPECIES: glyceraldehyde-3-phosphate dehydrogenase [Proteobacteria]	2.41759e+09	2.61385e+09	2.4063e+09	2.28167e+09	2.45809e+09	2.4063e+09	High	High	High
FALSE	High	WP_000031783.1	MULTISPECIES: elongation factor Tu [Proteobacteria]	1.70547e+09	1.74497e+09	1.59024e+09	1.60959e+09	1.64098e+09	1.59024e+09	High	High	High
FALSE	High	WP_000036723.1	MULTISPECIES: phosphopyruvate hydratase [Proteobacteria]	1.17324e+09	1.2521e+09	1.20182e+09	1.10728e+09	1.17748e+09	1.20182e+09	High	High	High
FALSE	High	WP_000648420.1	MULTISPECIES: major outer membrane lipoprotein [Bacteria]	1.1759e+09	1.24704e+09	1.27147e+09	1.10979e+09	1.17273e+09	1.27147e+09	High	High	High
FALSE	High	WP_000081287.1	MULTISPECIES: DUF2303 family protein [Enterobacteriaceae]	9.50996e+08	9.72003e+08	9.97413e+08	8.9753e+08	9.14079e+08	9.97413e+08	High	High	High
FALSE	High	WP_001295296.1	MULTISPECIES: outer membrane protein OmpX [Bacteria]	9.66538e+08	9.2267e+08	9.35677e+08	9.12198e+08	8.67686e+08	9.35677e+08	High	High	High
FALSE	High	WP_001235102.1	MULTISPECIES: ATP-dependent chaperone ClpB [Proteobacteria]	8.46807e+08	8.39345e+08	8.10681e+08	7.99198e+08	7.89326e+08	8.10681e+08	High	High	High
FALSE	High	WP_000124700.1	MULTISPECIES: elongation factor G [Proteobacteria]	6.65462e+08	6.34577e+08	6.79697e+08	6.28048e+08	5.96761e+08	6.79697e+08	High	High	High
FALSE	High	WP_001304331.1	pyruvate kinase PykF [Escherichia coli]	5.93514e+08	6.00862e+08	5.98051e+08	5.60145e+08	5.65055e+08	5.98051e+08	High	High	High
FALSE	High	WP_000111269.1	MULTISPECIES: phosphoglycerate kinase [Proteobacteria]	6.35268e+08	5.94786e+08	5.71039e+08	599551768	5.59341e+08	5.71039e+08	High	High	High
FALSE	High	WP_000516135.1	MULTISPECIES: molecular chaperone DnaK [Proteobacteria]	5.53924e+08	5.71722e+08	5.23299e+08	5.22781e+08	5.37652e+08	5.23299e+08	High	High	High
FALSE	High	WP_001198388.1	trigger factor [Escherichia coli]	4.64925e+08	4.67547e+08	4.71377e+08	4.38786e+08	4.39685e+08	4.71377e+08	High	High	High
FALSE	High	WP_001287378.1	MULTISPECIES: DNA-binding transcriptional regulator H-NS [Bacteria]	3.84887e+08	4.38654e+08	3.95404e+08	3.63248e+08	4.12513e+08	3.95404e+08	High	High	High
FALSE	High	WP_001096684.1	MULTISPECIES: 50S ribosomal protein L1 [Proteobacteria]	4.66609e+08	4.32152e+08	4.74943e+08	4.40376e+08	4.06399e+08	4.74943e+08	High	High	High
FALSE	High	WP_000678201.1	MULTISPECIES: molecular chaperone HtpG [Proteobacteria]	3.12965e+08	4.13199e+08	3.20364e+08	2.95369e+08	3.88575e+08	3.20364e+08	High	High	High
FALSE	High	WP_000091945.1	MULTISPECIES: 50S ribosomal protein L6 [Proteobacteria]	3.88483e+08	4.05521e+08	4.1503e+08	3.66642e+08	3.81355e+08	4.1503e+08	High	High	High
FALSE	High	WP_001450751.1	MULTISPECIES: glutamate--ammonia ligase [Enterobacteriaceae]	3.65227e+08	3.73397e+08	3.4911e+08	3.44693e+08	3.51145e+08	3.4911e+08	High	High	High
FALSE	High	WP_001216676.1	MULTISPECIES: 30S ribosomal protein S6 [Proteobacteria]	3.69291e+08	3.69316e+08	3.60843e+08	3.48529e+08	3.47308e+08	3.60843e+08	High	High	High
FALSE	High	WP_000372240.1	MULTISPECIES: glutamate decarboxylase [Proteobacteria]	3.62945e+08	3.66952e+08	427051923	3.42539e+08	3.45085e+08	427051923	High	High	High
FALSE	High	WP_000098598.1	MULTISPECIES: transketolase [Enterobacteriaceae]	3.33196e+08	3.65312e+08	3.22791e+08	3.14463e+08	3.43542e+08	3.22791e+08	High	High	High
FALSE	High	WP_000818114.1	MULTISPECIES: elongation factor Ts [Proteobacteria]	3.44897e+08	3.60904e+08	3.75072e+08	3.25506e+08	3.39396e+08	3.75072e+08	High	High	High
FALSE	High	WP_001151437.1	MULTISPECIES: NAD(P)H:quinone oxidoreductase [Proteobacteria]	4.11306e+08	3.48677e+08	3.83755e+08	3.88182e+08	3.27898e+08	3.83755e+08	High	High	High
FALSE	High	WP_001085926.1	MULTISPECIES: 50S ribosomal protein L11 [Proteobacteria]	3.67111e+08	3.3765e+08	3.37669e+08	3.46471e+08	3.17529e+08	3.37669e+08	High	High	High
FALSE	High	WP_000301640.1	bifunctional acetaldehyde-CoA/alcohol dehydrogenase [Escherichia coli]	2.75012e+08	3.06948e+08	2.88703e+08	2.59551e+08	2.88656e+08	2.88703e+08	High	High	High
FALSE	High	WP_000861711.1	2-ketobutyrate formate-lyase/pyruvate formate-lyase [Escherichia coli]	3.07826e+08	3.00432e+08	2.65229e+08	2.9052e+08	2.82528e+08	2.65229e+08	High	High	High
FALSE	High	WP_001196062.1	MULTISPECIES: 50S ribosomal protein L9 [Proteobacteria]	2.79842e+08	3.00089e+08	3.2122e+08	2.64109e+08	2.82206e+08	3.2122e+08	High	High	High
FALSE	High	WP_000003806.1	MULTISPECIES: lysine--tRNA ligase [Enterobacteriaceae]	2.9232e+08	2.94932e+08	304810536	2.75885e+08	2.77356e+08	304810536	High	High	High
FALSE	High	WP_000940121.1	MULTISPECIES: 30S ribosomal protein S5 [Proteobacteria]	2.97008e+08	2.78801e+08	3.56701e+08	2.8031e+08	2.62186e+08	3.56701e+08	High	High	High
FALSE	High	WP_000249171.1	penicillin-binding protein activator [Escherichia coli]	2.90708e+08	2.62759e+08	2.8046e+08	2.74364e+08	2.471e+08	2.8046e+08	High	High	High
FALSE	High	WP_000529945.1	MULTISPECIES: 30S ribosomal protein S3 [Proteobacteria]	2.38849e+08	2.62091e+08	2.64203e+08	2.2542e+08	2.46472e+08	2.64203e+08	High	High	High
FALSE	High	WP_000627804.1	MULTISPECIES: autonomous glycyl radical cofactor GrcA [Enterobacteriaceae]	2.34266e+08	2.44001e+08	2.38404e+08	2.21095e+08	2.2946e+08	2.38404e+08	High	High	High
FALSE	High	WP_001295307.1	MULTISPECIES: Tol-Pal system protein TolB [Proteobacteria]	2.68624e+08	2.29943e+08	2.2943e+08	2.53521e+08	2.1624e+08	2.2943e+08	High	High	High
FALSE	High	WP_000034404.1	cysteine synthase A [Escherichia coli]	2.28577e+08	2.29219e+08	2.64503e+08	2.15726e+08	2.1556e+08	2.64503e+08	High	High	High
FALSE	High	WP_001207201.1	MULTISPECIES: 50S ribosomal protein L10 [Proteobacteria]	1.95892e+08	2.28356e+08	2.00464e+08	1.84879e+08	2.14748e+08	2.00464e+08	High	High	High
FALSE	High	WP_000062611.1	MULTISPECIES: 30S ribosomal protein S8 [Proteobacteria]	2.22924e+08	2.25582e+08	2.33786e+08	2.10391e+08	2.12139e+08	2.33786e+08	High	High	High
FALSE	High	WP_000163775.1	MipA/OmpV family protein [Escherichia coli]	2.18098e+08	2.19843e+08	2.57633e+08	2.05836e+08	2.06742e+08	2.57633e+08	High	High	High
FALSE	High	WP_001181004.1	MULTISPECIES: 30S ribosomal protein S10 [Proteobacteria]	2.45844e+08	2.11407e+08	2.64459e+08	2.32022e+08	1.98809e+08	2.64459e+08	High	High	High
FALSE	High	WP_000263098.1	MULTISPECIES: DNA-directed RNA polymerase subunit beta [Proteobacteria]	1.99414e+08	2.08247e+08	1.99675e+08	1.88202e+08	1.95837e+08	1.99675e+08	High	High	High
FALSE	High	WP_001044513.1	MULTISPECIES: DNA-binding protein HU-alpha [Proteobacteria]	1.62916e+08	2.06341e+08	2.04403e+08	1.53757e+08	1.94044e+08	2.04403e+08	High	High	High
FALSE	High	WP_001298116.1	outer membrane protein OmpW [Escherichia coli]	2.26771e+08	2.04966e+08	1.98115e+08	2.14022e+08	1.92752e+08	1.98115e+08	High	High	High
FALSE	High	WP_000653957.1	DNA-directed RNA polymerase subunit beta' [Escherichia coli]	2.25061e+08	1.95622e+08	1.90572e+08	2.12408e+08	1.83964e+08	1.90572e+08	High	High	High
FALSE	High	WP_000246882.1	MULTISPECIES: 30S ribosomal protein S2 [Proteobacteria]	1.81727e+08	1.95197e+08	1.51688e+08	1.7151e+08	1.83565e+08	1.51688e+08	High	High	High
FALSE	High	WP_000758655.1	MULTISPECIES: lipoprotein YgdR [Proteobacteria]	1.8356e+08	1.88301e+08	182337373	1.7324e+08	1.7708e+08	182337373	High	High	High
FALSE	High	WP_000644741.1	MULTISPECIES: 50S ribosomal protein L29 [Proteobacteria]	2.18099e+08	1.86782e+08	2.09391e+08	2.05837e+08	1.75651e+08	2.09391e+08	High	High	High
FALSE	High	WP_000506492.1	MULTISPECIES: enoyl-ACP reductase FabI [Escherichia]	1.57581e+08	1.85785e+08	2.1315e+08	1.48722e+08	1.74714e+08	2.1315e+08	High	High	High
FALSE	High	WP_000758956.1	MULTISPECIES: molecular chaperone Skp [Proteobacteria]	1.92535e+08	1.74957e+08	1.71754e+08	1.8171e+08	1.64531e+08	1.71754e+08	High	High	High
FALSE	High	WP_000829818.1	MULTISPECIES: 30S ribosomal protein S9 [Proteobacteria]	1.60871e+08	1.65474e+08	1.50829e+08	1.51826e+08	1.55613e+08	1.50829e+08	High	High	High
FALSE	High	WP_000003823.1	pyruvate dehydrogenase (acetyl-transferring), homodimeric type [Escherichia coli]	1.80239e+08	1.6351e+08	1.89622e+08	1.70106e+08	1.53766e+08	1.89622e+08	High	High	High
FALSE	High	WP_000769307.1	DUF1471 domain-containing protein [Escherichia coli]	1.54599e+08	1.58737e+08	1.70731e+08	1.45907e+08	1.49277e+08	1.70731e+08	High	High	High
FALSE	High	WP_000919159.1	MULTISPECIES: serine hydroxymethyltransferase [Proteobacteria]	1.46366e+08	1.53855e+08	1.56058e+08	1.38137e+08	1.44686e+08	1.56058e+08	High	High	High
FALSE	High	WP_001176745.1	MULTISPECIES: F0F1 ATP synthase subunit alpha [Proteobacteria]	1.5273e+08	1.49434e+08	1.55346e+08	1.44144e+08	1.40529e+08	1.55346e+08	High	High	High
FALSE	High	WP_001231421.1	endolytic peptidoglycan transglycosylase RlpA [Escherichia coli]	1.67665e+08	1.47003e+08	1.68645e+08	1.58238e+08	1.38243e+08	1.68645e+08	High	High	High
FALSE	High	WP_000086709.1	MULTISPECIES: phosphate acetyltransferase [Enterobacteriaceae]	1.5692e+08	1.46656e+08	1.49794e+08	1.48098e+08	1.37916e+08	1.49794e+08	High	High	High
FALSE	High	WP_000135224.1	MULTISPECIES: 30S ribosomal protein S4 [Proteobacteria]	1.49825e+08	1.45328e+08	1.47149e+08	1.41401e+08	1.36668e+08	1.47149e+08	High	High	High
FALSE	High	WP_000052796.1	MULTISPECIES: alkyl hydroperoxide reductase subunit C [Proteobacteria]	1.3826e+08	1.44376e+08	1.048e+08	1.30487e+08	1.35773e+08	1.048e+08	High	High	High
FALSE	High	WP_000358960.1	MULTISPECIES: 50S ribosomal protein L18 [Bacteria]	1.18789e+08	1.4355e+08	1.39041e+08	1.12111e+08	1.34996e+08	1.39041e+08	High	High	High
FALSE	High	WP_001238917.1	MULTISPECIES: 50S ribosomal protein L15 [Gammaproteobacteria]	1.54147e+08	1.42608e+08	1.41885e+08	145480561	1.3411e+08	1.41885e+08	High	High	High
FALSE	High	WP_000522247.1	MULTISPECIES: PTS glucose transporter subunit IIA [Proteobacteria]	1.39586e+08	1.39961e+08	1.2717e+08	1.31738e+08	1.3162e+08	1.2717e+08	High	High	High
FALSE	High	WP_000963143.1	MULTISPECIES: recombinase RecA [Proteobacteria]	1.46279e+08	1.39214e+08	1.27846e+08	1.38055e+08	1.30918e+08	1.27846e+08	High	High	High
FALSE	High	WP_001295883.1	MULTISPECIES: peptidoglycan-associated lipoprotein Pal [Enterobacteriaceae]	1.18782e+08	1.30688e+08	1.14407e+08	1.12104e+08	1.229e+08	1.14407e+08	High	High	High
FALSE	High	WP_001350318.1	long-chain fatty acid transporter FadL [Escherichia coli]	1.22733e+08	1.28844e+08	1.5649e+08	1.15833e+08	1.21166e+08	1.5649e+08	High	High	High
FALSE	High	WP_000189743.1	MULTISPECIES: ribose-5-phosphate isomerase RpiA [Proteobacteria]	9.84849e+07	1.24134e+08	1.21878e+08	9.29479e+07	1.16737e+08	1.21878e+08	High	High	High
FALSE	High	WP_000140327.1	MULTISPECIES: 30S ribosomal protein S1 [Proteobacteria]	1.79827e+08	1.2121e+08	1.78051e+08	1.69717e+08	1.13987e+08	1.78051e+08	High	High	High
FALSE	High	WP_000527955.1	MULTISPECIES: adenylosuccinate synthase [Proteobacteria]	1.38899e+08	1.2098e+08	1.28576e+08	1.3109e+08	1.1377e+08	1.28576e+08	High	High	High
FALSE	High	WP_001062128.1	MULTISPECIES: methionine adenosyltransferase [Proteobacteria]	1.27155e+08	1.20319e+08	1.39603e+08	1.20006e+08	1.13148e+08	1.39603e+08	High	High	High
FALSE	High	WP_000692760.1	NADPH-dependent aldehyde reductase YahK [Escherichia coli]	1.25025e+08	1.19024e+08	143403816	1.17996e+08	1.11931e+08	143403816	High	High	High
FALSE	High	WP_000622418.1	MULTISPECIES: ribosome recycling factor [Proteobacteria]	1.19904e+08	1.18836e+08	1.13907e+08	1.13163e+08	1.11754e+08	1.13907e+08	High	High	High
FALSE	High	WP_001162094.1	MULTISPECIES: DNA-directed RNA polymerase subunit alpha [Proteobacteria]	1.19556e+08	1.17396e+08	1.2147e+08	1.12834e+08	1.104e+08	1.2147e+08	High	High	High
FALSE	High	WP_000301864.1	MULTISPECIES: 50S ribosomal protein L2 [Bacteria]	1.1327e+08	1.17272e+08	1.05109e+08	1.06902e+08	1.10284e+08	1.05109e+08	High	High	High
FALSE	High	WP_000579833.1	MULTISPECIES: 50S ribosomal protein L3 [Bacteria]	1.29042e+08	1.157e+08	1.14833e+08	1.21788e+08	1.08806e+08	1.14833e+08	High	High	High
FALSE	High	WP_011076716.1	TonB-dependent vitamin B12 receptor BtuB [Escherichia coli]	1.0477e+08	1.1543e+08	1.08866e+08	9.88796e+07	1.08552e+08	1.08866e+08	High	High	High
FALSE	High	WP_000886683.1	MULTISPECIES: serine--tRNA ligase [Proteobacteria]	1.10464e+08	1.1226e+08	9.20209e+07	1.04253e+08	1.0557e+08	9.20209e+07	High	High	High
FALSE	High	WP_001043542.1	MULTISPECIES: DNA-binding protein HU-beta [Proteobacteria]	1.02239e+08	1.10098e+08	9.6534e+07	96491058	1.03537e+08	9.6534e+07	High	High	High
FALSE	High	WP_001274021.1	MULTISPECIES: 30S ribosomal protein S20 [Proteobacteria]	9.77986e+07	1.06507e+08	9.83739e+07	9.23002e+07	1.0016e+08	9.83739e+07	High	High	High
FALSE	High	WP_000239596.1	MULTISPECIES: lipoprotein toxin entericidin B [Bacteria]	7.64044e+07	1.04704e+08	1.06386e+08	7.21088e+07	9.84646e+07	1.06386e+08	High	High	High
FALSE	High	WP_001096200.1	MULTISPECIES: 50S ribosomal protein L5 [Proteobacteria]	1.00296e+08	1.03852e+08	9.52371e+07	9.46571e+07	9.7663e+07	9.52371e+07	High	High	High
FALSE	High	WP_001029684.1	MULTISPECIES: 30S ribosomal protein S11 [Proteobacteria]	8.24178e+07	1.02999e+08	9.01907e+07	7.77841e+07	9.68608e+07	9.01907e+07	High	High	High
FALSE	High	WP_000210878.1	MULTISPECIES: CTP synthase (glutamine hydrolyzing) [Proteobacteria]	9.04837e+07	1.02031e+08	8.28967e+07	8.53965e+07	9.59504e+07	8.28967e+07	High	High	High
FALSE	High	WP_001138043.1	MULTISPECIES: 30S ribosomal protein S7 [Proteobacteria]	1.13763e+08	1.01332e+08	1.12791e+08	1.07367e+08	9.52934e+07	1.12791e+08	High	High	High
FALSE	High	WP_001296289.1	MULTISPECIES: IMP dehydrogenase [Enterobacteriaceae]	8.41981e+07	1.01229e+08	8.33865e+07	7.94644e+07	9.51964e+07	8.33865e+07	High	High	High
FALSE	High	WP_001295272.1	MULTISPECIES: malate dehydrogenase [Proteobacteria]	1.0668e+08	1.01164e+08	1.0672e+08	1.00682e+08	9.51358e+07	1.0672e+08	High	High	High
FALSE	High	WP_000753936.1	MULTISPECIES: serine endoprotease DegP [Enterobacteriaceae]	8.56809e+07	9.98838e+07	8.5568e+07	8.08638e+07	9.39315e+07	8.5568e+07	High	High	High
FALSE	High	WP_001118930.1	MULTISPECIES: 30S ribosomal protein S14 [Proteobacteria]	7.62874e+07	9.75351e+07	7.935e+07	7.19984e+07	9.17227e+07	7.935e+07	High	High	High
FALSE	High	WP_000246815.1	MULTISPECIES: 30S ribosomal protein S12 [Proteobacteria]	1.16088e+08	9.67194e+07	1.13745e+08	1.09562e+08	90955586	1.13745e+08	High	High	High
FALSE	High	WP_000190506.1	MULTISPECIES: F0F1 ATP synthase subunit beta [Proteobacteria]	9.40871e+07	9.54495e+07	9.3537e+07	8.87973e+07	8.97614e+07	9.3537e+07	High	High	High
FALSE	High	WP_001157896.1	MULTISPECIES: leucine--tRNA ligase [Enterobacteriaceae]	8.48432e+07	9.50382e+07	8.70151e+07	8.00732e+07	8.93746e+07	8.70151e+07	High	High	High
FALSE	High	WP_000424395.1	MULTISPECIES: 50S ribosomal protein L4 [Bacteria]	8.34189e+07	9.33373e+07	1.06584e+08	7.87289e+07	8.77751e+07	1.06584e+08	High	High	High
FALSE	High	WP_000130187.1	MULTISPECIES: transaldolase [Enterobacteriaceae]	7.37309e+07	9.02886e+07	7.55608e+07	6.95857e+07	8.4908e+07	7.55608e+07	High	High	High
FALSE	High	WP_001296310.1	MULTISPECIES: nucleotide exchange factor GrpE [Proteobacteria]	1.07742e+08	8.98771e+07	8.19474e+07	1.01684e+08	8.45211e+07	8.19474e+07	High	High	High
FALSE	High	WP_001130208.1	MULTISPECIES: S-ribosylhomocysteine lyase [Enterobacteriaceae]	8.65852e+07	8.97301e+07	1.06351e+08	8.17172e+07	8.43828e+07	1.06351e+08	High	High	High
FALSE	High	WP_001296667.1	MULTISPECIES: lysine decarboxylase CadA [Enterobacteriaceae]	8.71293e+07	8.88961e+07	9.22254e+07	8.22308e+07	8.35985e+07	9.22254e+07	High	High	High
FALSE	High	WP_001298497.1	MULTISPECIES: deoxyribose-phosphate aldolase [Proteobacteria]	7.91614e+07	8.66221e+07	7.87636e+07	7.47108e+07	8.146e+07	7.87636e+07	High	High	High
FALSE	High	WP_001286823.1	MULTISPECIES: isoleucine--tRNA ligase [Enterobacteriaceae]	1.01944e+08	8.3619e+07	8.87253e+07	9.62123e+07	7.86359e+07	8.87253e+07	High	High	High
FALSE	High	WP_000907234.1	MULTISPECIES: YebC/PmpR family DNA-binding transcriptional regulator [Proteobacteria]	7.13101e+07	8.27604e+07	6.23698e+07	6.73009e+07	7.78284e+07	6.23698e+07	High	High	High
FALSE	High	WP_001295325.1	MULTISPECIES: Lon protease [Proteobacteria]	8.28123e+07	7.72394e+07	8.2885e+07	7.81565e+07	7.26365e+07	8.2885e+07	High	High	High
FALSE	High	WP_001318165.1	MULTISPECIES: 6-phosphofructokinase [Enterobacteriaceae]	8.43737e+07	7.70253e+07	7.45284e+07	7.963e+07	72435121	7.45284e+07	High	High	High
FALSE	High	WP_001258675.1	MULTISPECIES: aspartate--tRNA ligase [Escherichia]	6.50089e+07	7.61469e+07	7.10004e+07	6.1354e+07	7.16091e+07	7.10004e+07	High	High	High
FALSE	High	WP_001313630.1	MULTISPECIES: adenylate kinase [Enterobacteriaceae]	7.4447e+07	7.50695e+07	71353411	7.02615e+07	70595892	71353411	High	High	High
FALSE	High	WP_001034006.1	vacuolating autotransporter toxin Vat [Escherichia coli]	7.50797e+07	7.45456e+07	8.37594e+07	7.08586e+07	7.01033e+07	8.37594e+07	High	High	High
FALSE	High	WP_000358860.1	glutamate decarboxylase [Escherichia coli]	5.99543e+07	7.40362e+07	6.30933e+07	5.65836e+07	69624184	6.30933e+07	High	High	High
FALSE	High	WP_000334050.1	glutamine--fructose-6-phosphate transaminase (isomerizing) [Escherichia coli]	7.17841e+07	7.22067e+07	5.8602e+07	6.77483e+07	6.79037e+07	5.8602e+07	High	High	High
FALSE	High	WP_000884638.1	acetyl-CoA carboxylase biotin carboxylase subunit [Escherichia coli]	7.34011e+07	7.19932e+07	7.87741e+07	6.92743e+07	6.77029e+07	7.87741e+07	High	High	High
FALSE	High	WP_000045172.1	uridine phosphorylase [Escherichia coli]	6.67392e+07	7.15465e+07	6.77552e+07	6.2987e+07	6.72828e+07	6.77552e+07	High	High	High
FALSE	High	WP_001138904.1	MULTISPECIES: YajQ family cyclic di-GMP-binding protein [Proteobacteria]	7.05864e+07	7.06441e+07	6.19874e+07	6.66179e+07	6.64342e+07	6.19874e+07	High	High	High
FALSE	High	WP_000095707.1	MULTISPECIES: acetate kinase [Proteobacteria]	9.62741e+07	7.02997e+07	9.15726e+07	9.08615e+07	6.61104e+07	9.15726e+07	High	High	High
FALSE	High	WP_001140433.1	MULTISPECIES: 50S ribosomal protein L30 [Bacteria]	7.54627e+07	6.85389e+07	6.01897e+07	7.122e+07	6.44545e+07	6.01897e+07	High	High	High
FALSE	High	WP_000617544.1	MULTISPECIES: 50S ribosomal protein L23 [Proteobacteria]	6.53851e+07	6.82264e+07	6.5371e+07	6.17091e+07	6.41606e+07	6.5371e+07	High	High	High
FALSE	High	WP_000735291.1	outer membrane channel protein TolC [Escherichia coli]	6.08608e+07	6.82119e+07	6.14859e+07	5.74391e+07	6.41469e+07	6.14859e+07	High	High	High
FALSE	High	WP_000100799.1	DNA starvation/stationary phase protection protein [Escherichia coli]	7.91059e+07	6.49298e+07	8.38197e+07	7.46585e+07	6.10604e+07	8.38197e+07	High	High	High
FALSE	High	WP_001293344.1	MULTISPECIES: HslU--HslV peptidase ATPase subunit [Enterobacteriaceae]	6.23945e+07	6.376e+07	5.63319e+07	5.88866e+07	5.99603e+07	5.63319e+07	High	High	High
FALSE	High	WP_000102485.1	MULTISPECIES: dihydrolipoyl dehydrogenase [Bacteria]	5.7503e+07	6.2028e+07	6.44791e+07	5.42701e+07	5.83316e+07	6.44791e+07	High	High	High
FALSE	High	WP_000028878.1	MULTISPECIES: 50S ribosomal protein L7/L12 [Proteobacteria]	5.95539e+07	6.1301e+07	6.18196e+07	56205707	5.76479e+07	6.18196e+07	High	High	High
FALSE	High	WP_001298717.1	MULTISPECIES: acid-activated periplasmic chaperone HdeB [Proteobacteria]	5.81917e+07	6.08835e+07	7.81751e+07	5.49201e+07	5.72553e+07	7.81751e+07	High	High	High
FALSE	High	WP_000675504.1	MULTISPECIES: bacterioferritin [Proteobacteria]	5.60633e+07	6.05851e+07	4.61047e+07	5.29113e+07	5.69747e+07	4.61047e+07	High	High	High
FALSE	High	WP_000865543.1	porin OmpC [Escherichia coli]	7.0637e+07	6.01978e+07	6.92725e+07	6.66656e+07	5.66105e+07	6.92725e+07	High	High	High
FALSE	High	WP_001086546.1	bifunctional 23S rRNA (guanine(2069)-N(7))-methyltransferase RlmK/23S rRNA (guanine(2445)-N(2))-methyltransferase RlmL [Escherichia coli]	5.91258e+07	5.8113e+07	1.33775e+06	5.58016e+07	5.46499e+07	1.33775e+06	High	High	High
FALSE	High	WP_011076657.1	2,3-bisphosphoglycerate-independent phosphoglycerate mutase [Escherichia coli]	5.70747e+07	5.75862e+07	6.64406e+07	5.38659e+07	5.41545e+07	6.64406e+07	High	High	High
FALSE	High	WP_048901452.1	alkyl hydroperoxide reductase subunit F [Escherichia coli]	5.6573e+07	5.69564e+07	5.14229e+07	5.33924e+07	5.35622e+07	5.14229e+07	High	High	High
FALSE	High	WP_000135199.1	MULTISPECIES: 30S ribosomal protein S18 [Proteobacteria]	6.63002e+07	5.56047e+07	5.99201e+07	6.25727e+07	5.2291e+07	5.99201e+07	High	High	High
FALSE	High	WP_000551807.1	MULTISPECIES: flavodoxin-dependent (E)-4-hydroxy-3-methylbut-2-enyl-diphosphate synthase [Proteobacteria]	5.65467e+07	5.55704e+07	5.82822e+07	5.33675e+07	5.22588e+07	5.82822e+07	High	High	High
FALSE	High	WP_000816471.1	MULTISPECIES: phosphopentomutase [Proteobacteria]	4.5484e+07	5.48975e+07	5.16578e+07	4.29268e+07	5.1626e+07	5.16578e+07	High	High	High
FALSE	High	WP_000059466.1	MULTISPECIES: 30S ribosomal protein S15 [Proteobacteria]	5.5305e+07	5.43872e+07	5.32863e+07	5.21957e+07	5.11461e+07	5.32863e+07	High	High	High
FALSE	High	WP_000847559.1	MULTISPECIES: 50S ribosomal protein L13 [Proteobacteria]	5.85575e+07	5.19053e+07	5.18314e+07	5.52653e+07	4.88121e+07	5.18314e+07	High	High	High
FALSE	High	WP_001216368.1	MULTISPECIES: 50S ribosomal protein L17 [Proteobacteria]	5.85424e+07	5.08703e+07	3.94756e+07	55251029	4.78388e+07	3.94756e+07	High	High	High
FALSE	High	WP_000257278.1	MULTISPECIES: elongation factor P [Proteobacteria]	4.36446e+07	5.08413e+07	3.19908e+07	4.11908e+07	4.78116e+07	3.19908e+07	High	High	High
FALSE	High	WP_001260694.1	MULTISPECIES: proline--tRNA ligase [Enterobacteriaceae]	3.88704e+07	5.07719e+07	4.70683e+07	3.6685e+07	4.77463e+07	4.70683e+07	High	High	High
FALSE	High	WP_001194358.1	MULTISPECIES: two-component system response regulator ArcA [Proteobacteria]	5.40846e+07	5.07099e+07	5.84645e+07	5.10439e+07	4.7688e+07	5.84645e+07	High	High	High
FALSE	High	WP_000522415.1	MULTISPECIES: potassium binding protein Kbp [Proteobacteria]	4.9061e+07	5.06906e+07	5.08191e+07	4.63027e+07	4.76698e+07	5.08191e+07	High	High	High
FALSE	High	WP_001177034.1	MULTISPECIES: outer membrane protein assembly factor BamB [Enterobacteriaceae]	5.22873e+07	5.04597e+07	6.27068e+07	4.93476e+07	4.74527e+07	6.27068e+07	High	High	High
FALSE	High	WP_001240896.1	MULTISPECIES: outer membrane protein assembly factor BamA [Proteobacteria]	5.11541e+07	5.01139e+07	5.56737e+07	4.82781e+07	4.71274e+07	5.56737e+07	High	High	High
FALSE	High	WP_001298330.1	MULTISPECIES: polyribonucleotide nucleotidyltransferase [Enterobacteriaceae]	4.69177e+07	4.98664e+07	5.13525e+07	4.42799e+07	4.68948e+07	5.13525e+07	High	High	High
FALSE	High	WP_001039046.1	MULTISPECIES: osmotically-inducible lipoprotein OsmE [Escherichia]	4.81779e+07	4.74726e+07	5.82056e+07	4.54693e+07	4.46436e+07	5.82056e+07	High	High	High
FALSE	High	WP_000553451.1	MULTISPECIES: inositol-1-monophosphatase [Proteobacteria]	4.17456e+07	4.70793e+07	4.01049e+07	3.93986e+07	4.42737e+07	4.01049e+07	High	High	High
FALSE	High	WP_000796345.1	MULTISPECIES: ferredoxin--NADP(+) reductase [Enterobacteriaceae]	4.6885e+07	4.673e+07	3.88903e+07	4.42491e+07	4.39452e+07	3.88903e+07	High	Peak Found	High
FALSE	High	WP_001291788.1	MULTISPECIES: glycine--tRNA ligase subunit beta [Enterobacteriaceae]	5.07746e+07	4.66875e+07	5.67653e+07	4.792e+07	4.39053e+07	5.67653e+07	High	High	High
FALSE	High	WP_001295827.1	MULTISPECIES: nucleoside-specific channel-forming protein Tsx [Enterobacteriaceae]	4.58455e+07	4.64625e+07	4.74758e+07	4.3268e+07	4.36937e+07	4.74758e+07	High	High	High
FALSE	High	WP_000726974.1	MULTISPECIES: glycine zipper family protein [Proteobacteria]	3.92668e+07	4.58617e+07	41838564	3.70592e+07	4.31286e+07	41838564	High	High	High
FALSE	High	WP_000570668.1	MULTISPECIES: ribosome-dependent GTPase TypA [Proteobacteria]	3.68963e+07	4.55109e+07	3.72653e+07	3.48219e+07	4.27988e+07	3.72653e+07	High	High	High
FALSE	High	WP_001287134.1	MULTISPECIES: glutamine--tRNA ligase [Enterobacteriaceae]	4.8687e+07	4.51415e+07	4.72749e+07	4.59498e+07	4.24514e+07	4.72749e+07	High	High	High
FALSE	High	WP_000416368.1	valine--tRNA ligase [Escherichia coli]	4.75532e+07	4.49845e+07	5.23865e+07	4.48797e+07	4.23038e+07	5.23865e+07	High	High	High
FALSE	High	WP_000357259.1	MULTISPECIES: UDP-N-acetylglucosamine 1-carboxyvinyltransferase [Proteobacteria]	4.18188e+07	4.34271e+07	4.38119e+07	3.94677e+07	4.08391e+07	4.38119e+07	High	High	High
FALSE	High	WP_001144069.1	MULTISPECIES: 30S ribosomal protein S21 [Bacteria]	4.26599e+07	4.3317e+07	5.18641e+07	4.02615e+07	4.07356e+07	5.18641e+07	High	High	High
FALSE	High	WP_000046754.1	MULTISPECIES: energy-dependent translational throttle protein EttA [Enterobacteriaceae]	3.14374e+07	4.30435e+07	4.15385e+07	2.96699e+07	4.04784e+07	4.15385e+07	High	High	High
FALSE	High	WP_000613955.1	MULTISPECIES: 50S ribosomal protein L14 [Proteobacteria]	5.36222e+07	4.26823e+07	4.88391e+07	5.06075e+07	4.01387e+07	4.88391e+07	High	High	High
FALSE	High	WP_001281253.1	DNA topoisomerase (ATP-hydrolyzing) subunit A [Escherichia coli]	3.68727e+07	4.26421e+07	3.68638e+07	3.47996e+07	4.0101e+07	3.68638e+07	High	High	High
FALSE	High	WP_000271401.1	MULTISPECIES: 50S ribosomal protein L21 [Proteobacteria]	4.69658e+07	4.25951e+07	3.61514e+07	4.43253e+07	4.00567e+07	3.61514e+07	High	High	High
FALSE	High	WP_000117881.1	MULTISPECIES: asparagine--tRNA ligase [Proteobacteria]	4.10887e+07	4.21121e+07	4.29753e+07	3.87786e+07	3.96026e+07	4.29753e+07	High	High	High
FALSE	High	WP_000597201.1	MULTISPECIES: outer membrane lipoprotein SlyB [Enterobacteriaceae]	4.38862e+07	4.14872e+07	5.11624e+07	4.14189e+07	3.90149e+07	5.11624e+07	High	High	High
FALSE	High	WP_000762233.1	D-lactate dehydrogenase [Escherichia coli]	4.45289e+07	4.14611e+07	2.92071e+07	4.20254e+07	3.89903e+07	2.92071e+07	High	High	High
FALSE	High	WP_000817178.1	MULTISPECIES: beta-ketoacyl-ACP synthase I [Proteobacteria]	3.9265e+07	4.05384e+07	4.3646e+07	3.70575e+07	3.81226e+07	4.3646e+07	High	High	High
FALSE	High	WP_001075170.1	MULTISPECIES: ribonucleoside-diphosphate reductase subunit alpha [Enterobacteriaceae]	4.61941e+07	4.05283e+07	3.92141e+07	4.3597e+07	3.81131e+07	3.92141e+07	High	High	High
FALSE	High	WP_000695662.1	MULTISPECIES: glutamate--tRNA ligase [Enterobacteriaceae]	4.5075e+07	4.04349e+07	4.13041e+07	4.25408e+07	3.80252e+07	4.13041e+07	High	High	High
FALSE	High	WP_000091149.1	MULTISPECIES: pyruvate kinase [Enterobacteriaceae]	4.37378e+07	4.01938e+07	4.91053e+07	4.12788e+07	3.77985e+07	4.91053e+07	High	High	High
FALSE	High	WP_001054527.1	MULTISPECIES: transcription termination factor Rho [Proteobacteria]	4.08058e+07	3.95018e+07	4.00528e+07	3.85116e+07	3.71478e+07	4.00528e+07	High	High	High
FALSE	High	WP_000090775.1	MULTISPECIES: 30S ribosomal protein S13 [Proteobacteria]	4.39681e+07	3.92479e+07	3.48783e+07	4.14961e+07	3.6909e+07	3.48783e+07	High	High	High
FALSE	High	WP_000044679.1	MULTISPECIES: beta-ketoacyl-ACP synthase II [Proteobacteria]	4.04259e+07	3.91307e+07	3.51977e+07	3.81531e+07	3.67988e+07	3.51977e+07	High	High	High
FALSE	High	WP_001295473.1	MULTISPECIES: uracil phosphoribosyltransferase [Proteobacteria]	4.62621e+07	3.86516e+07	3.77333e+07	4.36612e+07	3.63483e+07	3.77333e+07	High	High	High
FALSE	High	WP_001144202.1	MULTISPECIES: threonine--tRNA ligase [Proteobacteria]	3.43909e+07	3.84543e+07	3.69207e+07	3.24574e+07	3.61627e+07	3.69207e+07	High	High	High
FALSE	High	WP_000018588.1	MULTISPECIES: phenylalanine--tRNA ligase subunit alpha [Enterobacteriaceae]	4.16367e+07	3.74948e+07	4.12315e+07	3.92958e+07	3.52603e+07	4.12315e+07	High	High	High
FALSE	High	WP_000115381.1	MULTISPECIES: DNA-binding protein StpA [Enterobacteriaceae]	3.33029e+07	3.73105e+07	4.19888e+07	3.14305e+07	3.50871e+07	4.19888e+07	High	High	High
FALSE	High	WP_000868187.1	MULTISPECIES: 50S ribosomal protein L36 [Bacteria]	3.01509e+07	3.73039e+07	28827904	28455768	35080812	28827904	High	High	High
FALSE	High	WP_000256002.1	MULTISPECIES: peptidylprolyl isomerase B [Proteobacteria]	4.06376e+07	3.69757e+07	2.80363e+07	38352845	3.47723e+07	2.80363e+07	High	High	High
FALSE	High	WP_001201850.1	omptin family outer membrane protease OmpT [Escherichia coli]	4.46635e+07	3.65247e+07	4.51657e+07	4.21524e+07	3.43481e+07	4.51657e+07	High	High	High
FALSE	High	WP_001700733.1	MULTISPECIES: translation initiation factor IF-3 [Proteobacteria]	4.54757e+07	3.59771e+07	3.88293e+07	4.29189e+07	3.38331e+07	3.88293e+07	High	High	High
FALSE	High	WP_000130305.1	MULTISPECIES: ATP-dependent Clp protease ATP-binding subunit ClpX [Proteobacteria]	3.71941e+07	3.59329e+07	3.78371e+07	3.5103e+07	3.37915e+07	3.78371e+07	High	High	High
FALSE	High	WP_001003709.1	MULTISPECIES: transaldolase A [Proteobacteria]	3.63243e+07	3.54777e+07	3.11333e+07	3.4282e+07	3.33635e+07	3.11333e+07	High	High	High
FALSE	High	WP_000718995.1	MULTISPECIES: UTP--glucose-1-phosphate uridylyltransferase GalU [Proteobacteria]	3.63488e+07	3.53036e+07	3.86373e+07	3.43052e+07	3.31998e+07	3.86373e+07	High	High	High
FALSE	High	WP_001005579.1	MULTISPECIES: phosphoenolpyruvate carboxylase [Enterobacteriaceae]	3.38682e+07	3.46617e+07	3.28382e+07	3.19641e+07	3.25961e+07	3.28382e+07	High	High	High
FALSE	High	WP_000045295.1	MULTISPECIES: glutamate-1-semialdehyde 2,1-aminomutase [Enterobacteriaceae]	2.83582e+07	3.42062e+07	3.41441e+07	2.67638e+07	3.21678e+07	3.41441e+07	High	High	High
FALSE	High	WP_000065253.1	MULTISPECIES: 50S ribosomal protein L19 [Proteobacteria]	3.41358e+07	3.41528e+07	2.95318e+07	3.22166e+07	3.21175e+07	2.95318e+07	High	High	High
FALSE	High	WP_001296638.1	MULTISPECIES: CsbD family protein [Enterobacteriaceae]	3.87844e+07	3.36227e+07	4.21129e+07	3.66039e+07	3.16191e+07	4.21129e+07	High	High	High
FALSE	High	WP_000150543.1	MULTISPECIES: PTS mannose transporter subunit IIAB [Proteobacteria]	2.58132e+07	3.28713e+07	2.74667e+07	2.43619e+07	3.09124e+07	2.74667e+07	High	High	High
FALSE	High	WP_000003377.1	MULTISPECIES: protein-export chaperone SecB [Proteobacteria]	3.32549e+07	3.25655e+07	3.67413e+07	3.13853e+07	3.06248e+07	3.67413e+07	High	High	High
FALSE	High	WP_000031415.1	MULTISPECIES: DUF883 domain-containing protein [Proteobacteria]	2.2658e+07	3.23117e+07	2.52053e+07	2.13841e+07	3.03861e+07	2.52053e+07	High	High	High
FALSE	High	WP_001296286.1	MULTISPECIES: outer membrane protein assembly factor BamC [Enterobacteriaceae]	2.94263e+07	3.22155e+07	2.87531e+07	2.77719e+07	3.02957e+07	2.87531e+07	High	High	High
FALSE	High	WP_000896498.1	MULTISPECIES: F0F1 ATP synthase subunit gamma [Proteobacteria]	3.16732e+07	3.19083e+07	2.97744e+07	2.98924e+07	3.00068e+07	2.97744e+07	High	High	High
FALSE	High	WP_000003071.1	MULTISPECIES: lysine--tRNA ligase [Proteobacteria]	3.41116e+07	3.18492e+07	3.57069e+07	3.21938e+07	2.99512e+07	3.57069e+07	High	High	High
FALSE	High	WP_000646033.1	MULTISPECIES: divisome-associated lipoprotein YraP [Bacteria]	3.93864e+07	3.16669e+07	3.80362e+07	3.7172e+07	2.97798e+07	3.80362e+07	High	High	High
FALSE	High	WP_000462776.1	MULTISPECIES: cell division protein FtsZ [Proteobacteria]	2.68603e+07	3.10032e+07	2.75641e+07	2.53502e+07	2.91556e+07	2.75641e+07	High	High	High
FALSE	High	WP_000118393.1	acetyl-CoA carboxylase, carboxyltransferase subunit beta [Escherichia coli]	3.22337e+07	3.02339e+07	2.81218e+07	3.04214e+07	2.84322e+07	2.81218e+07	High	High	High
FALSE	High	WP_001192170.1	MULTISPECIES: FAD-dependent 2-octaprenylphenol hydroxylase [Enterobacteriaceae]	2.82113e+07	3.0014e+07	1.74787e+07	2.66252e+07	2.82253e+07	1.74787e+07	High	High	High
FALSE	High	WP_001192980.1	MULTISPECIES: fumarate reductase (quinol) flavoprotein subunit [Enterobacteriaceae]	3.02945e+07	2.98939e+07	2.83976e+07	2.85913e+07	2.81124e+07	2.83976e+07	High	High	High
FALSE	High	WP_000984796.1	MULTISPECIES: DUF2884 family protein [Proteobacteria]	2.93594e+07	2.97582e+07	3.25212e+07	2.77088e+07	2.79848e+07	3.25212e+07	High	High	High
FALSE	High	WP_000462702.1	aspartate/tyrosine/aromatic aminotransferase [Escherichia coli]	3.05184e+07	2.96231e+07	3.27265e+07	2.88026e+07	2.78578e+07	3.27265e+07	High	High	High
FALSE	High	WP_001031057.1	MULTISPECIES: transcription termination/antitermination protein NusA [Proteobacteria]	2.72614e+07	2.96144e+07	3.17495e+07	2.57287e+07	2.78496e+07	3.17495e+07	High	High	High
FALSE	High	WP_001350700.1	methionine--tRNA ligase [Escherichia coli]	2.69396e+07	2.94981e+07	3.20348e+07	2.54251e+07	2.77402e+07	3.20348e+07	High	High	High
FALSE	High	WP_001296261.1	MULTISPECIES: DUF406 family protein [Proteobacteria]	2.85098e+07	2.92871e+07	2.95295e+07	2.69069e+07	2.75418e+07	2.95295e+07	High	High	High
FALSE	High	WP_000420625.1	MULTISPECIES: curved DNA-binding protein [Enterobacteriaceae]	2.63094e+07	2.92145e+07	3.24978e+07	2.48302e+07	2.74735e+07	3.24978e+07	High	High	High
FALSE	High	WP_000811069.1	3-deoxy-8-phosphooctulonate synthase [Escherichia coli]	2.69181e+07	2.88343e+07	2.73478e+07	2.54048e+07	2.7116e+07	2.73478e+07	High	High	High
FALSE	High	WP_001298221.1	MULTISPECIES: 6-phosphofructokinase II [Escherichia]	2.63249e+07	2.87333e+07	2.62571e+07	2.48449e+07	2.7021e+07	2.62571e+07	High	High	High
FALSE	High	WP_000136799.1	glycerol kinase GlpK [Escherichia coli]	3.08879e+07	2.87227e+07	2.81134e+07	2.91514e+07	2.70111e+07	2.81134e+07	High	High	High
FALSE	High	WP_000301727.1	MULTISPECIES: glucose-6-phosphate dehydrogenase [Proteobacteria]	2.50236e+07	2.82308e+07	2.04951e+07	2.36168e+07	2.65485e+07	2.04951e+07	High	High	High
FALSE	High	WP_001057453.1	MULTISPECIES: outer membrane lipoprotein Slp [Proteobacteria]	3.74413e+07	2.79474e+07	2.30462e+07	3.53363e+07	2.62819e+07	2.30462e+07	High	High	High
FALSE	High	WP_001280638.1	putative adenosine monophosphate-protein transferase Fic [Escherichia coli]	3.11806e+07	2.75981e+07	21067004	29427584	25953440	21067004	Peak Found	Peak Found	High
FALSE	High	WP_000477811.1	MULTISPECIES: thymidine phosphorylase [Enterobacteriaceae]	2.2989e+07	2.75073e+07	2.36257e+07	2.16966e+07	2.58681e+07	2.36257e+07	High	High	High
FALSE	High	WP_000838261.1	MULTISPECIES: FKBP-type peptidyl-prolyl cis-trans isomerase [Enterobacteriaceae]	3.28744e+07	2.73067e+07	2.81338e+07	3.10262e+07	2.56795e+07	2.81338e+07	High	High	High
FALSE	High	WP_000695571.1	type-1 fimbrial protein subunit A [Escherichia coli]	3.02447e+07	2.70371e+07	2.12458e+07	2.85443e+07	2.54259e+07	2.12458e+07	High	High	High
FALSE	High	WP_000493948.1	MULTISPECIES: riboflavin synthase [Escherichia]	2.56886e+07	2.68692e+07	2.47454e+07	2.42443e+07	2.5268e+07	2.47454e+07	High	High	High
FALSE	High	WP_000124850.1	MULTISPECIES: 50S ribosomal protein L20 [Proteobacteria]	3.04639e+07	2.68016e+07	2.74717e+07	2.87512e+07	2.52044e+07	2.74717e+07	High	High	High
FALSE	High	WP_000069437.1	MULTISPECIES: aspartate ammonia-lyase [Proteobacteria]	2.51538e+07	2.62456e+07	2.59452e+07	2.37396e+07	2.46815e+07	2.59452e+07	High	High	High
FALSE	High	WP_000096784.1	phosphomannomutase CpsG [Escherichia coli]	2.97131e+07	2.61204e+07	2.74381e+07	2.80426e+07	2.45638e+07	2.74381e+07	High	High	High
FALSE	High	WP_001054420.1	MULTISPECIES: ribosome assembly RNA-binding protein YhbY [Proteobacteria]	2.75659e+07	2.60417e+07	2.31132e+07	26016076	24489796	2.31132e+07	High	High	High
FALSE	High	WP_000532923.1	MULTISPECIES: YebC/PmpR family DNA-binding transcriptional regulator [Enterobacteriaceae]	3.04821e+07	2.56821e+07	3.02781e+07	2.87683e+07	2.41516e+07	3.02781e+07	High	High	High
FALSE	High	WP_000242755.1	MULTISPECIES: cAMP-activated global transcriptional regulator CRP [Proteobacteria]	3.01309e+07	2.56464e+07	2.60145e+07	2.84369e+07	2.41181e+07	2.60145e+07	High	High	High
FALSE	High	WP_001202329.1	MULTISPECIES: Rcs stress response system protein RcsF [Proteobacteria]	2.50555e+07	2.52742e+07	2.97653e+07	2.36469e+07	2.3768e+07	2.97653e+07	High	High	High
FALSE	High	WP_000235524.1	MULTISPECIES: quinone oxidoreductase [Enterobacteriaceae]	2.14109e+07	2.50716e+07	2.12186e+07	2.02071e+07	2.35775e+07	2.12186e+07	High	High	High
FALSE	High	WP_000746170.1	LPS assembly protein LptD [Escherichia coli]	1.50034e+07	2.50595e+07	1.38575e+07	1.41599e+07	2.35661e+07	1.38575e+07	High	High	High
FALSE	High	WP_001138117.1	MULTISPECIES: 30S ribosomal protein S19 [Proteobacteria]	3.51161e+07	2.48948e+07	2.51494e+07	33141782	2.34112e+07	2.51494e+07	High	High	High
FALSE	High	WP_001295326.1	MULTISPECIES: hypothetical protein [Enterobacteriaceae]	2.31686e+07	2.47434e+07	2.68517e+07	2.1866e+07	2.32689e+07	2.68517e+07	High	High	High
FALSE	High	WP_000450409.1	MULTISPECIES: DUF496 family protein [Proteobacteria]	2.93774e+07	2.45268e+07	3.4005e+07	2.77258e+07	2.30652e+07	3.4005e+07	High	High	High
FALSE	High	WP_001528351.1	arginine decarboxylase [Escherichia coli]	2.14576e+07	2.44542e+07	2.19938e+07	2.02512e+07	2.29969e+07	2.19938e+07	High	High	High
FALSE	High	WP_000505872.1	MULTISPECIES: redox-regulated ATPase YchF [Enterobacteriaceae]	2.48063e+07	2.38599e+07	2.63566e+07	2.34117e+07	2.24381e+07	2.63566e+07	High	High	High
FALSE	High	WP_000272188.1	MULTISPECIES: DUF3461 family protein [Proteobacteria]	2.44019e+07	2.32165e+07	2.33732e+07	2.303e+07	2.1833e+07	2.33732e+07	High	High	High
FALSE	High	WP_000447529.1	MULTISPECIES: 50S ribosomal protein L22 [Proteobacteria]	2.92309e+07	2.27643e+07	2.42625e+07	2.75875e+07	2.14077e+07	2.42625e+07	High	High	High
FALSE	High	WP_001296171.1	MULTISPECIES: lipoprotein [Enterobacteriaceae]	1.79502e+07	2.24943e+07	1.90149e+07	1.6941e+07	2.11538e+07	1.90149e+07	High	High	High
FALSE	High	WP_000941212.1	MULTISPECIES: 50S ribosomal protein L16 [Proteobacteria]	2.45168e+07	2.18021e+07	1.95446e+07	2.31384e+07	2.05028e+07	1.95446e+07	High	High	High
FALSE	High	WP_000057158.1	3-phosphoserine/phosphohydroxythreonine transaminase [Escherichia coli]	2.01247e+07	2.16492e+07	2.07202e+07	1.89933e+07	2.03591e+07	2.07202e+07	High	High	High
FALSE	High	WP_000622357.1	MULTISPECIES: citrate (pro-3S)-lyase subunit beta [Proteobacteria]	1.53446e+07	2.14157e+07	1.71055e+07	1.44819e+07	2.01395e+07	1.71055e+07	High	High	High
FALSE	High	WP_000066699.1	MULTISPECIES: class I fumarate hydratase [Escherichia]	2.13533e+07	2.12007e+07	1.77563e+07	2.01527e+07	1.99373e+07	1.77563e+07	High	High	High
FALSE	High	WP_000133040.1	translation initiation factor IF-2 [Escherichia coli]	2.12971e+07	2.10422e+07	2.00803e+07	2.00997e+07	1.97882e+07	2.00803e+07	High	High	High
FALSE	High	WP_001295775.1	bifunctional aconitate hydratase 2/2-methylisocitrate dehydratase [Escherichia coli]	2.29799e+07	2.10196e+07	2.80908e+07	2.1688e+07	1.9767e+07	2.80908e+07	High	High	High
FALSE	High	WP_001068343.1	MULTISPECIES: ribonuclease III [Proteobacteria]	1.83065e+07	2.0949e+07	1.9024e+07	1.72773e+07	1.97006e+07	1.9024e+07	High	High	High
FALSE	High	WP_001157751.1	MULTISPECIES: two-component system response regulator OmpR [Proteobacteria]	1.74566e+07	2.09412e+07	19389452	1.64751e+07	1.96932e+07	19389452	High	High	High
FALSE	High	WP_000487248.1	fused PTS fructose transporter subunit IIA/HPr protein [Escherichia coli]	2.58764e+07	2.08385e+07	2.31116e+07	2.44216e+07	1.95966e+07	2.31116e+07	High	High	High
FALSE	High	WP_001295373.1	MULTISPECIES: IscS subfamily cysteine desulfurase [Proteobacteria]	5.72214e+07	2.0796e+07	2.1069e+07	5.40043e+07	1.95567e+07	2.1069e+07	High	High	High
FALSE	High	WP_001339629.1	tyrosine--tRNA ligase [Escherichia coli]	6.43938e+06	2.0746e+07	8.48459e+06	6.07734e+06	1.95097e+07	8.48459e+06	High	High	High
FALSE	High	WP_001296081.1	MULTISPECIES: bifunctional NADP-dependent 3-hydroxy acid dehydrogenase/3-hydroxypropionate dehydrogenase YdfG [Enterobacteriaceae]	2.27566e+07	2.04981e+07	1.96728e+07	2.14772e+07	1.92765e+07	1.96728e+07	High	High	High
FALSE	High	WP_000611804.1	MULTISPECIES: glutamate--cysteine ligase [Proteobacteria]	2.15475e+07	2.0349e+07	2.14228e+07	2.03361e+07	1.91364e+07	2.14228e+07	High	High	High
FALSE	High	WP_000256450.1	MULTISPECIES: 30S ribosomal protein S16 [Proteobacteria]	1.53805e+07	2.01607e+07	2.1167e+07	1.45158e+07	1.89593e+07	2.1167e+07	High	High	High
FALSE	High	WP_001229265.1	MULTISPECIES: integration host factor subunit alpha [Proteobacteria]	1.50892e+07	2.00584e+07	1.57058e+07	1.42409e+07	1.8863e+07	1.57058e+07	High	High	High
FALSE	High	WP_001040205.1	MULTISPECIES: 30S ribosome-binding factor RbfA [Proteobacteria]	1.94721e+07	2.00524e+07	1.96813e+07	1.83773e+07	1.88574e+07	1.96813e+07	High	High	High
FALSE	High	WP_000167336.1	MULTISPECIES: integration host factor subunit beta [Proteobacteria]	1.56753e+07	1.98652e+07	15108159	1.4794e+07	1.86814e+07	15108159	High	High	High
FALSE	High	WP_000829253.1	molybdopterin-synthase adenylyltransferase MoeB [Escherichia coli]	1.90708e+07	1.97606e+07	1.70508e+07	1.79986e+07	1.8583e+07	1.70508e+07	High	High	High
FALSE	High	WP_000197686.1	MULTISPECIES: outer membrane protein assembly factor BamD [Proteobacteria]	1.87643e+07	1.93333e+07	1.75257e+07	1.77093e+07	1.81812e+07	1.75257e+07	High	High	High
FALSE	High	WP_000413685.1	MULTISPECIES: D-alanine--D-alanine ligase A [Escherichia]	2.13918e+07	1.91082e+07	1.21384e+07	2.01891e+07	1.79695e+07	1.21384e+07	High	High	High
FALSE	High	WP_001068682.1	MULTISPECIES: thioredoxin-dependent thiol peroxidase [Proteobacteria]	1.82534e+07	1.90737e+07	2.01181e+07	1.72271e+07	1.7937e+07	2.01181e+07	High	High	High
FALSE	High	WP_000912345.1	MULTISPECIES: cysteine--tRNA ligase [Enterobacteriaceae]	2.51159e+07	1.89972e+07	1.90947e+07	2.37038e+07	1.78651e+07	1.90947e+07	High	High	High
FALSE	High	WP_000323555.1	MULTISPECIES: universal stress protein UspD [Enterobacteriaceae]	2.42321e+07	1.89782e+07	2.6527e+07	2.28697e+07	1.78472e+07	2.6527e+07	High	High	High
FALSE	High	WP_000055746.1	MULTISPECIES: acetyl-CoA carboxylase carboxyl transferase subunit alpha [Enterobacteriaceae]	2.1119e+07	1.88958e+07	2.23057e+07	1.99317e+07	1.77697e+07	2.23057e+07	High	High	High
FALSE	High	WP_001118464.1	MULTISPECIES: molecular chaperone DnaJ [Enterobacteriaceae]	1.41181e+07	1.86957e+07	1.83958e+07	1.33244e+07	1.75816e+07	1.83958e+07	High	High	High
FALSE	High	WP_000800457.1	MULTISPECIES: peptidylprolyl isomerase SurA [Proteobacteria]	1.81862e+07	1.85915e+07	1.38665e+07	1.71637e+07	1.74836e+07	1.38665e+07	High	High	High
FALSE	High	WP_001298237.1	MULTISPECIES: D-hexose-6-phosphate mutarotase [Escherichia]	2.71861e+07	1.84833e+07	19935308	2.56576e+07	1.73819e+07	19935308	High	High	High
FALSE	High	WP_001313620.1	porphobilinogen synthase [Escherichia coli]	1.97979e+07	1.84293e+07	1.95704e+07	1.86849e+07	1.73311e+07	1.95704e+07	High	High	High
FALSE	High	WP_001025326.1	MULTISPECIES: arginine--tRNA ligase [Enterobacteriaceae]	2.30498e+07	1.80217e+07	2.79776e+07	2.17539e+07	1.69477e+07	2.79776e+07	High	High	High
FALSE	High	WP_001304945.1	MULTISPECIES: oligopeptidase A [Enterobacteriaceae]	1.89825e+07	1.80058e+07	2.20874e+07	1.79153e+07	1.69328e+07	2.20874e+07	High	High	High
FALSE	High	WP_000737271.1	MULTISPECIES: porin OmpC [Enterobacteriaceae]	2.09104e+07	1.78196e+07	2.02566e+07	1.97348e+07	1.67577e+07	2.02566e+07	High	Not Found	Not Found
FALSE	High	WP_001243431.1	MULTISPECIES: heat shock chaperone IbpB [Proteobacteria]	1.75356e+07	1.77001e+07	2.29856e+07	1.65497e+07	1.66453e+07	2.29856e+07	High	High	High
FALSE	High	WP_000980738.1	RNA-binding transcriptional accessory protein [Escherichia coli]	1.7244e+07	1.76921e+07	1.76504e+07	1.62745e+07	1.66378e+07	1.76504e+07	High	High	High
FALSE	High	WP_000494186.1	MULTISPECIES: 50S ribosomal protein L25 [Enterobacteriaceae]	2.09959e+07	1.76766e+07	17307794	1.98154e+07	1.66232e+07	17307794	High	High	High
FALSE	High	WP_000107380.1	Ni/Fe-hydrogenase large subunit [Escherichia coli]	2.24301e+07	1.76585e+07	2.03331e+07	2.11691e+07	1.66062e+07	2.03331e+07	High	High	High
FALSE	High	WP_000129551.1	MULTISPECIES: class I fructose-bisphosphate aldolase [Enterobacteriaceae]	1.59191e+07	1.71952e+07	1.71679e+07	1.50241e+07	1.61705e+07	1.71679e+07	High	High	High
FALSE	High	WP_000025458.1	MULTISPECIES: succinate--CoA ligase subunit alpha [Proteobacteria]	1.95633e+07	1.71319e+07	2.0513e+07	1.84634e+07	1.6111e+07	2.0513e+07	High	High	High
FALSE	High	WP_000587750.1	MULTISPECIES: ADP-glyceromanno-heptose 6-epimerase [Enterobacteriaceae]	1.63084e+07	1.70071e+07	1.60733e+07	1.53915e+07	1.59936e+07	1.60733e+07	High	High	High
FALSE	High	WP_000175018.1	MULTISPECIES: ammonia-dependent NAD(+) synthetase [Enterobacteriaceae]	1.46932e+07	1.67921e+07	1.60255e+07	1.38671e+07	1.57914e+07	1.60255e+07	High	High	High
FALSE	High	WP_001288583.1	MULTISPECIES: F0F1 ATP synthase subunit delta [Enterobacteriaceae]	1.55496e+07	1.67734e+07	1.84499e+07	1.46754e+07	1.57738e+07	1.84499e+07	High	High	High
FALSE	High	WP_001298010.1	MULTISPECIES: DNA topoisomerase (ATP-hydrolyzing) subunit B [Enterobacteriaceae]	1.74334e+07	1.67362e+07	1.5668e+07	1.64533e+07	1.57388e+07	1.5668e+07	High	High	High
FALSE	High	WP_000165543.1	MULTISPECIES: tryptophan--tRNA ligase [Enterobacteriaceae]	1.85197e+07	1.66982e+07	1.77692e+07	1.74785e+07	1.57031e+07	1.77692e+07	High	High	High
FALSE	High	WP_000831330.1	MULTISPECIES: 50S ribosomal protein L34 [Bacteria]	1.69926e+07	1.66785e+07	1.53833e+07	1.60372e+07	1.56846e+07	1.53833e+07	High	High	High
FALSE	High	WP_001295380.1	MULTISPECIES: biosynthetic arginine decarboxylase [Enterobacteriaceae]	1.95985e+07	1.66332e+07	2.04322e+07	1.84967e+07	1.5642e+07	2.04322e+07	High	High	High
FALSE	High	WP_001287521.1	MULTISPECIES: transcription termination/antitermination protein NusG [Enterobacterales]	1.70898e+07	1.66317e+07	1.67738e+07	1.6129e+07	1.56406e+07	1.67738e+07	High	High	High
FALSE	High	WP_001293023.1	cytosol nonspecific dipeptidase [Escherichia coli]	1.4275e+07	1.66035e+07	1.46787e+07	1.34724e+07	1.56141e+07	1.46787e+07	High	High	High
FALSE	High	WP_000841001.1	MULTISPECIES: macrodomain Ori organization protein MaoP [Proteobacteria]	1.91825e+07	1.65916e+07	16048445	1.8104e+07	1.56028e+07	16048445	High	High	High
FALSE	High	WP_000780912.1	MULTISPECIES: glutaredoxin 2 [Proteobacteria]	1.81555e+07	1.6569e+07	1.65134e+07	1.71347e+07	1.55816e+07	1.65134e+07	High	High	High
FALSE	High	WP_001313744.1	purine nucleoside phosphoramidase [Escherichia coli]	1.93476e+07	1.65515e+07	1.55497e+07	1.82599e+07	1.55651e+07	1.55497e+07	High	High	High
FALSE	High	WP_001295263.1	MULTISPECIES: DUF1040 family protein [Bacteria]	1.50383e+07	1.65378e+07	1.24452e+07	1.41928e+07	1.55523e+07	1.24452e+07	High	High	High
FALSE	High	WP_001048602.1	MULTISPECIES: ADP-forming succinate--CoA ligase subunit beta [Proteobacteria]	1.51215e+07	1.64812e+07	1.77029e+07	14271383	1.54991e+07	1.77029e+07	High	High	High
FALSE	High	WP_000431376.1	MULTISPECIES: RNA chaperone ProQ [Enterobacteriaceae]	1.42712e+07	1.62793e+07	1.38265e+07	1.34688e+07	1.53092e+07	1.38265e+07	High	High	High
FALSE	High	WP_000934041.1	MULTISPECIES: ATP-dependent Clp protease ATP-binding subunit ClpA [Proteobacteria]	1.39822e+07	1.61337e+07	1.76556e+07	1.31961e+07	1.51723e+07	1.76556e+07	High	High	High
FALSE	High	WP_001026276.1	MULTISPECIES: co-chaperone GroES [Proteobacteria]	1.81118e+07	1.60927e+07	1.93133e+07	1.70936e+07	1.51337e+07	1.93133e+07	High	High	High
FALSE	High	WP_000467098.1	MULTISPECIES: YbaB/EbfC family nucleoid-associated protein [Proteobacteria]	1.74994e+07	1.59976e+07	1.76217e+07	1.65156e+07	1.50442e+07	1.76217e+07	High	High	High
FALSE	High	WP_000843866.1	MULTISPECIES: glutamine ABC transporter substrate-binding protein GlnH [Proteobacteria]	1.37702e+07	1.58809e+07	1.3143e+07	1.29961e+07	14934502	1.3143e+07	High	High	High
FALSE	High	WP_001061917.1	MULTISPECIES: transcriptional regulator RcsB [Proteobacteria]	1.50021e+07	1.58701e+07	1.25906e+07	1.41587e+07	1.49243e+07	1.25906e+07	High	High	High
FALSE	High	WP_000423742.1	MULTISPECIES: adenylosuccinate lyase [Proteobacteria]	1.65192e+07	1.5835e+07	1.70068e+07	1.55904e+07	1.48914e+07	1.70068e+07	High	High	High
FALSE	High	WP_001443070.1	chaperedoxin [Escherichia coli]	8.9261e+06	1.57422e+07	11614571	8.42426e+06	1.48041e+07	11614571	High	High	High
FALSE	High	WP_000068690.1	MULTISPECIES: glycine cleavage system aminomethyltransferase GcvT [Enterobacteriaceae]	1.6906e+07	1.56567e+07	1.86073e+07	1.59555e+07	1.47237e+07	1.86073e+07	High	High	High
FALSE	High	WP_001272582.1	murein hydrolase activator NlpD [Escherichia coli]	1.52234e+07	1.54827e+07	1.38339e+07	1.43675e+07	1.45601e+07	1.38339e+07	High	High	High
FALSE	High	WP_000087285.1	MULTISPECIES: transketolase [Escherichia]	1.51558e+07	1.53408e+07	1.55929e+07	1.43037e+07	1.44266e+07	1.55929e+07	High	High	High
FALSE	High	WP_001262188.1	MULTISPECIES: DNA-binding transcriptional regulator KdgR [Enterobacteriaceae]	1.41466e+07	1.51491e+07	1.43685e+07	1.33513e+07	1.42464e+07	1.43685e+07	High	High	High
FALSE	High	WP_000462905.1	MULTISPECIES: DNA-binding transcriptional regulator Fis [Proteobacteria]	1.4465e+07	1.51417e+07	2.01993e+07	1.36517e+07	1.42394e+07	2.01993e+07	High	High	High
FALSE	High	WP_000091699.1	MULTISPECIES: oxidative damage protection protein [Enterobacteriaceae]	1.32273e+07	1.50875e+07	14819747	1.24837e+07	14188429	14819747	High	High	High
FALSE	High	WP_000376337.1	MULTISPECIES: nucleoside permease NupC [Proteobacteria]	1.52888e+07	1.50804e+07	1.84612e+07	14429242	14181756	1.84612e+07	Peak Found	High	High
FALSE	High	WP_000790168.1	MULTISPECIES: elongation factor 4 [Enterobacteriaceae]	1.75212e+07	1.50511e+07	1.8377e+07	1.65361e+07	1.41542e+07	1.8377e+07	High	High	High
FALSE	High	WP_000799949.1	MULTISPECIES: aspartate-semialdehyde dehydrogenase [Enterobacteriaceae]	1.56671e+07	1.50284e+07	1.7661e+07	1.47863e+07	1.41328e+07	1.7661e+07	High	High	High
FALSE	High	WP_001285288.1	MULTISPECIES: glutamate 5-kinase [Proteobacteria]	1.53794e+07	1.50222e+07	1.27932e+07	1.45148e+07	1.4127e+07	1.27932e+07	High	High	High
FALSE	High	WP_001269673.1	MULTISPECIES: LPS assembly lipoprotein LptE [Proteobacteria]	1.83483e+07	1.49991e+07	1.91303e+07	1.73167e+07	1.41053e+07	1.91303e+07	High	High	High
FALSE	High	WP_000933729.1	bifunctional UDP-N-acetylglucosamine diphosphorylase/glucosamine-1-phosphate N-acetyltransferase GlmU [Escherichia coli]	1.34064e+07	1.48995e+07	1.53551e+07	1.26527e+07	1.40116e+07	1.53551e+07	High	High	High
FALSE	High	WP_000097371.1	D-lactate dehydrogenase [Escherichia coli]	1.31766e+07	1.4633e+07	1.51174e+07	1.24358e+07	1.37609e+07	1.51174e+07	High	High	High
FALSE	High	WP_000593261.1	MULTISPECIES: glutathione synthase [Enterobacteriaceae]	4.54595e+06	1.45866e+07	9.58293e+06	4.29037e+06	1.37174e+07	9.58293e+06	High	High	High
FALSE	High	WP_001295467.1	MULTISPECIES: phosphoribosylaminoimidazolesuccinocarboxamide synthase [Proteobacteria]	1.51278e+07	1.44952e+07	15530293	1.42773e+07	1.36314e+07	15530293	High	High	High
FALSE	High	WP_000208242.1	MULTISPECIES: ATP-dependent protease subunit HslV [Proteobacteria]	1.42899e+07	1.44352e+07	1.41371e+07	13486453	1.3575e+07	1.41371e+07	High	High	High
FALSE	High	WP_000852812.1	MULTISPECIES: met regulon transcriptional regulator MetJ [Proteobacteria]	8.20839e+06	1.39857e+07	1.4779e+07	7.7469e+06	1.31523e+07	1.4779e+07	High	High	High
FALSE	High	WP_000394106.1	MULTISPECIES: L-asparaginase 2 [Enterobacteriaceae]	1.32292e+07	1.3845e+07	9.30014e+06	1.24855e+07	1.302e+07	9.30014e+06	High	High	High
FALSE	High	WP_001128236.1	D-cysteine desulfhydrase [Escherichia coli]	1.45939e+07	1.37933e+07	1.87134e+07	1.37734e+07	1.29713e+07	1.87134e+07	High	High	High
FALSE	High	WP_001701073.1	MULTISPECIES: peptide chain release factor 2 [Enterobacteriaceae]	1.25772e+07	1.3695e+07	1.42922e+07	1.18701e+07	1.28789e+07	1.42922e+07	High	High	High
FALSE	High	WP_000669831.1	MULTISPECIES: oxidative stress defense protein [Enterobacteriaceae]	1.59888e+07	1.36654e+07	1.96977e+07	1.50899e+07	1.2851e+07	1.96977e+07	High	High	High
FALSE	High	WP_001148001.1	MULTISPECIES: transcription elongation factor GreA [Proteobacteria]	1.11179e+07	1.36291e+07	1.14935e+07	1.04928e+07	1.28169e+07	1.14935e+07	High	High	High
FALSE	High	WP_001298588.1	serine endoprotease DegQ [Escherichia coli]	1.25829e+07	1.34527e+07	1.32165e+07	1.18755e+07	1.2651e+07	1.32165e+07	High	High	High
FALSE	High	WP_000069368.1	phosphoenolpyruvate synthase [Escherichia coli]	1.36699e+07	1.32286e+07	14522130	1.29014e+07	1.24403e+07	14522130	High	High	High
FALSE	High	WP_000080791.1	MULTISPECIES: GNAT family N-acetyltransferase [Proteobacteria]	1.8047e+07	1.31152e+07	11693378	17032324	12333650	11693378	High	High	High
FALSE	High	WP_001295994.1	MULTISPECIES: membrane-bound lytic murein transglycosylase EmtA [Escherichia]	1.50692e+07	1.30304e+07	1.50894e+07	1.42219e+07	1.22538e+07	1.50894e+07	High	High	High
FALSE	High	WP_000460035.1	MULTISPECIES: signal recognition particle protein [Proteobacteria]	1.18648e+07	1.30093e+07	1.31082e+07	1.11977e+07	1.22341e+07	1.31082e+07	High	High	High
FALSE	High	WP_000818618.1	MULTISPECIES: shikimate kinase AroK [Proteobacteria]	1.21944e+07	1.28991e+07	1.83478e+07	1.15088e+07	1.21304e+07	1.83478e+07	High	High	High
FALSE	High	WP_000070491.1	MULTISPECIES: two-component system response regulator NarL [Bacteria]	1.53433e+07	1.2894e+07	1.43691e+07	1.44806e+07	1.21256e+07	1.43691e+07	High	High	High
FALSE	High	WP_000905780.1	MULTISPECIES: preprotein translocase subunit SecA [Enterobacteriaceae]	1.17379e+07	1.28785e+07	1.76853e+07	1.1078e+07	1.21111e+07	1.76853e+07	High	High	High
FALSE	High	WP_001061410.1	KilA-N domain-containing protein [Escherichia coli]	1.33176e+07	1.2839e+07	9.7534e+06	1.25688e+07	1.20739e+07	9.7534e+06	High	High	High
FALSE	High	WP_000357764.1	excinuclease ABC subunit UvrA [Escherichia coli]	1.41866e+07	1.27708e+07	1.79306e+07	1.33891e+07	1.20098e+07	1.79306e+07	High	High	High
FALSE	High	WP_000091955.1	MULTISPECIES: 50S ribosomal protein L28 [Proteobacteria]	1.13572e+07	1.26502e+07	1.11871e+07	1.07187e+07	1.18964e+07	1.11871e+07	High	High	High
FALSE	High	WP_000445640.1	MULTISPECIES: transcriptional regulator SlyA [Enterobacteriaceae]	1.51114e+07	1.25952e+07	1.49189e+07	1.42618e+07	1.18446e+07	1.49189e+07	High	High	High
FALSE	High	WP_000101055.1	MULTISPECIES: septum site-determining protein MinD [Proteobacteria]	1.12389e+07	1.24208e+07	1.54841e+07	1.06071e+07	1.16806e+07	1.54841e+07	High	High	High
FALSE	High	WP_000785834.1	MULTISPECIES: citrate (Si)-synthase [Proteobacteria]	1.45589e+07	1.22168e+07	1.26712e+07	1.37403e+07	1.14888e+07	1.26712e+07	High	High	High
FALSE	High	WP_000511015.1	MULTISPECIES: phage shock protein PspA [Enterobacteriaceae]	1.22688e+07	1.20876e+07	1.1007e+07	1.1579e+07	1.13672e+07	1.1007e+07	High	High	High
FALSE	High	WP_001327229.1	penicillin-binding protein activator LpoB [Escherichia coli]	1.05997e+07	1.20038e+07	1.15847e+07	1.00038e+07	1.12885e+07	1.15847e+07	High	High	High
FALSE	High	WP_000228473.1	MULTISPECIES: leucine-responsive transcriptional regulator Lrp [Proteobacteria]	1.83995e+07	1.19491e+07	1.22797e+07	1.73651e+07	1.1237e+07	1.22797e+07	High	High	High
FALSE	High	WP_000710769.1	MULTISPECIES: 50S ribosomal protein L31 [Proteobacteria]	1.0505e+07	1.19433e+07	9.07263e+06	9.91435e+06	1.12315e+07	9.07263e+06	High	High	High
FALSE	High	WP_000111043.1	MULTISPECIES: pyruvate formate lyase 1-activating protein [Proteobacteria]	1.04308e+07	1.18947e+07	7.53835e+06	9.84437e+06	1.11859e+07	7.53835e+06	High	High	High
FALSE	High	WP_000444487.1	MULTISPECIES: NADP-dependent isocitrate dehydrogenase [Enterobacteriaceae]	1.22039e+07	1.18777e+07	9.83248e+06	1.15178e+07	1.11698e+07	9.83248e+06	High	High	High
FALSE	High	WP_000715230.1	MULTISPECIES: bifunctional protein-disulfide isomerase/oxidoreductase DsbC [Enterobacteriaceae]	8.82818e+06	1.18659e+07	1.03665e+07	8.33184e+06	1.11588e+07	1.03665e+07	High	High	High
FALSE	High	WP_000189578.1	MULTISPECIES: esterase FrsA [Escherichia]	4.39719e+06	1.18422e+07	1.1009e+07	4.14997e+06	1.11365e+07	1.1009e+07	High	High	High
FALSE	High	WP_000655986.1	MULTISPECIES: DUF406 domain-containing protein [Enterobacteriaceae]	1.25433e+07	1.16886e+07	11106207	1.18381e+07	1.0992e+07	11106207	High	High	High
FALSE	High	WP_001196622.1	Fe-S protein assembly chaperone HscA [Escherichia coli]	1.20083e+07	1.1567e+07	1.51857e+07	1.13332e+07	10877645	1.51857e+07	High	High	High
FALSE	High	WP_000065430.1	MULTISPECIES: NADPH:quinone oxidoreductase MdaB [Proteobacteria]	7.04894e+06	1.14838e+07	9.50956e+06	6.65263e+06	1.07995e+07	9.50956e+06	High	High	High
FALSE	High	WP_000426124.1	MULTISPECIES: YfbU family protein [Proteobacteria]	1.00583e+07	1.14753e+07	9.74001e+06	9.49284e+06	1.07915e+07	9.74001e+06	High	High	High
FALSE	High	WP_000779093.1	glycerophosphodiester phosphodiesterase [Escherichia coli]	1.19538e+07	1.14203e+07	1.13033e+07	1.12817e+07	1.07397e+07	1.13033e+07	High	High	High
FALSE	High	WP_000543585.1	MULTISPECIES: 4-hydroxy-tetrahydrodipicolinate reductase [Enterobacteriaceae]	1.05569e+07	1.14191e+07	9.76734e+06	9.96341e+06	1.07386e+07	9.76734e+06	High	High	High
FALSE	High	WP_000689844.1	MULTISPECIES: 5'-methylthioadenosine/S-adenosylhomocysteine nucleosidase [Proteobacteria]	1.15551e+07	1.11884e+07	1.21068e+07	1.09054e+07	1.05217e+07	1.21068e+07	High	High	High
FALSE	High	WP_000587933.1	MULTISPECIES: alpha/beta hydrolase [Proteobacteria]	1.3217e+07	1.11785e+07	1.1189e+07	1.24739e+07	1.05124e+07	1.1189e+07	High	High	High
FALSE	High	WP_001290321.1	MULTISPECIES: lysine-sensitive aspartokinase 3 [Enterobacteriaceae]	1.28858e+06	1.08786e+07	1.38327e+06	1.21614e+06	1.02303e+07	1.38327e+06	High	High	High
FALSE	High	WP_000973666.1	MULTISPECIES: maltoporin LamB [Escherichia]	9.54123e+06	1.07198e+07	1.17153e+07	9.00481e+06	1.0081e+07	1.17153e+07	High	High	High
FALSE	High	WP_000893307.1	glutamate-5-semialdehyde dehydrogenase [Escherichia coli]	6.02086e+06	1.06965e+07	6.42247e+06	5.68235e+06	1.00591e+07	6.42247e+06	High	High	High
FALSE	High	WP_001168544.1	MULTISPECIES: glycine--tRNA ligase subunit alpha [Proteobacteria]	1.05367e+07	1.06299e+07	1.07544e+07	9.9443e+06	9.99648e+06	1.07544e+07	High	High	High
FALSE	High	WP_000239175.1	envelope stress response activation lipoprotein NlpE [Escherichia coli]	1.20623e+07	1.05014e+07	1.052e+07	1.13841e+07	9.87557e+06	1.052e+07	High	High	High
FALSE	High	WP_000776774.1	MULTISPECIES: phospholipid-binding lipoprotein MlaA [Enterobacteriaceae]	1.00283e+07	1.04729e+07	1.06086e+07	9464522	9.84881e+06	1.06086e+07	High	High	High
FALSE	High	WP_001107167.1	MULTISPECIES: histidine--tRNA ligase [Proteobacteria]	1.1275e+07	1.04108e+07	9.86005e+06	1.06411e+07	9790392	9.86005e+06	High	High	High
FALSE	High	WP_000378442.1	MULTISPECIES: multidrug efflux transporter EmrAB transcriptional repressor EmrR [Proteobacteria]	1.12287e+07	1.04098e+07	1.22603e+07	1.05974e+07	9.78941e+06	1.22603e+07	High	High	High
FALSE	High	WP_000166277.1	MULTISPECIES: ribosome-associated protein [Escherichia]	1.08773e+07	1.03599e+07	1.17657e+07	1.02658e+07	9.74256e+06	1.17657e+07	High	High	High
FALSE	High	WP_000750398.1	MULTISPECIES: YgdI/YgdR family lipoprotein [Proteobacteria]	1.8874e+07	1.02716e+07	2.49804e+07	1.78128e+07	9.65947e+06	2.49804e+07	High	High	High
FALSE	High	WP_000443690.1	MULTISPECIES: NAD-dependent DNA ligase LigA [Escherichia]	8.34431e+06	1.02584e+07	7.89036e+06	7875183	9.64707e+06	7.89036e+06	High	High	High
FALSE	High	WP_000499788.1	MULTISPECIES: tRNA uridine(34) 5-carboxymethylaminomethyl synthesis enzyme MnmG [Enterobacteriaceae]	8.8857e+06	1.01164e+07	1.03696e+07	8386128	9.51349e+06	1.03696e+07	High	High	High
FALSE	High	WP_000138282.1	MULTISPECIES: glutamine-hydrolyzing GMP synthase [Enterobacteriaceae]	7.97996e+06	1.00414e+07	1.22693e+07	7.53132e+06	9.44297e+06	1.22693e+07	High	High	High
FALSE	High	WP_000778067.1	MULTISPECIES: periplasmic nitrate reductase subunit alpha [Enterobacteriaceae]	8.551e+06	1.00377e+07	7.67744e+06	8.07025e+06	9.4395e+06	7.67744e+06	High	High	High
FALSE	High	WP_000948882.1	MULTISPECIES: Fe-S cluster assembly ATPase SufC [Escherichia]	8.66551e+06	9.92442e+06	9809134	8.17832e+06	9.33299e+06	9809134	High	High	High
FALSE	High	WP_000178456.1	MULTISPECIES: ribosome-associated translation inhibitor RaiA [Bacteria]	1.28612e+07	9.88738e+06	1.19494e+07	1.21382e+07	9.29816e+06	1.19494e+07	High	High	High
FALSE	High	WP_000848387.1	MULTISPECIES: replication initiation negative regulator SeqA [Proteobacteria]	1.1863e+07	9.84577e+06	1.62269e+07	1.11961e+07	9.25903e+06	1.62269e+07	High	High	High
FALSE	High	WP_001247093.1	MULTISPECIES: ribonuclease PH [Enterobacteriaceae]	1.02065e+07	9.79042e+06	1.11016e+07	9.63263e+06	9.20698e+06	1.11016e+07	High	High	High
FALSE	High	WP_000099498.1	aconitate hydratase AcnA [Escherichia coli]	9.51243e+06	9.71372e+06	1.23418e+07	8.97762e+06	9.13485e+06	1.23418e+07	High	High	High
FALSE	High	WP_000934299.1	sigma D regulator [Escherichia coli]	1.15216e+07	9.56017e+06	9363594	1.08738e+07	8.99045e+06	9363594	High	High	Peak Found
FALSE	High	WP_001278605.1	MULTISPECIES: magnesium/cobalt transporter CorC [Proteobacteria]	8.68482e+06	9.53854e+06	9.05756e+06	8.19654e+06	8.97012e+06	9.05756e+06	High	High	High
FALSE	High	WP_000869177.1	MULTISPECIES: bifunctional D-glycero-beta-D-manno-heptose-7-phosphate kinase/D-glycero-beta-D-manno-heptose 1-phosphate adenylyltransferase HldE [Enterobacteriaceae]	1.05466e+07	9.38532e+06	1.21737e+07	9.95367e+06	8.82602e+06	1.21737e+07	High	High	High
FALSE	High	WP_001295593.1	MULTISPECIES: universal stress protein UspF [Proteobacteria]	1.20175e+07	9.26654e+06	8.80459e+06	1.13419e+07	8.71432e+06	8.80459e+06	High	High	High
FALSE	High	WP_000430015.1	catecholate siderophore receptor Fiu [Escherichia coli]	8.72816e+06	9.21788e+06	9.32297e+06	8.23745e+06	8.66856e+06	9.32297e+06	High	High	High
FALSE	High	WP_001298417.1	MULTISPECIES: superoxide dismutase [Mn] [Enterobacteriaceae]	8.92547e+06	9.14796e+06	7.24418e+06	8.42366e+06	8.60281e+06	7.24418e+06	High	High	High
FALSE	High	WP_000195037.1	MULTISPECIES: aminomethyl-transferring glycine dehydrogenase [Enterobacteriaceae]	8.1415e+06	9.10861e+06	8.17321e+06	7.68377e+06	8.5658e+06	8.17321e+06	High	High	High
FALSE	High	WP_000624295.1	L-serine ammonia-lyase [Escherichia coli]	1.09975e+07	9.07766e+06	9.56642e+06	1.03792e+07	8.5367e+06	9.56642e+06	High	High	High
FALSE	High	WP_024182245.1	NADH-quinone oxidoreductase subunit NuoG [Escherichia coli]	7.72873e+06	8.80523e+06	6.73587e+06	7.29421e+06	8.2805e+06	6.73587e+06	High	High	High
FALSE	High	WP_001250644.1	MULTISPECIES: class II fructose-bisphosphatase [Proteobacteria]	9.45578e+06	8.79168e+06	7.85815e+06	8.92416e+06	8.26776e+06	7.85815e+06	High	High	High
FALSE	High	WP_000246022.1	acid resistance gamma-aminobutyrate antiporter GadC [Escherichia coli]	1.00833e+07	8.74917e+06	1.23235e+07	9.51639e+06	8.22779e+06	1.23235e+07	High	High	High
FALSE	High	WP_001065363.1	MULTISPECIES: 16S rRNA (adenine(1518)-N(6)/adenine(1519)-N(6))-dimethyltransferase RsmA [Enterobacteriaceae]	7.22495e+06	8.72387e+06	8.48795e+06	6.81875e+06	8.20399e+06	8.48795e+06	High	High	High
FALSE	High	WP_000048688.1	MULTISPECIES: type I glyceraldehyde-3-phosphate dehydrogenase [Escherichia]	4.90396e+06	8.57348e+06	4.77252e+06	4.62825e+06	8.06257e+06	4.77252e+06	High	High	High
FALSE	High	WP_000729186.1	MULTISPECIES: 50S ribosomal protein L24 [Enterobacteriaceae]	1.24819e+07	8.5332e+06	6.04262e+06	1.17802e+07	8.02468e+06	6.04262e+06	High	High	High
FALSE	High	WP_000559273.1	YciK family oxidoreductase [Escherichia coli]	8.10231e+06	8.50648e+06	8.07974e+06	7.64678e+06	7.99956e+06	8.07974e+06	High	High	High
FALSE	High	WP_001298306.1	MULTISPECIES: lipoprotein [Enterobacteriaceae]	9.67698e+06	8.47497e+06	8.78016e+06	9.13293e+06	7969923	8.78016e+06	High	High	High
FALSE	High	WP_000288132.1	MULTISPECIES: ketoacyl-ACP synthase III [Proteobacteria]	8.8377e+06	8.44862e+06	8.07392e+06	8.34083e+06	7.94514e+06	8.07392e+06	High	High	High
FALSE	High	WP_000208520.1	MULTISPECIES: branched-chain-amino-acid transaminase [Enterobacteriaceae]	7.00148e+06	8.39207e+06	7.74064e+06	6607842	7.89197e+06	7.74064e+06	High	High	High
FALSE	High	WP_001058819.1	MULTISPECIES: alcohol dehydrogenase [Escherichia]	5.54684e+06	8.3883e+06	8.86045e+06	5.23499e+06	7.88842e+06	8.86045e+06	High	High	High
FALSE	High	WP_001276008.1	MULTISPECIES: cell division protein ZapA [Bacteria]	6.38397e+06	8.33728e+06	7.55185e+06	6.02506e+06	7840441	7.55185e+06	High	High	High
FALSE	High	WP_001181473.1	MULTISPECIES: 2-oxoglutarate dehydrogenase E1 component [Proteobacteria]	7.80075e+06	8.23802e+06	7.19616e+06	7.36217e+06	7.74709e+06	7.19616e+06	High	High	High
FALSE	High	WP_001162189.1	metalloprotease PmbA [Escherichia coli]	5.8955e+06	8.18121e+06	4.633e+06	5.56404e+06	7.69367e+06	4.633e+06	High	High	High
FALSE	High	WP_001374875.1	isovaleryl-CoA dehydrogenase [Escherichia coli]	6.56517e+06	8.11992e+06	6.61527e+06	6.19607e+06	7.63603e+06	6.61527e+06	High	High	High
FALSE	High	WP_000433460.1	MULTISPECIES: NAD-dependent malic enzyme [Enterobacteriaceae]	6.52513e+06	8.1069e+06	7.54811e+06	6.15828e+06	7.62378e+06	7.54811e+06	High	High	High
FALSE	High	WP_001357532.1	MULTISPECIES: DUF2501 domain-containing protein [Enterobacteriaceae]	6.96145e+06	8.08713e+06	9.37084e+06	6.57006e+06	7.6052e+06	9.37084e+06	High	High	High
FALSE	High	WP_000917208.1	MULTISPECIES: non-heme ferritin [Proteobacteria]	9.25068e+06	8.06937e+06	8.05932e+06	8.73059e+06	7.5885e+06	8.05932e+06	High	High	High
FALSE	High	WP_001213845.1	MULTISPECIES: glycine C-acetyltransferase [Escherichia]	9.71298e+06	8.02838e+06	9.70408e+06	9.1669e+06	7.54995e+06	9.70408e+06	High	High	High
FALSE	High	WP_000170355.1	MULTISPECIES: glucokinase [Enterobacteriaceae]	7.98287e+06	7.91953e+06	7.03476e+06	7.53406e+06	7.44758e+06	7.03476e+06	High	High	High
FALSE	High	WP_000211229.1	MULTISPECIES: peptidyl-prolyl cis-trans isomerase [Enterobacteriaceae]	7.63825e+06	7.85073e+06	1.01661e+07	7.20881e+06	7.38288e+06	1.01661e+07	High	High	High
FALSE	High	WP_001130677.1	lipoprotein localization protein LolB [Escherichia coli]	6.50627e+06	7.7387e+06	6.9016e+06	6.14048e+06	7.27753e+06	6.9016e+06	High	High	High
FALSE	High	WP_000747625.1	MULTISPECIES: OmpA family lipoprotein [Proteobacteria]	4.56845e+06	7.46303e+06	5.60002e+06	4.3116e+06	7.01829e+06	5.60002e+06	High	High	High
FALSE	High	WP_000083049.1	hydrogenase 2 large subunit [Escherichia coli]	3.85577e+06	7.42266e+06	1.03264e+07	3.639e+06	6.98033e+06	1.03264e+07	High	High	High
FALSE	High	WP_000792545.1	TonB-dependent siderophore receptor IreA [Escherichia coli]	9.36574e+06	7.37454e+06	9.24519e+06	8.83919e+06	6.93507e+06	9.24519e+06	High	High	High
FALSE	High	WP_000191372.1	MULTISPECIES: ACP S-malonyltransferase [Proteobacteria]	5.76755e+06	7.36008e+06	5704608	5.44329e+06	6.92147e+06	5704608	High	High	High
FALSE	High	WP_001019197.1	MULTISPECIES: addiction module toxin, GnsA/GnsB family [Bacteria]	7.64023e+06	7.34766e+06	1.19264e+07	7.21068e+06	6.90979e+06	1.19264e+07	High	High	High
FALSE	High	WP_000871500.1	beta-glucosidase BglX [Escherichia coli]	8.60564e+06	7.30758e+06	8.98476e+06	8.12182e+06	6.8721e+06	8.98476e+06	High	High	High
FALSE	High	WP_001259692.1	MULTISPECIES: phospholipase A [Enterobacteriaceae]	6.1318e+06	7.30652e+06	6.56759e+06	5.78706e+06	6.87111e+06	6.56759e+06	High	High	High
FALSE	High	WP_000366127.1	MULTISPECIES: ClpXP protease specificity-enhancing factor [Enterobacteriaceae]	7.10983e+06	7.21424e+06	8.39954e+06	6.71011e+06	6.78432e+06	8.39954e+06	High	High	High
FALSE	High	WP_001135667.1	MULTISPECIES: DUF1414 domain-containing protein [Proteobacteria]	6.82934e+06	7.18062e+06	6.612e+06	6.44538e+06	6.75271e+06	6.612e+06	High	High	High
FALSE	High	WP_001468193.1	bifunctional glutathionylspermidine amidase/synthase [Escherichia coli]	4.51467e+06	7.10263e+06	7.56454e+06	4.26085e+06	6.67936e+06	7.56454e+06	High	High	High
FALSE	High	WP_000175940.1	MULTISPECIES: peptide chain release factor 3 [Proteobacteria]	8.07711e+06	7.09653e+06	4.34508e+06	7.623e+06	6.67362e+06	4.34508e+06	High	High	High
FALSE	High	WP_000098896.1	MULTISPECIES: cyclopropane fatty acyl phospholipid synthase [Proteobacteria]	7.46634e+06	7.0957e+06	5.29346e+06	7.04657e+06	6.67285e+06	5.29346e+06	High	High	High
FALSE	High	WP_000084387.1	MULTISPECIES: thiol peroxidase [Proteobacteria]	8.11981e+06	7.06303e+06	8.24818e+06	7.6633e+06	6.64212e+06	8.24818e+06	High	High	High
FALSE	High	WP_000254636.1	MULTISPECIES: biofilm peroxide resistance protein BsmA [Enterobacteriaceae]	7.37004e+06	7.00995e+06	5.04426e+06	6.95569e+06	6.59221e+06	5.04426e+06	High	High	High
FALSE	High	WP_000829498.1	MULTISPECIES: succinate dehydrogenase/fumarate reductase iron-sulfur subunit [Proteobacteria]	8.09414e+06	6.99392e+06	8.76632e+06	7.63907e+06	6.57714e+06	8.76632e+06	High	High	High
FALSE	High	WP_000192238.1	MULTISPECIES: citrate lyase subunit alpha [Escherichia]	6.12178e+06	6.98721e+06	7.05648e+06	5.77761e+06	6.57082e+06	7.05648e+06	High	High	High
FALSE	High	WP_000071137.1	MULTISPECIES: phosphoglucosamine mutase [Enterobacteriaceae]	8.60455e+06	6.9763e+06	8.35616e+06	8.12079e+06	6.56057e+06	8.35616e+06	High	High	High
FALSE	High	WP_001304801.1	alpha-D-glucose phosphate-specific phosphoglucomutase [Escherichia coli]	6.15372e+06	6.97559e+06	8.09114e+06	5.80774e+06	6.55989e+06	8.09114e+06	High	High	High
FALSE	High	WP_000290727.1	MULTISPECIES: 50S ribosomal protein L32 [Proteobacteria]	5.75288e+06	6.96382e+06		5429441	6.54882e+06		High	High	High
FALSE	High	WP_000049213.1	MULTISPECIES: nitrite reductase large subunit [Enterobacteriaceae]	5.66331e+06	6.95749e+06	5.687e+06	5.34491e+06	6.54288e+06	5.687e+06	High	High	High
FALSE	High	WP_000886079.1	MULTISPECIES: tRNA-modifying protein YgfZ [Enterobacteriaceae]	7.19892e+06	6.95391e+06	5.46435e+06	6794181	6.53951e+06	5.46435e+06	High	High	High
FALSE	High	WP_000665680.1	MULTISPECIES: YibL family ribosome-associated protein [Proteobacteria]	5.46072e+06	6.91723e+06	6.09337e+06	5.15371e+06	6.50502e+06	6.09337e+06	High	High	High
FALSE	High	WP_000043483.1	MULTISPECIES: NADP-dependent phosphogluconate dehydrogenase [Enterobacteriaceae]	8.89979e+06	6.90237e+06	7.0406e+06	8.39943e+06	6.49104e+06	7.0406e+06	High	High	High
FALSE	High	WP_000789981.1	MULTISPECIES: glucose-6-phosphate isomerase [Enterobacteriaceae]	5.47447e+06	6.83049e+06	8.91946e+06	5.16668e+06	6423439	8.91946e+06	High	High	High
FALSE	High	WP_001021161.1	MULTISPECIES: 6,7-dimethyl-8-ribityllumazine synthase [Proteobacteria]	5.14699e+06	6.82444e+06	8.24954e+06	4.85761e+06	6.41775e+06	8.24954e+06	High	High	High
FALSE	High	WP_000977927.1	MULTISPECIES: porin OmpF [Escherichia]	6.39985e+06	6.8187e+06	6.56384e+06	6.04004e+06	6.41236e+06	6.56384e+06	High	High	High
FALSE	High	WP_000106821.1	hexitol phosphatase HxpB [Escherichia coli]	6.8736e+06	6.68094e+06	8.54329e+06	6.48716e+06	6.2828e+06	8.54329e+06	High	High	High
FALSE	High	WP_001291206.1	MULTISPECIES: 23S rRNA pseudouridine(2605) synthase RluB [Enterobacteriaceae]	6.31233e+06	6.67424e+06	7.29308e+06	5.95744e+06	6.27651e+06	7.29308e+06	High	High	High
FALSE	High	WP_000565966.1	MULTISPECIES: acyl-ACP--UDP-N-acetylglucosamine O-acyltransferase [Proteobacteria]	2.78364e+06	6.67174e+06	2.07809e+06	2.62714e+06	6.27416e+06	2.07809e+06	High	High	High
FALSE	High	WP_001357687.1	MULTISPECIES: accessory factor UbiK family protein [Enterobacteriaceae]	8.4625e+06	6.6493e+06	5.49793e+06	7.98672e+06	6253048	5.49793e+06	High	High	High
FALSE	High	WP_000877109.1	MULTISPECIES: DUF480 domain-containing protein [Enterobacteriaceae]	2.88084e+06	6.62213e+06	6.02271e+06	2.71887e+06	6.2275e+06	6.02271e+06	High	High	High
FALSE	High	WP_001296291.1	MULTISPECIES: ribosome biogenesis GTPase Der [Escherichia]	5.78874e+06	6.61895e+06	4.89148e+06	5.46329e+06	6.22451e+06	4.89148e+06	High	High	High
FALSE	High	WP_001298109.1	MULTISPECIES: ribose-phosphate pyrophosphokinase [Proteobacteria]	6.45294e+06	6.5661e+06	6.09521e+06	6.09014e+06	6.17481e+06	6.09521e+06	High	High	High
FALSE	High	WP_000961458.1	MULTISPECIES: ABC-F family ATPase [Proteobacteria]	5.4959e+06	6.55751e+06	6.02038e+06	5.18691e+06	6.16673e+06	6.02038e+06	High	High	High
FALSE	High	WP_001034892.1	MULTISPECIES: siderophore enterobactin receptor FepA [Escherichia]	4.76263e+06	6.54616e+06	6.88737e+06	4494863	6.15606e+06	6.88737e+06	High	High	High
FALSE	High	WP_000537432.1	MULTISPECIES: thioredoxin-disulfide reductase [Enterobacteriaceae]	5.78862e+06	6.53986e+06	5.8661e+06	5.46317e+06	6.15013e+06	5.8661e+06	High	High	High
FALSE	High	WP_001176294.1	MULTISPECIES: GTP cyclohydrolase II [Enterobacteriaceae]	5.80633e+06	6.53744e+06	5.04922e+06	5.47989e+06	6.14786e+06	5.04922e+06	High	High	High
FALSE	High	WP_000963841.1	MULTISPECIES: nucleoside-diphosphate kinase [Enterobacteriaceae]	5.06185e+06	6.48876e+06	4.18043e+06	4.77726e+06	6.10208e+06	4.18043e+06	High	High	High
FALSE	High	WP_000815434.1	6-phosphogluconolactonase [Escherichia coli]	5.48495e+06	6.43122e+06	5.07039e+06	5.17657e+06	6.04796e+06	5.07039e+06	High	High	High
FALSE	High	WP_001296168.1	MULTISPECIES: cystine ABC transporter substrate-binding protein [Enterobacteriaceae]	5.56771e+06	6.38861e+06	7.07384e+06	5.25469e+06	6.00789e+06	7.07384e+06	High	High	High
FALSE	High	WP_000384413.1	MULTISPECIES: co-chaperone HscB [Proteobacteria]	4.75722e+06	6.37527e+06	3.97394e+06	4489759	5995354	3.97394e+06	High	Peak Found	Peak Found
FALSE	High	WP_001295857.1	MULTISPECIES: ribonuclease I [Enterobacteriaceae]	5.18438e+06	6.33624e+06	6.74667e+06	4.8929e+06	5.95864e+06	6.74667e+06	High	High	High
FALSE	High	WP_000775094.1	UDP-N-acetylmuramoyl-L-alanyl-D-glutamate--2,6-diaminopimelate ligase [Escherichia coli]	5.78756e+06	6.29782e+06	6.08155e+06	5.46217e+06	5.92251e+06	6.08155e+06	High	High	High
FALSE	High	WP_000187799.1	MULTISPECIES: anaerobic ribonucleoside-triphosphate reductase [Enterobacteriaceae]	4.30771e+06	6.28491e+06	4.13246e+06	4.06553e+06	5.91037e+06	4.13246e+06	High	High	High
FALSE	High	WP_000135058.1	MULTISPECIES: DNA-directed RNA polymerase subunit omega [Proteobacteria]	6.83285e+06	6.14257e+06	5644724	6.44869e+06	5.77651e+06	5644724	High	High	High
FALSE	High	WP_000108172.1	MULTISPECIES: Grx4 family monothiol glutaredoxin [Proteobacteria]	3.80547e+06	6.05836e+06	4.42187e+06	3.59152e+06	5.69733e+06	4.42187e+06	High	High	High
FALSE	High	WP_001305196.1	MULTISPECIES: 50S ribosomal protein L3 N(5)-glutamine methyltransferase [Enterobacteriaceae]	6.11928e+06	6.03125e+06	5.56667e+06	5775240	5.67183e+06	5.56667e+06	High	High	High
FALSE	High	WP_000779831.1	MULTISPECIES: hypothetical protein [Proteobacteria]	5.59761e+06	6.00295e+06	8.32662e+06	5.2829e+06	5.64522e+06	8.32662e+06	High	High	High
FALSE	High	WP_000284050.1	MULTISPECIES: D-sedoheptulose 7-phosphate isomerase [Proteobacteria]	5.52253e+06	6.00163e+06	4.96554e+06	5.21204e+06	5.64398e+06	4.96554e+06	High	High	High
FALSE	High	WP_000013141.1	2,5-didehydrogluconate reductase DkgA [Escherichia coli]	4.23593e+06	5.99938e+06	5.6957e+06	3.99778e+06	5.64186e+06	5.6957e+06	High	High	High
FALSE	High	WP_000553553.1	MULTISPECIES: cytidine deaminase [Enterobacteriaceae]	1.92015e+06	5.94392e+06	6.22045e+06	1.8122e+06	5.5897e+06	6.22045e+06	High	High	High
FALSE	High	WP_000053086.1	ABC transporter ATP-binding protein [Escherichia coli]	3.93593e+06	5.86416e+06	4.01283e+06	3.71465e+06	5.5147e+06	4.01283e+06	High	High	High
FALSE	High	WP_000639996.1	MULTISPECIES: 1,4-dihydroxy-2-naphthoyl-CoA synthase [Proteobacteria]	5.64975e+06	5.84924e+06	4.85816e+06	5.33211e+06	5.50067e+06	4.85816e+06	High	High	High
FALSE	High	WP_011076353.1	tRNA 2-thiouridine(34) synthase MnmA [Escherichia coli]	2.74745e+06	5.79762e+06	5.54147e+06	2.59298e+06	5.45213e+06	5.54147e+06	High	High	High
FALSE	High	WP_000183349.1	MULTISPECIES: YihA family ribosome biogenesis GTP-binding protein [Proteobacteria]	7.44082e+06	5.78954e+06	5567269	7022484	5444528	5567269	High	High	Peak Found
FALSE	High	WP_001170643.1	mannose-6-phosphate isomerase [Escherichia coli]	5.68792e+06	5.78067e+06	5.36081e+06	5.36813e+06	5.43618e+06	5.36081e+06	High	High	High
FALSE	High	WP_000081990.1	succinylornithine/acetylornithine transaminase [Escherichia coli]	5.91726e+06	5.77001e+06	4.89028e+06	5.58458e+06	5.42616e+06	4.89028e+06	Peak Found	High	High
FALSE	High	WP_000116315.1	23S rRNA (cytosine(1962)-C(5))-methyltransferase RlmI [Escherichia coli]	9.26577e+06	5.75028e+06	4.81438e+06	8.74484e+06	5.4076e+06	4.81438e+06	High	High	High
FALSE	High	WP_000942350.1	MULTISPECIES: phosphoglycerate mutase GpmB [Enterobacteriaceae]	5.22488e+06	5.68574e+06	6.43529e+06	4.93113e+06	5.34691e+06	6.43529e+06	High	High	High
FALSE	High	WP_011076734.1	MULTISPECIES: formate dehydrogenase H subunit alpha, selenocysteine-containing [Escherichia]	5.67772e+06	5.67811e+06	5.01023e+06	5.35851e+06	5.33974e+06	5.01023e+06	High	High	High
FALSE	High	WP_000849301.1	MULTISPECIES: DUF1471 domain-containing protein [Proteobacteria]	5.78184e+06	5.66906e+06	6.12815e+06	5.45677e+06	5.33122e+06	6.12815e+06	High	High	High
FALSE	High	WP_000754733.1	SDR family oxidoreductase [Escherichia coli]	815729	5.66722e+06	711572	769867	5.32949e+06	711572	High	High	High
FALSE	High	WP_001056384.1	MULTISPECIES: L,D-transpeptidase [Enterobacteriaceae]	7.0363e+06	5.64432e+06	6.89161e+06	6.64071e+06	5.30796e+06	6.89161e+06	High	High	High
FALSE	High	WP_000489277.1	MULTISPECIES: catecholate siderophore receptor CirA [Enterobacteriaceae]	5.81016e+06	5.62115e+06	6.25749e+06	5.4835e+06	5.28617e+06	6.25749e+06	High	High	High
FALSE	High	WP_000135691.1	MULTISPECIES: hypothetical protein [Escherichia]	7.6361e+06	5.62068e+06	8.18348e+06	7206789	5.28573e+06	8.18348e+06	High	High	High
FALSE	High	WP_001155227.1	MULTISPECIES: RNA polymerase-binding transcription factor DksA [Bacteria]	7.03777e+06	5.58589e+06	4.89137e+06	6.64209e+06	5.25301e+06	4.89137e+06	High	High	High
FALSE	High	WP_000091263.1	MULTISPECIES: 1-phosphofructokinase [Proteobacteria]	8.06267e+06	5.57611e+06	7.33879e+06	7.60938e+06	5.24382e+06	7.33879e+06	High	High	High
FALSE	High	WP_000337665.1	MULTISPECIES: hydrogenase nickel incorporation protein HypB [Proteobacteria]	4.21779e+06	5.57543e+06	3.60596e+06	3.98066e+06	5.24318e+06	3.60596e+06	High	High	High
FALSE	High	WP_000940595.1	MULTISPECIES: 50S ribosomal protein L27 [Proteobacteria]	3.4727e+06	5.57032e+06	5.38601e+06	3.27746e+06	5.23837e+06	5.38601e+06	High	High	High
FALSE	High	WP_001339332.1	thiol:disulfide interchange protein DsbG [Escherichia coli]	3.56496e+06	5.47403e+06	3.94955e+06	3.36453e+06	5.14781e+06	3.94955e+06	High	High	High
FALSE	High	WP_000853753.1	MULTISPECIES: class 1 fructose-bisphosphatase [Proteobacteria]	7.55931e+06	5.44712e+06	8.49636e+06	7.13431e+06	5.12252e+06	8.49636e+06	High	High	High
FALSE	High	WP_000215151.1	MULTISPECIES: 2-amino-4-hydroxy-6-hydroxymethyldihydropteridine diphosphokinase [Enterobacteriaceae]	6.58176e+06	5.42825e+06	8.05927e+06	6.21173e+06	5.10477e+06	8.05927e+06	High	Peak Found	High
FALSE	High	WP_000210739.1	MULTISPECIES: 3-hydroxyacyl-ACP dehydratase FabZ [Proteobacteria]	4.57943e+06	5.42531e+06	5.95281e+06	4.32197e+06	5.102e+06	5.95281e+06	High	High	High
FALSE	High	WP_000081882.1	MULTISPECIES: maltodextrin phosphorylase [Escherichia]	5.87414e+06	5.39864e+06	5.79414e+06	5.54389e+06	5.07692e+06	5.79414e+06	High	High	High
FALSE	High	WP_001262123.1	MULTISPECIES: universal stress protein UspE [Proteobacteria]	3.41666e+06	5.38908e+06	4.3303e+06	3.22457e+06	5.06793e+06	4.3303e+06	High	High	High
FALSE	High	WP_001309735.1	MULTISPECIES: TonB-dependent receptor [Enterobacteriaceae]	7.43645e+06	5.37133e+06	5.30388e+06	7018360	5.05124e+06	5.30388e+06	High	High	High
FALSE	High	WP_000003323.1	bifunctional tRNA (adenosine(37)-C2)-methyltransferase TrmG/ribosomal RNA large subunit methyltransferase RlmN [Escherichia coli]	4.89097e+06	5.34654e+06	3.73977e+06	4.61599e+06	5.02793e+06	3.73977e+06	High	High	High
FALSE	High	WP_000985549.1	MULTISPECIES: sugar-phosphatase [Proteobacteria]	4.769e+06	5.33958e+06	4.77295e+06	4.50088e+06	5.02138e+06	4.77295e+06	High	High	High
FALSE	High	WP_000884361.1	MULTISPECIES: cytochrome ubiquinol oxidase subunit I [Proteobacteria]	6.86749e+06	5.33073e+06	7.17387e+06	6.48139e+06	5.01305e+06	7.17387e+06	High	High	High
FALSE	High	WP_001261017.1	DUF3313 domain-containing protein [Escherichia coli]	4.77839e+06	5.29534e+06	4.99257e+06	4.50974e+06	4979778	4.99257e+06	High	High	High
FALSE	High	WP_000691930.1	MULTISPECIES: DUF333 domain-containing lipoprotein YoaF [Proteobacteria]	3.38537e+06	5.27972e+06	4.84592e+06	3.19503e+06	4.96508e+06	4.84592e+06	High	High	High
FALSE	High	WP_000673464.1	MULTISPECIES: DNA polymerase III subunit beta [Proteobacteria]	9.27467e+06	5.2787e+06	8.26319e+06	8.75323e+06	4.96413e+06	8.26319e+06	High	High	High
FALSE	High	WP_000191503.1	MULTISPECIES: galactose-1-phosphate uridylyltransferase [Escherichia]	3.72442e+06	5.26618e+06	4.07468e+06	3.51502e+06	4.95235e+06	4.07468e+06	High	High	High
FALSE	High	WP_000034375.1	MULTISPECIES: class II fructose-bisphosphate aldolase [Enterobacteriaceae]	5.12064e+06	5.24819e+06	6.00421e+06	4.83275e+06	4.93544e+06	6.00421e+06	High	High	High
FALSE	High	WP_000253506.1	malate/lactate/ureidoglycolate dehydrogenase [Escherichia coli]	5.39438e+06	5.17098e+06	5.09837e+06	5.0911e+06	4.86283e+06	5.09837e+06	High	High	High
FALSE	High	WP_000137653.1	uroporphyrinogen decarboxylase [Escherichia coli]	4.34994e+06	5.17023e+06	4.8557e+06	4.10538e+06	4.86212e+06	4.8557e+06	High	High	High
FALSE	High	WP_000371658.1	MULTISPECIES: MDR efflux pump AcrAB transcriptional activator RobA [Enterobacteriaceae]	5.20123e+06	5.1605e+06	2.91711e+06	4.90881e+06	4.85297e+06	2.91711e+06	High	High	High
FALSE	High	WP_000027720.1	MULTISPECIES: formate dehydrogenase accessory protein FdhE [Enterobacteriaceae]	4.29201e+06	5.10775e+06	4.11269e+06	4.05071e+06	4.80336e+06	4.11269e+06	High	High	High
FALSE	High	WP_001117001.1	MULTISPECIES: RNA polymerase-associated protein RapA [Enterobacteriaceae]	4.11387e+06	5.09637e+06	5.10739e+06	3.88258e+06	4.79267e+06	5.10739e+06	High	High	High
FALSE	High	WP_001052219.1	MULTISPECIES: F0F1 ATP synthase subunit B [Proteobacteria]	5.16687e+06	5.08428e+06	6603204	4.87638e+06	4.78129e+06	6603204	High	High	High
FALSE	High	WP_001243437.1	MULTISPECIES: heat shock chaperone IbpA [Enterobacteriaceae]	3.62444e+06	5.08377e+06	5.56258e+06	3.42066e+06	4.78082e+06	5.56258e+06	High	High	High
FALSE	High	WP_000339296.1	NAD(P)H nitroreductase [Escherichia coli]	5.16048e+06	5.05916e+06	6.81383e+06	4.87035e+06	4757675	6.81383e+06	High	High	High
FALSE	High	WP_001366457.1	MULTISPECIES: recombination-associated protein RdgC [Enterobacteriaceae]	5.44497e+06	5.02861e+06	5237676	5.13884e+06	4.72894e+06	5237676	High	High	High
FALSE	High	WP_000195274.1	MULTISPECIES: DNA topoisomerase IV subunit B [Enterobacteriaceae]	4.65047e+06	5.00295e+06	4.54042e+06	4.38901e+06	4.70481e+06	4.54042e+06	High	High	High
FALSE	High	WP_000611328.1	MULTISPECIES: UvrY/SirA/GacA family response regulator transcription factor [Enterobacterales]	5.59324e+06	4.98512e+06	6.73776e+06	5.27878e+06	4.68804e+06	6.73776e+06	High	High	High
FALSE	High	WP_000699135.1	MULTISPECIES: 4-phosphoerythronate dehydrogenase PdxB [Enterobacteriaceae]	5.3398e+06	4.98447e+06	4.65309e+06	5.03959e+06	4.68743e+06	4.65309e+06	High	High	High
FALSE	High	WP_000131702.1	MULTISPECIES: ferric iron uptake transcriptional regulator [Proteobacteria]	6.01066e+06	4.97012e+06	4.29163e+06	5.67273e+06	4.67394e+06	4.29163e+06	High	High	High
FALSE	High	WP_000105467.1	cysteine synthase B [Escherichia coli]	5.10927e+06	4.95136e+06	4327813	4.82202e+06	4.6563e+06	4327813	High	High	High
FALSE	High	WP_001126335.1	carbamoyl-phosphate synthase large subunit [Escherichia coli]	3.41503e+06	4.90333e+06	5130825	3.22303e+06	4.61112e+06	5130825	High	High	High
FALSE	High	WP_000152307.1	peroxiredoxin OsmC [Escherichia coli]	5.83017e+06	4.89916e+06	4.78127e+06	5.50239e+06	4.6072e+06	4.78127e+06	High	High	High
FALSE	High	WP_000919226.1	MULTISPECIES: ATP-dependent dethiobiotin synthetase BioD [Enterobacteriaceae]	5.40976e+06	4.89668e+06	4.59996e+06	5.10562e+06	4.60487e+06	4.59996e+06	High	High	High
FALSE	High	WP_000993444.1	glycogen phosphorylase [Escherichia coli]	4.72589e+06	4.88388e+06	3.88087e+06	4.4602e+06	4.59284e+06	3.88087e+06	High	High	High
FALSE	High	WP_000912744.1	MULTISPECIES: 5-oxoprolinase subunit PxpC [Enterobacteriaceae]	4.76199e+06	4.85282e+06	5.84869e+06	4.49427e+06	4.56363e+06	5.84869e+06	High	High	High
FALSE	High	WP_000476478.1	phospholipid-binding protein MlaC [Escherichia coli]	2.447e+06	4.83928e+06	2.14035e+06	2.30943e+06	4.55089e+06	2.14035e+06	High	High	High
FALSE	High	WP_000725344.1	MULTISPECIES: thiol:disulfide interchange protein DsbA [Enterobacteriaceae]	4.29953e+06	4.82583e+06	3.87385e+06	4.05781e+06	4.53824e+06	3.87385e+06	High	High	High
FALSE	High	WP_001290711.1	assimilatory sulfite reductase (NADPH) hemoprotein subunit [Escherichia coli]	5.03312e+06	4.81642e+06	5.7056e+06	4.75015e+06	4.52939e+06	5.7056e+06	High	High	High
FALSE	High	WP_000997423.1	tRNA/rRNA methyltransferase [Escherichia coli]	7.58102e+06	4.77446e+06	4.53138e+06	7.1548e+06	4.48994e+06	4.53138e+06	High	High	High
FALSE	High	WP_000762401.1	MULTISPECIES: catabolite repressor/activator [Bacteria]	4.52377e+06	4.75951e+06	4.13625e+06	4.26944e+06	4.47588e+06	4.13625e+06	High	High	High
FALSE	High	WP_000857858.1	isocitrate lyase [Escherichia coli]	6.4086e+06	4.74217e+06	6.3642e+06	6.0483e+06	4.45957e+06	6.3642e+06	High	High	High
FALSE	High	WP_000729155.1	MULTISPECIES: bifunctional methylenetetrahydrofolate dehydrogenase/methenyltetrahydrofolate cyclohydrolase FolD [Proteobacteria]	5.671e+06	4.69232e+06	5.08024e+06	5.35217e+06	4412692	5.08024e+06	High	High	High
FALSE	High	WP_000517097.1	MULTISPECIES: hypothetical protein [Enterobacteriaceae]	4.2604e+06	4.63755e+06	2.22841e+06	4020877	4.36118e+06	2.22841e+06	High	High	High
FALSE	High	WP_000572717.1	chromosome partition protein MukB [Escherichia coli]	3.87571e+06	4.63252e+06	3.87535e+06	3.65781e+06	4.35646e+06	3.87535e+06	High	High	High
FALSE	High	WP_001288134.1	MULTISPECIES: hydrogenase large subunit [Enterobacteriaceae]	6.02154e+06	4.6317e+06	4.81963e+06	5.683e+06	4.35568e+06	4.81963e+06	High	High	High
FALSE	High	WP_000558209.1	MULTISPECIES: DUF4156 domain-containing protein [Proteobacteria]	4.06902e+06	4.6183e+06	3.30345e+06	3.84025e+06	4.34309e+06	3.30345e+06	High	High	High
FALSE	High	WP_000475719.1	MULTISPECIES: PTS glucose transporter subunit IIBC [Proteobacteria]	2.74895e+06	4.6093e+06	4.58642e+06	2.5944e+06	4.33462e+06	4.58642e+06	High	High	High
FALSE	High	WP_001217338.1	MULTISPECIES: GMP reductase [Proteobacteria]	3.22816e+06	4.56576e+06	3.65219e+06	3.04667e+06	4.29367e+06	3.65219e+06	High	High	High
FALSE	High	WP_001296626.1	MULTISPECIES: catalase/peroxidase HPI [Enterobacteriaceae]	5.46337e+06	4.55793e+06	6.24999e+06	5.15621e+06	4.28631e+06	6.24999e+06	High	High	High
FALSE	High	WP_001298241.1	MULTISPECIES: selenide, water dikinase SelD [Enterobacteriaceae]	4.8399e+06	4.54733e+06	4.13051e+06	4.5678e+06	4.27634e+06	4.13051e+06	High	High	High
FALSE	High	WP_000405647.1	MULTISPECIES: N-acetyltransferase [Enterobacteriaceae]	3.32907e+06	4.51989e+06	3.26256e+06	3141908	4250541	3.26256e+06	High	High	High
FALSE	High	WP_001296251.1	MULTISPECIES: membrane protein [Escherichia]	4.88416e+06	4.49487e+06	4791606	4609569	4.22701e+06	4791606	High	Peak Found	Peak Found
FALSE	High	WP_001091562.1	MULTISPECIES: putative acyl-CoA thioester hydrolase [Enterobacteriaceae]	5.32443e+06	4.45775e+06	4.83657e+06	5.02508e+06	4.1921e+06	4.83657e+06	High	High	High
FALSE	High	WP_000771783.1	bifunctional UDP-sugar hydrolase/5'-nucleotidase [Escherichia coli]	5.6146e+06	4.43949e+06	4.79092e+06	5.29894e+06	4.17493e+06	4.79092e+06	High	High	High
FALSE	High	WP_000626676.1	UDP-N-acetylmuramoyl-tripeptide--D-alanyl-D-alanine ligase [Escherichia coli]	5.1873e+06	4.41747e+06	5.12598e+06	4.89566e+06	4.15422e+06	5.12598e+06	High	High	High
FALSE	High	WP_000177874.1	beta-galactosidase [Escherichia coli]	4.66493e+06	4.41462e+06	5.0726e+06	4.40266e+06	4.15154e+06	5.0726e+06	High	High	High
FALSE	High	WP_001295188.1	MULTISPECIES: oligoribonuclease [Proteobacteria]	4.40429e+06	4.38542e+06	4.00424e+06	4.15668e+06	4.12408e+06	4.00424e+06	High	High	High
FALSE	High	WP_001298464.1	MULTISPECIES: increased serum survival lipoprotein Iss [Enterobacteriaceae]	2.82328e+06	4.35299e+06	3.98724e+06	2664547	4.09358e+06	3.98724e+06	Peak Found	High	High
FALSE	High	WP_001296148.1	MULTISPECIES: alpha,alpha-trehalose-phosphate synthase [Enterobacteriaceae]	3.43752e+06	4.34154e+06	3.97061e+06	3.24426e+06	4.08282e+06	3.97061e+06	High	High	High
FALSE	High	WP_000678650.1	MULTISPECIES: murein transglycosylase A [Enterobacteriaceae]	8.94884e+06	4.31765e+06	4.59099e+06	8.44572e+06	4.06035e+06	4.59099e+06	High	High	High
FALSE	High	WP_000799889.1	MULTISPECIES: membrane protein [Proteobacteria]	7.95239e+06	4.2657e+06	5251666	7.50529e+06	4.0115e+06	5251666	High	High	High
FALSE	High	WP_000011621.1	3-deoxy-manno-octulosonate cytidylyltransferase [Escherichia coli]	3.98793e+06	4.20905e+06	6.86829e+06	3.76372e+06	3958219	6.86829e+06	High	High	High
FALSE	High	WP_000224099.1	MULTISPECIES: LPS export ABC transporter ATP-binding protein [Proteobacteria]	4.17286e+06	4.20777e+06	4.32115e+06	3.93826e+06	3.95702e+06	4.32115e+06	High	High	High
FALSE	High	WP_000804726.1	MULTISPECIES: peptide chain release factor 1 [Proteobacteria]	3.14609e+06	4.18063e+06	2.35294e+06	2.96922e+06	3.9315e+06	2.35294e+06	High	Peak Found	High
FALSE	High	WP_000815365.1	ubiquinone-dependent pyruvate dehydrogenase [Escherichia coli]	3.52281e+06	4.1647e+06	3.64745e+06	3.32475e+06	3.91651e+06	3.64745e+06	High	High	High
FALSE	High	WP_000116098.1	oxygen-independent coproporphyrinogen III oxidase [Escherichia coli]	5.1908e+06	4.15999e+06	5.93699e+06	4.89896e+06	3.91208e+06	5.93699e+06	High	High	High
FALSE	High	WP_001251965.1	MULTISPECIES: F0F1 ATP synthase subunit epsilon [Proteobacteria]	3.67619e+06	4.15388e+06	3.19014e+06	3.46951e+06	3.90634e+06	3.19014e+06	Peak Found	High	High
FALSE	High	WP_000186633.1	MULTISPECIES: Cys-tRNA(Pro)/Cys-tRNA(Cys) deacylase YbaK [Escherichia]	3.82583e+06	4.11701e+06	3.07219e+06	3.61073e+06	3.87166e+06	3.07219e+06	High	High	High
FALSE	High	WP_001291435.1	MULTISPECIES: hemolysin expression modulator Hha [Proteobacteria]	2.64202e+06	4.11488e+06	3.66716e+06	2.49348e+06	3.86966e+06	3.66716e+06	High	High	High
FALSE	High	WP_001076194.1	MULTISPECIES: NAD(P)H-dependent glycerol-3-phosphate dehydrogenase [Enterobacteriaceae]	3.03209e+06	4.10161e+06	3.74164e+06	2.86162e+06	3.85718e+06	3.74164e+06	High	High	High
FALSE	High	WP_001245284.1	phage sensitivity protein DcrB [Escherichia coli]	2.8898e+06	4.09331e+06	3.62379e+06	2.72733e+06	3.84937e+06	3.62379e+06	High	High	High
FALSE	High	WP_001216325.1	MULTISPECIES: triose-phosphate isomerase [Proteobacteria]	4.39351e+06	4.09053e+06	3.2841e+06	4.1465e+06	3.84677e+06	3.2841e+06	High	High	High
FALSE	High	WP_000490838.1	MULTISPECIES: PhoH family protein [Enterobacteriaceae]	5.20009e+06	4.08918e+06	4.27879e+06	4.90773e+06	3.84549e+06	4.27879e+06	High	High	High
FALSE	High	WP_000227959.1	MULTISPECIES: bifunctional demethylmenaquinone methyltransferase/2-methoxy-6-polyprenyl-1,4-benzoquinol methylase UbiE [Enterobacteriaceae]	2.93943e+06	4.06798e+06	4.16413e+06	2.77417e+06	3.82556e+06	4.16413e+06	High	High	High
FALSE	High	WP_000093619.1	N-ethylmaleimide reductase [Escherichia coli]	3.92354e+06	4.05434e+06	3.05567e+06	3.70296e+06	3.81273e+06	3.05567e+06	High	High	High
FALSE	High	WP_000257293.1	MULTISPECIES: stringent starvation protein A [Proteobacteria]	7.68916e+06	4.04178e+06	7.47776e+06	7.25687e+06	3.80092e+06	7.47776e+06	High	High	High
FALSE	High	WP_000055072.1	MULTISPECIES: inorganic diphosphatase [Proteobacteria]	4.81291e+06	4.01445e+06	4.28739e+06	4.54232e+06	3.77522e+06	4.28739e+06	High	High	High
FALSE	High	WP_001044880.1	MULTISPECIES: zinc ribbon-containing protein [Proteobacteria]	1.05291e+07	3.99633e+06	1.05174e+07	9937178	3.75817e+06	1.05174e+07	High	High	High
FALSE	High	WP_000737290.1	MULTISPECIES: porin OmpD [Escherichia]	2.81548e+06	3.99412e+06	3827883	2.65719e+06	3.7561e+06	3827883	High	High	High
FALSE	High	WP_001293282.1	MULTISPECIES: 23S rRNA (guanosine(2251)-2'-O)-methyltransferase RlmB [Proteobacteria]	4.92305e+06	3.92877e+06	5.07932e+06	4.64627e+06	3.69464e+06	5.07932e+06	High	High	High
FALSE	High	WP_001025381.1	MULTISPECIES: DUF488 domain-containing protein [Enterobacteriaceae]	1.68072e+06	3.90998e+06	2.82409e+06	1.58623e+06	3.67698e+06	2.82409e+06	High	High	High
FALSE	High	WP_000152933.1	MULTISPECIES: aminoacyl-tRNA hydrolase [Proteobacteria]	3.29111e+06	3.86887e+06	2.99817e+06	3.10607e+06	3.63831e+06	2.99817e+06	High	High	High
FALSE	High	WP_001174738.1	MULTISPECIES: XTP/dITP diphosphatase [Enterobacteriaceae]	2.02943e+06	3.828e+06	4.49066e+06	1.91534e+06	3.59988e+06	4.49066e+06	High	High	High
FALSE	High	WP_000932839.1	MULTISPECIES: 16S rRNA (guanine(527)-N(7))-methyltransferase RsmG [Proteobacteria]	2.77401e+06	3.82465e+06	1625214	2.61805e+06	3.59673e+06	1625214	High	High	High
FALSE	High	WP_000072533.1	MULTISPECIES: septum site-determining protein MinC [Escherichia]	3.36811e+06	3.79513e+06	3.45673e+06	3.17874e+06	3.56897e+06	3.45673e+06	High	High	High
FALSE	High	WP_000913396.1	MULTISPECIES: rod shape-determining protein [Proteobacteria]	3.53582e+06	3.776e+06	3.09349e+06	3.33703e+06	3.55098e+06	3.09349e+06	High	High	High
FALSE	High	WP_000228937.1	MULTISPECIES: G/U mismatch-specific DNA glycosylase [Proteobacteria]	2.01286e+06	3.76753e+06	2.55627e+06	1.89969e+06	3.54301e+06	2.55627e+06	High	High	High
FALSE	High	WP_000227926.1	MULTISPECIES: bifunctional 3-hydroxydecanoyl-ACP dehydratase/trans-2-decenoyl-ACP isomerase [Enterobacteriaceae]	2.18506e+06	3.75673e+06	3.05459e+06	2.06221e+06	3.53285e+06	3.05459e+06	High	High	High
FALSE	High	WP_001157412.1	MULTISPECIES: tRNA 2-thiocytidine(32) synthetase TtcA [Enterobacteriaceae]	2.19276e+06	3.7381e+06	1.96407e+06	2.06948e+06	3.51534e+06	1.96407e+06	High	High	High
FALSE	High	WP_001295237.1	MULTISPECIES: guanylate kinase [Proteobacteria]	2.96957e+06	3.7208e+06	2571557	2.80261e+06	3499068	2571557	High	High	High
FALSE	High	WP_001040647.1	signal recognition particle-docking protein FtsY [Escherichia coli]	3.60208e+06	3.70093e+06	4.39255e+06	3.39956e+06	3.48038e+06	4.39255e+06	High	High	High
FALSE	High	WP_000776253.1	MULTISPECIES: HTH-type transcriptional regulator CysB [Proteobacteria]	3.61481e+06	3.70036e+06	4.91062e+06	3.41158e+06	3.47985e+06	4.91062e+06	High	High	High
FALSE	High	WP_000970461.1	16S rRNA (cytosine(1402)-N(4))-methyltransferase RsmH [Escherichia coli]	3.12267e+06	3.6882e+06	3.90652e+06	2.9471e+06	3.46841e+06	3.90652e+06	High	High	High
FALSE	High	WP_001005448.1	MULTISPECIES: iron-sulfur cluster carrier protein ApbC [Proteobacteria]	4.38292e+06	3.68669e+06	3291338	4.1365e+06	3.46699e+06	3291338	High	Peak Found	High
FALSE	High	WP_000775540.1	MULTISPECIES: succinate dehydrogenase flavoprotein subunit [Proteobacteria]	4.09508e+06	3.67741e+06	3.55382e+06	3.86485e+06	3.45827e+06	3.55382e+06	High	High	High
FALSE	High	WP_000074527.1	MULTISPECIES: pyridoxal phosphate-dependent aminotransferase [Proteobacteria]	3.66101e+06	3.67679e+06	4.78963e+06	3.45518e+06	3.45768e+06	4.78963e+06	High	High	High
FALSE	High	WP_001127368.1	dihydroxy-acid dehydratase [Escherichia coli]	2.13917e+06	3.66971e+06	4.02879e+06	2.0189e+06	3.45102e+06	4.02879e+06	High	High	High
FALSE	High	WP_000125016.1	MULTISPECIES: (d)CMP kinase [Proteobacteria]	3.20558e+06	3.65563e+06	3.87568e+06	3.02536e+06	3.43779e+06	3.87568e+06	High	High	High
FALSE	High	WP_000619389.1	MULTISPECIES: iron-sulfur cluster biogenesis protein NfuA [Proteobacteria]	2.76948e+06	3.63862e+06	4.2858e+06	2.61377e+06	3.42179e+06	4.2858e+06	High	High	High
FALSE	High	WP_000019588.1	MULTISPECIES: carboxy-S-adenosyl-L-methionine synthase CmoA [Proteobacteria]	3.75784e+06	3.62911e+06	3.15712e+06	3.54657e+06	3.41284e+06	3.15712e+06	High	High	High
FALSE	High	WP_000445243.1	3-phosphoshikimate 1-carboxyvinyltransferase [Escherichia coli]	3.97519e+06	3.62806e+06	4.60706e+06	3.7517e+06	3.41185e+06	4.60706e+06	High	High	High
FALSE	High	WP_000796461.1	UDP-N-acetylmuramoyl-L-alanine--D-glutamate ligase [Escherichia coli]	3.98889e+06	3.56881e+06	3.01712e+06	3.76463e+06	3.35614e+06	3.01712e+06	High	High	High
FALSE	High	WP_000991370.1	MULTISPECIES: acid-sensing system DNA-binding response regulator EvgA [Proteobacteria]	4.24315e+06	3.56702e+06	3.57933e+06	4.00459e+06	3.35445e+06	3.57933e+06	High	High	High
FALSE	High	WP_000076277.1	ribonuclease R [Escherichia coli]	2.69552e+06	3.56068e+06	3.54257e+06	2.54397e+06	3.34849e+06	3.54257e+06	High	High	High
FALSE	High	WP_000193866.1	aminopeptidase N [Escherichia coli]	3.85897e+06	3.53812e+06	4.18714e+06	3.64201e+06	3.32727e+06	4.18714e+06	High	High	High
FALSE	High	WP_001114006.1	MULTISPECIES: endonuclease VIII [Enterobacteriaceae]	2.94509e+06	3.53446e+06	2.00559e+06	2.77952e+06	3.32383e+06	2.00559e+06	High	High	Peak Found
FALSE	High	WP_000349860.1	MULTISPECIES: uroporphyrinogen-III C-methyltransferase [Escherichia]	2.76365e+06	3.525e+06		2608277	3.31493e+06		High	Peak Found	Not Found
FALSE	High	WP_000627995.1	MULTISPECIES: nucleotide 5'-monophosphate nucleosidase [Proteobacteria]	4.40086e+06	3.51933e+06	3.26519e+06	4.15343e+06	3.30961e+06	3.26519e+06	High	High	High
FALSE	High	WP_024182243.1	DUF1456 family protein [Escherichia coli]	3.25428e+06	3.51715e+06	3.30185e+06	3.07132e+06	3.30755e+06	3.30185e+06	High	High	High
FALSE	High	WP_001298285.1	MULTISPECIES: maltose operon protein MalM [Enterobacteriaceae]	3.65859e+06	3.45205e+06	3.8913e+06	3.4529e+06	3.24633e+06	3.8913e+06	High	High	High
FALSE	High	WP_001053178.1	MULTISPECIES: YqgE/AlgH family protein [Proteobacteria]	3.27803e+06	3.43107e+06	2.91571e+06	3.09373e+06	3226604	2.91571e+06	High	High	High
FALSE	High	WP_001257847.1	MULTISPECIES: transcriptional regulator ArgR [Enterobacteriaceae]	2.62948e+06	3.4226e+06	1788175	2.48164e+06	3.21864e+06	1788175	High	High	High
FALSE	High	WP_001296048.1	MULTISPECIES: heat shock protein HslJ [Enterobacteriaceae]	2.54751e+06	3.35876e+06	2.43349e+06	2.40428e+06	3.1586e+06	2.43349e+06	High	High	High
FALSE	High	WP_001226625.1	dTDP-glucose 4,6-dehydratase [Escherichia coli]	1.65291e+06	3.35043e+06	2.15119e+06	1.55998e+06	3.15077e+06	2.15119e+06	High	High	High
FALSE	High	WP_001079501.1	ferritin-like domain-containing protein [Escherichia coli]	1.57292e+06	3.3428e+06	2.48666e+06	1484485	3.1436e+06	2.48666e+06	High	High	High
FALSE	High	WP_001295305.1	MULTISPECIES: 2,3-diphosphoglycerate-dependent phosphoglycerate mutase [Proteobacteria]	3.77742e+06	3.32631e+06	3.07854e+06	3.56505e+06	3.12808e+06	3.07854e+06	High	High	High
FALSE	High	WP_000695389.1	MULTISPECIES: maltose/maltodextrin ABC transporter substrate-binding protein MalE [Enterobacteriaceae]	2.87821e+06	3.26728e+06	4187525	2.71639e+06	3.07257e+06	4187525	High	High	High
FALSE	High	WP_000874230.1	methionine ABC transporter substrate-binding lipoprotein MetQ [Escherichia coli]	3.39784e+06	3.24881e+06	3.49519e+06	3.20681e+06	3.0552e+06	3.49519e+06	High	High	High
FALSE	High	WP_000568929.1	tRNA pseudouridine(13) synthase TruD [Escherichia coli]	5.78517e+06	3.24764e+06	2.87242e+06	5.45992e+06	3.05411e+06	2.87242e+06	High	High	High
FALSE	High	WP_001297966.1	ribose ABC transporter substrate-binding protein RbsB [Escherichia coli]	3.54065e+06	3.233e+06	3.95127e+06	3.34159e+06	3.04034e+06	3.95127e+06	High	High	High
FALSE	High	WP_000050139.1	MULTISPECIES: bifunctional phosphopantothenoylcysteine decarboxylase/phosphopantothenate--cysteine ligase CoaBC [Proteobacteria]	2.80264e+06	3.18795e+06	2.03936e+06	2.64507e+06	2997976	2.03936e+06	Peak Found	High	High
FALSE	High	WP_000816232.1	MULTISPECIES: thymidylate synthase [Proteobacteria]	4.34493e+06	3.18533e+06	3.2497e+06	4.10065e+06	2.99551e+06	3.2497e+06	Peak Found	High	High
FALSE	High	WP_000024951.1	MULTISPECIES: ketol-acid reductoisomerase [Enterobacteriaceae]	2.225e+06	3.15477e+06	2.53663e+06	2.09991e+06	2.96677e+06	2.53663e+06	High	High	High
FALSE	High	WP_000130041.1	D-alanine--D-alanine ligase B [Escherichia coli]	3.22547e+06	3.13368e+06	4.49752e+06	3.04413e+06	2.94694e+06	4.49752e+06	High	High	High
FALSE	High	WP_000940019.1	MULTISPECIES: tRNA (cytosine(32)/uridine(32)-2'-O)-methyltransferase TrmJ [Proteobacteria]	1.17839e+06	3.12768e+06	4.13841e+06	1.11214e+06	2.9413e+06	4.13841e+06	High	Peak Found	High
FALSE	High	WP_000954225.1	MULTISPECIES: 23S rRNA (adenine(2030)-N(6))-methyltransferase RlmJ [Enterobacteriaceae]	2.75255e+06	3.1185e+06	991601	2.59779e+06	2.93266e+06	991601	High	High	High
FALSE	High	WP_000250640.1	aldo/keto reductase family oxidoreductase [Escherichia coli]	2.78505e+06	3.11076e+06	2.56178e+06	2.62847e+06	2.92538e+06	2.56178e+06	High	High	High
FALSE	High	WP_001188520.1	MULTISPECIES: transcriptional regulator [Bacteria]	3.44385e+06	3.1033e+06	4.33351e+06	3.25023e+06	2.91836e+06	4.33351e+06	High	High	High
FALSE	High	WP_000144571.1	cysteine desulfurase [Escherichia coli]	2.81631e+06	3.09705e+06	4.98598e+06	2.65797e+06	2.91249e+06	4.98598e+06	High	High	High
FALSE	High	WP_000042632.1	MULTISPECIES: lipoyl synthase [Bacteria]	3.08338e+06	3.08621e+06	2.24898e+06	2.91003e+06	2.9023e+06	2.24898e+06	High	High	High
FALSE	High	WP_000683335.1	MULTISPECIES: hypoxanthine phosphoribosyltransferase [Bacteria]	2.392e+06	3.06344e+06	3.83324e+06	2.25751e+06	2.88088e+06	3.83324e+06	High	High	High
FALSE	High	WP_000035479.1	MULTISPECIES: ferrichrome porin FhuA [Escherichia]	1.69546e+06	3.04891e+06	4.86756e+06	1.60014e+06	2.86722e+06	4.86756e+06	High	High	High
FALSE	High	WP_000103863.1	DNA mismatch repair protein MutS [Escherichia coli]	2.38699e+06	2.99299e+06	3.41831e+06	2.25279e+06	2.81463e+06	3.41831e+06	High	High	High
FALSE	High	WP_001282316.1	MULTISPECIES: pyridoxamine 5'-phosphate oxidase [Enterobacteriaceae]	3.98334e+06	2.99145e+06	4.35308e+06	3.75939e+06	2.81319e+06	4.35308e+06	High	High	High
FALSE	High	WP_000212649.1	monooxygenase [Escherichia coli]	2.49645e+06	2.97691e+06	1.92916e+06	2.3561e+06	2.79951e+06	1.92916e+06	High	High	High
FALSE	High	WP_000805032.1	glyoxylate/hydroxypyruvate reductase GhrB [Escherichia coli]	2.27389e+06	2.95971e+06	3.34227e+06	2.14604e+06	2.78333e+06	3.34227e+06	High	High	High
FALSE	High	WP_000099829.1	2-oxoglutarate dehydrogenase complex dihydrolipoyllysine-residue succinyltransferase [Escherichia coli]	6.32427e+06	2.92376e+06	2.50604e+06	5.96871e+06	2.74952e+06	2.50604e+06	High	High	High
FALSE	High	WP_000646078.1	MULTISPECIES: repressor LexA [Proteobacteria]	2.05169e+06	2.90784e+06	2.31205e+06	1.93634e+06	2.73456e+06	2.31205e+06	High	High	High
FALSE	High	WP_000397351.1	molybdopterin molybdotransferase MoeA [Escherichia coli]	3.82278e+06	2.90732e+06	3.74428e+06	3.60786e+06	2.73407e+06	3.74428e+06	High	High	High
FALSE	High	WP_000290576.1	MULTISPECIES: Slp family lipoprotein YeaY [Proteobacteria]	2.20675e+06	2.89541e+06	2.82949e+06	2.08268e+06	2.72286e+06	2.82949e+06	High	High	High
FALSE	High	WP_000485012.1	MULTISPECIES: exoribonuclease II [Escherichia]	2.37482e+06	2.82043e+06	3.06203e+06	2.2413e+06	2.65235e+06	3.06203e+06	High	High	High
FALSE	High	WP_000771396.1	MULTISPECIES: DUF481 domain-containing protein [Enterobacteriaceae]	8.65183e+06	2.80271e+06	6.46628e+06	8.16541e+06	2.63569e+06	6.46628e+06	High	High	High
FALSE	High	WP_000377784.1	MULTISPECIES: phosphate signaling complex protein PhoU [Enterobacteriaceae]	2.89222e+06	2.7877e+06	2.38512e+06	2.72961e+06	2.62157e+06	2.38512e+06	High	High	High
FALSE	High	WP_000849214.1	MULTISPECIES: ecotin [Enterobacteriaceae]	3.6879e+06	2.77851e+06	2.66629e+06	3480557	2.61293e+06	2.66629e+06	High	High	High
FALSE	High	WP_001059947.1	hydrogenase maturation carbamoyl dehydratase HypE [Escherichia coli]	2.13469e+06	2.77681e+06	2.79049e+06	2.01467e+06	2.61133e+06	2.79049e+06	High	High	High
FALSE	High	WP_000954917.1	bifunctional phosphoribosyl-AMP cyclohydrolase/phosphoribosyl-ATP diphosphatase HisIE [Escherichia coli]	3.42065e+06	2.76578e+06	3.14328e+06	3.22834e+06	2.60096e+06	3.14328e+06	High	High	High
FALSE	High	WP_000080885.1	MULTISPECIES: cyclic pyranopterin monophosphate synthase MoaC [Bacteria]	2.06823e+06	2.73026e+06	2.80471e+06	1.95195e+06	2.56756e+06	2.80471e+06	High	Peak Found	High
FALSE	High	WP_000219193.1	MULTISPECIES: ATP-dependent RNA helicase SrmB [Proteobacteria]	2.17741e+06	2.70129e+06	3.00946e+06	2.055e+06	2.54032e+06	3.00946e+06	High	High	High
FALSE	High	WP_000079263.1	MULTISPECIES: mannose-1-phosphate guanyltransferase [Enterobacteriaceae]	2.37682e+06	2.68641e+06	2.9495e+06	2.24319e+06	2.52632e+06	2.9495e+06	High	High	High
FALSE	High	WP_000186996.1	tRNA (uridine(54)-C5)-methyltransferase TrmA [Escherichia coli]	2.75706e+06	2.67313e+06	2.46623e+06	2.60206e+06	2.51383e+06	2.46623e+06	High	High	High
FALSE	High	WP_000442860.1	MULTISPECIES: glutathionylspermidine synthase family protein [Proteobacteria]	1.9074e+06	2.6518e+06	5.00411e+06	1.80017e+06	2.49377e+06	5.00411e+06	High	High	High
FALSE	High	WP_001281890.1	MULTISPECIES: DNA topoisomerase IV subunit A [Enterobacteriaceae]	1.25141e+06	2.64585e+06	1.97517e+06	1181049	2.48818e+06	1.97517e+06	High	High	High
FALSE	High	WP_000053414.1	MULTISPECIES: galactokinase [Escherichia]	3.42309e+06	2.6324e+06	3.05998e+06	3.23063e+06	2475524	3.05998e+06	High	High	High
FALSE	High	WP_000323571.1	MULTISPECIES: universal stress protein UspA [Proteobacteria]	3.5478e+06	2.61708e+06	1.61683e+06	3.34834e+06	2.46112e+06	1.61683e+06	High	High	High
FALSE	High	WP_000103754.1	MULTISPECIES: acyl carrier protein [Proteobacteria]	3.22926e+06	2.60275e+06	2.35341e+06	3.04771e+06	2.44765e+06	2.35341e+06	High	High	High
FALSE	High	WP_000489658.1	MULTISPECIES: beta-barrel assembly-enhancing protease [Enterobacteriaceae]	3.04135e+06	2.55423e+06	4.03571e+06	2.87036e+06	2.40201e+06	4.03571e+06	High	High	High
FALSE	High	WP_000331707.1	MULTISPECIES: Fe-S cluster assembly scaffold IscU [Bacteria]	3.10239e+06	2.51625e+06	3.31963e+06	2.92797e+06	2.3663e+06	3.31963e+06	High	High	Peak Found
FALSE	High	WP_000517443.1	MULTISPECIES: SDR family oxidoreductase UcpA [Enterobacteriaceae]	2.77156e+06	2.51319e+06	3.91654e+06	2.61574e+06	2.36342e+06	3.91654e+06	High	Peak Found	High
FALSE	High	WP_000077879.1	catalase HPII [Escherichia coli]	1.83324e+06	2.47074e+06	2.05429e+06	1.73017e+06	2.32351e+06	2.05429e+06	High	High	High
FALSE	High	WP_000930123.1	MULTISPECIES: UPF0149 family protein YgfB [Enterobacteriaceae]	2.22356e+06	2.46242e+06	2.34572e+06	2098548	2.31567e+06	2.34572e+06	High	High	High
FALSE	High	WP_000359446.1	MULTISPECIES: peptidase T [Enterobacteriaceae]	2.65068e+06	2.45353e+06	3.32662e+06	2.50166e+06	2.30732e+06	3.32662e+06	High	High	High
FALSE	High	WP_000628258.1	pyruvate:ferredoxin (flavodoxin) oxidoreductase [Escherichia coli]	1.87083e+06	2.45324e+06	1.74332e+06	1.76565e+06	2.30705e+06	1.74332e+06	High	High	High
FALSE	High	WP_001025939.1	MULTISPECIES: DNA-binding transcriptional regulator OxyR [Proteobacteria]	2.49167e+06	2.44849e+06	2.96371e+06	2.35158e+06	2.30257e+06	2.96371e+06	High	High	High
FALSE	High	WP_000756575.1	MULTISPECIES: arginine ABC transporter substrate-binding protein [Enterobacteriaceae]	1.84529e+06	2.44187e+06	1.98146e+06	1.74154e+06	2296352	1.98146e+06	High	High	High
FALSE	High	WP_000816280.1	MULTISPECIES: ribulose-phosphate 3-epimerase [Proteobacteria]	3.33805e+06	2.44053e+06	1.1981e+06	3.15038e+06	2.2951e+06	1.1981e+06	High	High	High
FALSE	High	WP_000343172.1	cell division protein DamX [Escherichia coli]	2.93874e+06	2.41778e+06	2.54878e+06	2.77352e+06	2.2737e+06	2.54878e+06	High	High	High
FALSE	High	WP_001096048.1	MULTISPECIES: UDP-N-acetylmuramate--L-alanine ligase [Enterobacteriaceae]	2.00416e+06	2.41687e+06	2.11537e+06	1.89148e+06	2.27285e+06	2.11537e+06	High	High	High
FALSE	High	WP_000089698.1	MULTISPECIES: tRNA pseudouridine(55) synthase TruB [Proteobacteria]	2.73661e+06	2.41397e+06	2.90829e+06	2.58276e+06	2.27012e+06	2.90829e+06	High	High	High
FALSE	High	WP_001058323.1	MULTISPECIES: hydrogenase 1 small subunit [Proteobacteria]	1.93149e+06	2.39857e+06	1970312	1.8229e+06	2.25563e+06	1970312	High	High	High
FALSE	High	WP_001265443.1	MULTISPECIES: UDP-glucose 4-epimerase GalE [Enterobacteriaceae]	2.20846e+06	2.38839e+06	2.46051e+06	2.0843e+06	2.24606e+06	2.46051e+06	High	High	High
FALSE	High	WP_001295971.1	MULTISPECIES: high frequency lysogenization protein HflD [Enterobacteriaceae]	3.21444e+06	2.3819e+06	3.23613e+06	3.03372e+06	2.23996e+06	3.23613e+06	High	High	High
FALSE	High	WP_001270237.1	MULTISPECIES: 6-N-hydroxylaminopurine resistance protein [Enterobacteriaceae]	2.33964e+06	2.37442e+06	1.7054e+06	2.2081e+06	2.23292e+06	1.7054e+06	Peak Found	High	High
FALSE	High	WP_001295575.1	MULTISPECIES: threonylcarbamoyl-AMP synthase [Proteobacteria]	1.1491e+06	2.33819e+06	1.24713e+06	1.0845e+06	2.19885e+06	1.24713e+06	High	High	High
FALSE	High	WP_001443186.1	tryptophanase [Escherichia coli]	2.37055e+06	2.32427e+06	2.62346e+06	2.23727e+06	2.18576e+06	2.62346e+06	High	High	High
FALSE	High	WP_000665218.1	MULTISPECIES: CoA-binding protein [Enterobacteriaceae]	2.33695e+06	2.31266e+06	2.48872e+06	2.20556e+06	2.17484e+06	2.48872e+06	High	High	High
FALSE	High	WP_001107565.1	MULTISPECIES: DUF469 domain-containing protein [Enterobacteriaceae]	2.18101e+06	2.31254e+06	2.69596e+06	2.05839e+06	2.17473e+06	2.69596e+06	High	High	High
FALSE	High	WP_000082127.1	MULTISPECIES: DUF2766 domain-containing protein [Enterobacteriaceae]	2.15529e+06	2.30956e+06	1.89483e+06	2034119	2.17193e+06	1.89483e+06	High	Peak Found	High
FALSE	High	WP_001033719.1	MULTISPECIES: envelope stress response regulator transcription factor CpxR [Escherichia]	3.03215e+06	2.30919e+06	2101761	2.86168e+06	2.17158e+06	2101761	High	High	High
FALSE	High	WP_000820423.1	autotransporter adhesin Ag43 [Escherichia coli]	2.17274e+06	2.3035e+06	1.96882e+06	2.05058e+06	2.16623e+06	1.96882e+06	High	Not Found	High
FALSE	High	WP_001295292.1	MULTISPECIES: glutathione S-transferase family protein [Proteobacteria]	2.0354e+06	2.29647e+06	1.96841e+06	1.92097e+06	2.15962e+06	1.96841e+06	High	High	High
FALSE	High	WP_001045530.1	MULTISPECIES: 23S rRNA (cytidine(2498)-2'-O)-methyltransferase RlmM [Escherichia]	3.4678e+06	2.28551e+06	2178449	3.27283e+06	2.14931e+06	2178449	High	High	High
FALSE	High	WP_001136827.1	MULTISPECIES: elongation factor P-like protein YeiP [Proteobacteria]	2.34935e+06	2.27764e+06	3.2183e+06	2.21727e+06	2.14191e+06	3.2183e+06	High	High	High
FALSE	High	WP_000141275.1	MULTISPECIES: HTH-type transcriptional repressor AllR [Proteobacteria]	2.96221e+06	2.27665e+06	1.69987e+06	2.79567e+06	2.14098e+06	1.69987e+06	High	High	High
FALSE	High	WP_000155661.1	MmcQ/YjbR family DNA-binding protein [Escherichia coli]	2.05529e+06	2.27654e+06	1.58477e+06	1.93974e+06	2.14087e+06	1.58477e+06	High	High	High
FALSE	High	WP_072147246.1	ferritin-like domain-containing protein [Escherichia coli]	2.89774e+06	2.2661e+06	2.40761e+06	2.73483e+06	2.13106e+06	2.40761e+06	High	High	High
FALSE	High	WP_001019882.1	MULTISPECIES: PrkA family serine protein kinase [Proteobacteria]	2.74275e+06	2.25694e+06	3.21309e+06	2.58855e+06	2.12244e+06	3.21309e+06	High	High	High
FALSE	High	WP_000765756.1	MULTISPECIES: glutathione transferase GstA [Escherichia]	2.24637e+06	2.23238e+06	2.90087e+06	2.12007e+06	2.09935e+06	2.90087e+06	High	High	High
FALSE	High	WP_001187531.1	bifunctional phosphoribosylaminoimidazolecarboxamide formyltransferase/IMP cyclohydrolase [Escherichia coli]	2.40234e+06	2.21741e+06	3.32515e+06	2.26728e+06	2.08527e+06	3.32515e+06	High	High	High
FALSE	High	WP_001350462.1	NADP(+)-dependent aldehyde reductase [Escherichia coli]	677520	2.20091e+06	2.13818e+06	639428	2.06975e+06	2.13818e+06	High	High	High
FALSE	High	WP_000866670.1	MULTISPECIES: UDP-N-acetylglucosamine 2-epimerase (non-hydrolyzing) [Enterobacteriaceae]	3.05504e+06	2.16827e+06	3.08784e+06	2.88328e+06	2.03905e+06	3.08784e+06	High	High	High
FALSE	High	WP_000042540.1	excinuclease ABC subunit B [Escherichia coli]	1.59865e+06	2.16252e+06	2895918	1.50878e+06	2.03365e+06	2895918	High	High	High
FALSE	High	WP_000444744.1	MULTISPECIES: 3',5'-cyclic-AMP phosphodiesterase [Enterobacteriaceae]	2.98875e+06	2.15787e+06	1.67773e+06	2.82072e+06	2.02928e+06	1.67773e+06	High	High	High
FALSE	High	WP_001186653.1	2,3,4,5-tetrahydropyridine-2,6-dicarboxylate N-succinyltransferase [Escherichia coli]	2.12134e+06	2.15583e+06	2.27663e+06	2.00208e+06	2.02736e+06	2.27663e+06	High	High	High
FALSE	High	WP_001289179.1	aspartate-semialdehyde dehydrogenase [Escherichia coli]	2.64852e+06	2.14117e+06	3.39606e+06	2.49961e+06	2.01358e+06	3.39606e+06	High	High	High
FALSE	High	WP_000786399.1	MULTISPECIES: DNA polymerase III subunit chi [Proteobacteria]	1.6367e+06	2.12598e+06	1.42829e+06	1.54468e+06	1.99929e+06	1.42829e+06	Peak Found	Peak Found	High
FALSE	High	WP_001222509.1	MULTISPECIES: 16S rRNA (uracil(1498)-N(3))-methyltransferase [Proteobacteria]	1.69858e+06	2.12112e+06	1.78782e+06	1.60308e+06	1.99472e+06	1.78782e+06	High	High	High
FALSE	High	WP_001265481.1	MULTISPECIES: two-component system response regulator PhoP [Enterobacteriaceae]	1.27863e+06	2.11419e+06	1.20524e+06	1.20675e+06	1.9882e+06	1.20524e+06	High	High	High
FALSE	High	WP_001304926.1	MULTISPECIES: transcription elongation factor GreB [Enterobacteriaceae]	1.03197e+06	2.10499e+06	2.30971e+06	973953	1.97954e+06	2.30971e+06	High	High	High
FALSE	High	WP_001222189.1	siderophore salmochelin receptor IroN [Escherichia coli]	1.86332e+06	2.09644e+06	1.31711e+06	1.75856e+06	1.97151e+06	1.31711e+06	High	High	High
FALSE	High	WP_000743193.1	MULTISPECIES: 16S rRNA (guanine(966)-N(2))-methyltransferase [Proteobacteria]	1.34429e+06	2.08731e+06	1.81768e+06	1.26871e+06	1.96292e+06	1.81768e+06	Peak Found	High	High
FALSE	High	WP_000612049.1	dTDP-4-amino-4,6-dideoxygalactose transaminase [Escherichia coli]	1.50718e+06	2.07813e+06	1.85531e+06	1.42244e+06	1.95429e+06	1.85531e+06	High	High	High
FALSE	High	WP_000621329.1	YicC family protein [Escherichia coli]	1.83215e+06	2.07436e+06	1.55484e+06	1.72914e+06	1.95074e+06	1.55484e+06	High	High	High
FALSE	High	WP_000932347.1	MULTISPECIES: tRNA (uridine(34)/cytosine(34)/5-carboxymethylaminomethyluridine(34)-2'-O)-methyltransferase TrmL [Proteobacteria]	2.07823e+06	2.06417e+06	1.93135e+06	1.96139e+06	1941164	1.93135e+06	High	High	High
FALSE	High	WP_000645420.1	MULTISPECIES: mannitol-1-phosphate 5-dehydrogenase [Proteobacteria]	2.10971e+06	2.0562e+06	3.2219e+06	1.99109e+06	1.93367e+06	3.2219e+06	High	High	High
FALSE	High	WP_000759310.1	MULTISPECIES: spermidine/putrescine ABC transporter substrate-binding protein PotD [Enterobacteriaceae]	5.10198e+06	2.04384e+06	4.67355e+06	4.81514e+06	1.92204e+06	4.67355e+06	High	High	High
FALSE	High	WP_000190987.1	HTH-type transcriptional repressor PurR [Escherichia coli]	2.00659e+06	2.02203e+06	2.0626e+06	1.89378e+06	1.90153e+06	2.0626e+06	High	High	High
FALSE	High	WP_000080122.1	bifunctional histidinol-phosphatase/imidazoleglycerol-phosphate dehydratase HisB [Escherichia coli]	1.60388e+06	1.99668e+06	1.36523e+06	1.51371e+06	1.87769e+06	1.36523e+06	High	High	High
FALSE	High	WP_000211900.1	NADPH-dependent assimilatory sulfite reductase flavoprotein subunit [Escherichia coli]	2.28696e+06	1.98722e+06	2.29258e+06	2.15839e+06	1.86879e+06	2.29258e+06	High	High	High
FALSE	High	WP_000004425.1	methionyl-tRNA formyltransferase [Escherichia coli]	1.86897e+06	1.97909e+06	1.80204e+06	1.7639e+06	1.86115e+06	1.80204e+06	High	High	High
FALSE	High	WP_000439850.1	MULTISPECIES: 3-dehydroquinate synthase [Enterobacteriaceae]	1.3936e+06	1.97482e+06	1.47632e+06	1.31525e+06	1.85714e+06	1.47632e+06	High	High	High
FALSE	High	WP_001120806.1	MULTISPECIES: Si-specific NAD(P)(+) transhydrogenase [Enterobacteriaceae]	1.79147e+06	1.95743e+06	1.93206e+06	1.69075e+06	1.84078e+06	1.93206e+06	High	High	High
FALSE	High	WP_001295611.1	MULTISPECIES: YmgD family protein [Proteobacteria]	1.68838e+06	1.9507e+06	1.35306e+06	1.59345e+06	1.83445e+06	1.35306e+06	High	High	High
FALSE	High	WP_000529307.1	beta-N-acetylhexosaminidase [Escherichia coli]	2.17738e+06	1.93323e+06	1.21127e+06	2054968	1.81803e+06	1.21127e+06	High	High	High
FALSE	High	WP_001109213.1	3-deoxy-7-phosphoheptulonate synthase AroG [Escherichia coli]	1.97197e+06	1.91711e+06	1.64517e+06	1.8611e+06	1.80286e+06	1.64517e+06	High	High	High
FALSE	High	WP_000941119.1	MULTISPECIES: DUF416 family protein [Enterobacteriaceae]	1.85686e+06	1.90381e+06	2.37107e+06	1.75247e+06	1.79036e+06	2.37107e+06	High	High	High
FALSE	High	WP_000545042.1	MULTISPECIES: NADH-quinone oxidoreductase subunit NuoE [Bacteria]	1.72549e+06	1.89527e+06	2.35264e+06	1628476	1782323	2.35264e+06	Peak Found	Peak Found	High
FALSE	High	WP_000110754.1	bifunctional aspartate kinase/homoserine dehydrogenase II [Escherichia coli]	1.92111e+06	1.87807e+06	3.102e+06	1813101	1.76615e+06	3.102e+06	High	High	High
FALSE	High	WP_000801125.1	MULTISPECIES: transcription antitermination factor NusB [Proteobacteria]	2.29036e+06	1.87586e+06	2.21704e+06	2.16159e+06	1.76408e+06	2.21704e+06	High	High	High
FALSE	High	WP_000648563.1	LysR family transcriptional regulator [Escherichia coli]	1.83734e+06	1.87501e+06	2.57644e+06	1.73404e+06	1.76327e+06	2.57644e+06	High	High	High
FALSE	High	WP_001468228.1	MULTISPECIES: glutamate synthase large subunit [Enterobacteriaceae]	1.45588e+06	1.86441e+06	2.19155e+06	1.37403e+06	1.7533e+06	2.19155e+06	High	High	High
FALSE	High	WP_000042801.1	DUF853 domain-containing protein [Escherichia coli]	1.39256e+06	1.84157e+06	2.02189e+06	1.31427e+06	1.73183e+06	2.02189e+06	High	High	High
FALSE	High	WP_001295855.1	MULTISPECIES: universal stress protein UspG [Enterobacteriaceae]	1.82692e+06	1.838e+06	6.49474e+06	1.72421e+06	1.72847e+06	6.49474e+06	High	High	High
FALSE	High	WP_001140251.1	MULTISPECIES: peptidylprolyl isomerase C [Proteobacteria]	1.75436e+06	1.83071e+06	603802	1.65573e+06	1.72161e+06	603802	High	High	High
FALSE	High	WP_000203095.1	MULTISPECIES: nucleoside triphosphate pyrophosphatase YhdE [Enterobacteriaceae]	917662	1.8291e+06	710884	866069	1.7201e+06	710884	High	High	High
FALSE	High	WP_000772886.1	NADP-dependent succinate-semialdehyde dehydrogenase [Escherichia coli]	1.60359e+06	1.81235e+06	1.56009e+06	1.51343e+06	1.70434e+06	1.56009e+06	High	High	High
FALSE	High	WP_001154183.1	MULTISPECIES: glutathione peroxidase [Enterobacteriaceae]	1.91879e+06	1.81188e+06	2.67662e+06	1.81092e+06	1.70391e+06	2.67662e+06	High	High	High
FALSE	High	WP_001344399.1	MULTISPECIES: DUF2633 family protein [Enterobacteriaceae]	2.319e+06	1.80641e+06	1.49397e+06	2.18862e+06	1.69876e+06	1.49397e+06	High	High	High
FALSE	High	WP_001139299.1	UDP-3-O-(3-hydroxymyristoyl)glucosamine N-acyltransferase [Escherichia coli]	764702	1.80416e+06	1.81441e+06	721709	1.69665e+06	1.81441e+06	Peak Found	High	High
FALSE	High	WP_000117711.1	MULTISPECIES: tRNA cyclic N6-threonylcarbamoyladenosine(37) synthase TcdA [Escherichia]	1.64861e+06	1.79997e+06	549142	1.55592e+06	1.69271e+06	549142	High	High	High
FALSE	High	WP_001264377.1	MULTISPECIES: tRNA (adenosine(37)-N6)-threonylcarbamoyltransferase complex transferase subunit TsaD [Enterobacteriaceae]	1.075e+06	1.78835e+06	786469	1014566	1.68178e+06	786469	High	High	High
FALSE	High	WP_000347211.1	(2E,6E)-farnesyl diphosphate synthase [Escherichia coli]	1.39324e+06	1.78243e+06	1.58969e+06	1.31491e+06	1.67621e+06	1.58969e+06	Peak Found	Peak Found	High
FALSE	High	WP_000130100.1	MULTISPECIES: 30S ribosomal protein S17 [Bacteria]	1.90629e+06	1.77441e+06	1627756	1.79912e+06	1.66867e+06	1627756	High	High	High
FALSE	High	WP_001121363.1	MULTISPECIES: exopolyphosphatase [Proteobacteria]	1.76046e+06	1.76951e+06	1.56168e+06	1.66149e+06	1.66406e+06	1.56168e+06	High	High	High
FALSE	High	WP_000055909.1	MULTISPECIES: metalloprotease TldD [Proteobacteria]	1.54292e+06	1.75457e+06	2.0436e+06	1456179	1.65001e+06	2.0436e+06	High	High	High
FALSE	High	WP_001304750.1	trifunctional transcriptional regulator/proline dehydrogenase/L-glutamate gamma-semialdehyde dehydrogenase [Escherichia coli]	1.19412e+06	1.74847e+06	1446510	1.12698e+06	1.64428e+06	1446510	High	High	High
FALSE	High	WP_000833684.1	MULTISPECIES: Uxu operon transcriptional regulator [Enterobacteriaceae]	1.50472e+06	1.73116e+06	1.54435e+06	1.42012e+06	1.628e+06	1.54435e+06	High	High	High
FALSE	High	WP_001141271.1	MULTISPECIES: formaldehyde-responsive transcriptional repressor FrmR [Proteobacteria]	1.80131e+06	1.715e+06	1.62611e+06	1.70004e+06	1.6128e+06	1.62611e+06	High	High	High
FALSE	High	WP_000020737.1	MULTISPECIES: GTPase Era [Enterobacteriaceae]	1.88166e+06	1.71239e+06	2.00108e+06	1.77587e+06	1.61034e+06	2.00108e+06	High	High	High
FALSE	High	WP_001150440.1	MULTISPECIES: bifunctional diaminohydroxyphosphoribosylaminopyrimidine deaminase/5-amino-6-(5-phosphoribosylamino)uracil reductase RibD [Escherichia]	2.34075e+06	1.68746e+06	2.24045e+06	2.20915e+06	1.5869e+06	2.24045e+06	High	High	High
FALSE	High	WP_001357400.1	orotidine-5'-phosphate decarboxylase [Escherichia coli]	2.17729e+06	1.66563e+06	1.79461e+06	2.05488e+06	1.56637e+06	1.79461e+06	High	High	High
FALSE	High	WP_000043335.1	MULTISPECIES: ribosome maturation factor RimM [Proteobacteria]	2.20787e+06	1.6655e+06	2.27729e+06	2.08374e+06	1.56624e+06	2.27729e+06	High	High	High
FALSE	High	WP_000789507.1	MULTISPECIES: NADH-quinone oxidoreductase subunit NuoF [Enterobacteriaceae]	1.40128e+06	1.65182e+06	1.65083e+06	1.3225e+06	1553387	1.65083e+06	High	High	High
FALSE	High	WP_001043386.1	DUF945 domain-containing protein [Escherichia coli]	1.31202e+06	1.64679e+06	926885	1.23826e+06	1.54865e+06	926885	High	High	High
FALSE	High	WP_011076594.1	bifunctional [glutamate--ammonia ligase]-adenylyl-L-tyrosine phosphorylase/[glutamate--ammonia-ligase] adenylyltransferase [Escherichia coli]	1.31996e+06	1.6285e+06	1.81417e+06	1.24575e+06	1531455	1.81417e+06	High	High	High
FALSE	High	WP_001298007.1	MULTISPECIES: dUTP diphosphatase [Proteobacteria]	1.74727e+06	1.62684e+06	2.24235e+06	1.64903e+06	1.52989e+06	2.24235e+06	High	Peak Found	High
FALSE	High	WP_000566393.1	low-specificity L-threonine aldolase [Escherichia coli]	1.4123e+06	1.61835e+06	1.0682e+06	1.33289e+06	1.52191e+06	1.0682e+06	High	High	High
FALSE	High	WP_000093271.1	PTS mannitol transporter subunit IICBA [Escherichia coli]	2.00686e+06	1.61634e+06	7.12265e+06	1.89403e+06	1.52002e+06	7.12265e+06	High	High	High
FALSE	High	WP_000543535.1	MULTISPECIES: transcriptional regulator NrdR [Proteobacteria]	2.29068e+06	1.61108e+06	2.32894e+06	2.1619e+06	1.51507e+06	2.32894e+06	High	High	High
FALSE	High	WP_000784342.1	MULTISPECIES: hypothetical protein [Enterobacteriaceae]	1.98909e+06	1.60086e+06	1.96056e+06	1.87726e+06	1.50546e+06	1.96056e+06	High	High	High
FALSE	High	WP_000700706.1	citrate lyase acyl carrier protein [Escherichia coli]	1.45826e+06	1.59614e+06	1.42909e+06	1.37628e+06	1.50102e+06	1.42909e+06	High	High	High
FALSE	High	WP_001197646.1	MULTISPECIES: glycogen synthase GlgA [Proteobacteria]	1.44498e+06	1.59142e+06	1.40316e+06	1.36375e+06	1.49658e+06	1.40316e+06	High	High	High
FALSE	High	WP_000883041.1	MULTISPECIES: glutaminase A [Enterobacteriaceae]	1.34871e+06	1.57699e+06	775997	1.27289e+06	1.48301e+06	775997	High	High	High
FALSE	High	WP_001000377.1	MULTISPECIES: anaerobic glycerol-3-phosphate dehydrogenase subunit C [Enterobacteriaceae]	1.65738e+06	1.56313e+06	1.44654e+06	1.5642e+06	1.46998e+06	1.44654e+06	High	High	High
FALSE	High	WP_000047499.1	MULTISPECIES: ATP-dependent RNA helicase RhlB [Proteobacteria]	1.41811e+06	1.55312e+06	3.01318e+06	1.33838e+06	1.46057e+06	3.01318e+06	High	High	High
FALSE	High	WP_000667319.1	MULTISPECIES: tRNA guanosine(34) transglycosylase Tgt [Proteobacteria]	1.17096e+06	1.5454e+06	2.00308e+06	1.10513e+06	1.45331e+06	2.00308e+06	High	High	High
FALSE	High	WP_001295556.1	MULTISPECIES: preprotein translocase subunit SecG [Proteobacteria]	1.60988e+06	1.54366e+06	1.45559e+06	1.51937e+06	1.45167e+06	1.45559e+06	High	High	High
FALSE	High	WP_000158159.1	MULTISPECIES: YaiI/YqxD family protein [Proteobacteria]	1.94217e+06	1.52733e+06	1.48725e+06	1832975	1.43632e+06	1.48725e+06	High	High	Peak Found
FALSE	High	WP_000585052.1	DUF937 domain-containing protein [Escherichia coli]	1.9622e+06	1.5023e+06	684360	1851883	1.41277e+06	684360	Peak Found	High	Peak Found
FALSE	High	WP_000624375.1	MULTISPECIES: type 3 dihydrofolate reductase [Proteobacteria]	1.29761e+06	1.4789e+06	1.49541e+06	1.22465e+06	1.39077e+06	1.49541e+06	High	High	High
FALSE	High	WP_000247881.1	MULTISPECIES: NADH-quinone oxidoreductase subunit C/D [Enterobacteriaceae]	1.9737e+06	1.45358e+06	1.99625e+06	1.86273e+06	1.36695e+06	1.99625e+06	Peak Found	High	High
FALSE	High	WP_000127356.1	MULTISPECIES: adenine phosphoribosyltransferase [Proteobacteria]	1.4966e+06	1.43311e+06	1.05335e+06	1.41245e+06	1.34771e+06	1.05335e+06	High	High	High
FALSE	High	WP_000068076.1	MULTISPECIES: thymidine kinase [Enterobacteriaceae]	1.8819e+06	1.43216e+06	1.52656e+06	1.77609e+06	1.34682e+06	1.52656e+06	High	High	High
FALSE	High	WP_000183079.1	UTP--glucose-1-phosphate uridylyltransferase GalF [Escherichia coli]	1.06622e+06	1.4261e+06	762461	1.00628e+06	1.34112e+06	762461	Peak Found	High	High
FALSE	High	WP_000860194.1	MULTISPECIES: type I 3-dehydroquinate dehydratase [Enterobacteriaceae]	1.1744e+06	1.4217e+06	1.32301e+06	1.10837e+06	1.33698e+06	1.32301e+06	High	High	High
FALSE	High	WP_000857226.1	anaerobic glycerol-3-phosphate dehydrogenase subunit A [Escherichia coli]	1.6961e+06	1.41878e+06	2.6948e+06	1.60074e+06	1.33423e+06	2.6948e+06	High	High	High
FALSE	High	WP_000534254.1	hypothetical protein [Escherichia coli]	911497	1.40586e+06	1.76164e+06	860251	1.32208e+06	1.76164e+06	High	High	High
FALSE	High	WP_000646018.1	MULTISPECIES: L-threonine 3-dehydrogenase [Enterobacteriaceae]	1.90364e+06	1.4022e+06	1.12285e+06	1.79661e+06	1.31864e+06	1.12285e+06	High	High	High
FALSE	High	WP_000611911.1	MULTISPECIES: fumarate/nitrate reduction transcriptional regulator Fnr [Proteobacteria]	976571	1.40124e+06	1.10461e+06	921667	1.31774e+06	1.10461e+06	High	High	High
FALSE	High	WP_000039862.1	MULTISPECIES: phosphoadenosine phosphosulfate reductase [Enterobacteriaceae]	1.79279e+06	1.39722e+06	1.04665e+06	1.69199e+06	1.31395e+06	1.04665e+06	High	High	High
FALSE	High	WP_000842116.1	S-(hydroxymethyl)glutathione dehydrogenase [Escherichia coli]	852130	1.38948e+06	1.35102e+06	804221	1.30668e+06	1.35102e+06	High	High	High
FALSE	High	WP_000568394.1	beta-aspartyl-peptidase [Escherichia coli]	1.21445e+06	1.36557e+06	980055	1.14617e+06	1.2842e+06	980055	High	High	High
FALSE	High	WP_000673572.1	MULTISPECIES: GTPase ObgE [Enterobacteriaceae]	2.90097e+06	1.35576e+06	3.04299e+06	2.73788e+06	1.27497e+06	3.04299e+06	High	High	High
FALSE	High	WP_000634808.1	ABC transporter ATP-binding protein [Escherichia coli]	1.1431e+06	1.35433e+06	1.21481e+06	1.07883e+06	1273622	1.21481e+06	High	High	High
FALSE	High	WP_000875487.1	MULTISPECIES: protein CreA [Enterobacteriaceae]	1.3151e+06	1.33996e+06	2.20742e+06	1.24117e+06	1.26011e+06	2.20742e+06	High	High	Peak Found
FALSE	High	WP_000264777.1	MULTISPECIES: tRNA (guanosine(37)-N1)-methyltransferase TrmD [Proteobacteria]	1.8204e+06	1.33569e+06	1.1396e+06	1.71806e+06	1.25609e+06	1.1396e+06	High	High	High
FALSE	High	WP_001295469.1	MULTISPECIES: 4-hydroxy-tetrahydrodipicolinate synthase [Enterobacteriaceae]	893843	1.31028e+06	1.20558e+06	843589	1.2322e+06	1.20558e+06	High	High	High
FALSE	High	WP_000460357.1	MULTISPECIES: GTPase HflX [Enterobacteriaceae]	799465	1.30153e+06	1.0094e+06	754517	1.22397e+06	1.0094e+06	High	High	High
FALSE	High	WP_000070621.1	MULTISPECIES: stress response protein ElaB [Proteobacteria]	1.32562e+06	1.29916e+06	1.40376e+06	1.25109e+06	1.22174e+06	1.40376e+06	High	High	High
FALSE	High	WP_000817227.1	MULTISPECIES: 7-cyano-7-deazaguanine synthase QueC [Enterobacteriaceae]	948870	1.29366e+06	1.20138e+06	895523	1.21657e+06	1.20138e+06	High	High	High
FALSE	High	WP_001304925.1	phosphoenolpyruvate carboxykinase (ATP) [Escherichia coli]	975419	1.2861e+06	1.10682e+06	920579	1.20946e+06	1.10682e+06	High	High	High
FALSE	High	WP_000584549.1	bifunctional tetrahydrofolate synthase/dihydrofolate synthase [Escherichia coli]	1.88074e+06	1.26404e+06	1.69508e+06	1.775e+06	1.18871e+06	1.69508e+06	High	Peak Found	High
FALSE	High	WP_000855032.1	aminodeoxychorismate synthase component 1 [Escherichia coli]	1.66207e+06	1.26301e+06	1.72004e+06	1.56862e+06	1.18774e+06	1.72004e+06	High	Peak Found	High
FALSE	High	WP_000218480.1	MULTISPECIES: erythrose-4-phosphate dehydrogenase [Proteobacteria]	912315	1.22956e+06	1.0138e+06	861023	1.15629e+06	1.0138e+06	High	High	High
FALSE	High	WP_000459361.1	bifunctional maltose regulon transcriptional repressor/cystathionine beta-lyase MalY [Escherichia coli]	1.0231e+06	1.2239e+06	1.14795e+06	965584	1.15097e+06	1.14795e+06	High	High	High
FALSE	High	WP_000744773.1	16S rRNA (cytosine(967)-C(5))-methyltransferase RsmB [Escherichia coli]	1.28584e+06	1.21983e+06	1.12104e+06	1.21355e+06	1.14714e+06	1.12104e+06	Peak Found	High	High
FALSE	High	WP_000073572.1	glycerophosphodiester phosphodiesterase [Escherichia coli]	1.33665e+06	1.21942e+06	1.31127e+06	1.2615e+06	1.14675e+06	1.31127e+06	High	High	High
FALSE	High	WP_000444377.1	4-alpha-glucanotransferase [Escherichia coli]	1.03864e+06	1.21618e+06	1311294	980242	1.1437e+06	1311294	High	High	High
FALSE	High	WP_000024725.1	tellurite resistance TerB family protein [Escherichia coli]	1.02334e+06	1.19715e+06	791398	965808	1.12581e+06	791398	High	High	High
FALSE	High	WP_001304434.1	dihydroxyacetone kinase subunit DhaM [Escherichia coli]	820985	1.197e+06	868475	774828	1.12567e+06	868475	High	High	High
FALSE	High	WP_000633738.1	MULTISPECIES: antibiotic biosynthesis monooxygenase [Enterobacteriaceae]	2.11359e+06	1.18419e+06	1.61476e+06	1.99476e+06	1.11362e+06	1.61476e+06	High	High	High
FALSE	High	WP_001079186.1	MULTISPECIES: 4Fe-4S dicluster domain-containing protein [Bacteria]	2.44339e+06	1.17046e+06	983762	2.30602e+06	1.10071e+06	983762	High	High	High
FALSE	High	WP_001296623.1	MULTISPECIES: septal ring assembly protein ZapB [Proteobacteria]	1.87997e+06	1.15598e+06	1.83767e+06	1.77427e+06	1.08709e+06	1.83767e+06	High	High	High
FALSE	High	WP_000200106.1	MULTISPECIES: bifunctional chorismate mutase/prephenate dehydratase [Enterobacteriaceae]	1.32979e+06	1.14732e+06	1.13848e+06	1.25503e+06	1.07894e+06	1.13848e+06	High	High	High
FALSE	High	WP_000271154.1	MULTISPECIES: N-acetylglucosamine-6-phosphate deacetylase [Enterobacteriaceae]	734647	1.14128e+06	787966	693344	1.07327e+06	787966	High	High	High
FALSE	High	WP_000386733.1	MULTISPECIES: NADH-quinone oxidoreductase subunit B [Proteobacteria]	1.7189e+06	1.12757e+06	1.30119e+06	1.62226e+06	1.06038e+06	1.30119e+06	High	Peak Found	High
FALSE	High	WP_001350351.1	hydroxymethylbilane synthase [Escherichia coli]	892582	1.12495e+06	1.47551e+06	842400	1.05791e+06	1.47551e+06	High	High	High
FALSE	High	WP_000162740.1	MULTISPECIES: tRNA (N6-isopentenyl adenosine(37)-C2)-methylthiotransferase MiaB [Enterobacteriaceae]	1.02087e+06	1.1209e+06	1.21428e+06	963475	1.0541e+06	1.21428e+06	High	High	Peak Found
FALSE	High	WP_001170168.1	asparaginase [Escherichia coli]	1.77545e+06	1.10244e+06	1.10561e+06	1.67564e+06	1.03674e+06	1.10561e+06	High	High	Peak Found
FALSE	High	WP_001264710.1	bifunctional aspartate kinase/homoserine dehydrogenase I [Escherichia coli]	1.517e+06	1.10213e+06	1.6206e+06	1.43171e+06	1.03645e+06	1.6206e+06	High	High	High
FALSE	High	WP_000046300.1	inorganic triphosphatase [Escherichia coli]	1.19507e+06	1.09445e+06	1.03159e+06	1.12788e+06	1.02923e+06	1.03159e+06	High	High	High
FALSE	High	WP_000560983.1	MULTISPECIES: D-tyrosyl-tRNA(Tyr) deacylase [Proteobacteria]	1.50631e+06	1.09203e+06	1.41856e+06	1.42163e+06	1.02695e+06	1.41856e+06	High	High	High
FALSE	High	WP_001280776.1	MULTISPECIES: thioredoxin TrxA [Proteobacteria]	864061	1.087e+06	1.06199e+06	815482	1.02223e+06	1.06199e+06	High	High	High
FALSE	High	WP_000589793.1	MULTISPECIES: OmpA family protein [Enterobacteriaceae]	650519	1.08046e+06	806886	613946	1.01607e+06	806886	High	High	High
FALSE	High	WP_001234777.1	MULTISPECIES: dCTP deaminase [Enterobacteriaceae]	1.38478e+06	1.07303e+06	1.26968e+06	1.30692e+06	1.00909e+06	1.26968e+06	High	High	High
FALSE	High	WP_000908554.1	MULTISPECIES: N-acetyltransferase [Proteobacteria]	933790	1.06912e+06	1.07898e+06	881290	1.00541e+06	1.07898e+06	High	High	High
FALSE	High	WP_001225077.1	cellulose biosynthesis protein BcsC [Escherichia coli]	1.07944e+06	1.06844e+06	1.30054e+06	1.01875e+06	1.00477e+06	1.30054e+06	High	High	High
FALSE	High	WP_000190516.1	MULTISPECIES: DUF3053 domain-containing protein [Proteobacteria]	789448	1.06085e+06	858267	745064	997627	858267	High	High	High
FALSE	High	WP_011076428.1	MULTISPECIES: zinc ABC transporter substrate-binding protein ZnuA [Enterobacteriaceae]	877732	1.05796e+06	565734	828384	994913	565734	Peak Found	High	High
FALSE	High	WP_001199807.1	1-deoxyxylulose-5-phosphate synthase YajO [Escherichia coli]	670797	1.05779e+06	827802	633084	994749	827802	High	High	High
FALSE	High	WP_000817095.1	L,D-transpeptidase LdtE [Escherichia coli]	1.51081e+06	1.05636e+06	1.16678e+06	1.42587e+06	993411	1.16678e+06	High	High	High
FALSE	High	WP_000126293.1	MULTISPECIES: helix-turn-helix domain-containing protein [Enterobacteriaceae]	899912	1.0457e+06	733763	849318	983383	733763	High	High	High
FALSE	High	WP_000285610.1	MULTISPECIES: Zn(2+)-responsive transcriptional regulator [Enterobacteriaceae]	1.56435e+06	1.02984e+06	1.35281e+06	1.4764e+06	968466	1.35281e+06	High	High	High
FALSE	High	WP_001305214.1	MULTISPECIES: porphyrinogen peroxidase [Escherichia]	1.06856e+06	1.0279e+06	1.14339e+06	1.00848e+06	966645	1.14339e+06	High	High	High
FALSE	High	WP_000409429.1	MULTISPECIES: murein transglycosylase [Enterobacteriaceae]	860904	1.00479e+06	1.18531e+06	812502	944909	1.18531e+06	High	High	High
FALSE	High	WP_000493797.1	MULTISPECIES: formate hydrogenlyase subunit HycF [Escherichia]	943965	999387	928171	890893	939831	928171	High	High	High
FALSE	High	WP_001241357.1	MULTISPECIES: Fe-S cluster assembly transcriptional regulator IscR [Proteobacteria]	1.39192e+06	997717	1.53464e+06	1.31366e+06	938261	1.53464e+06	High	High	High
FALSE	High	WP_000695690.1	MULTISPECIES: peroxide/acid stress response protein YhcN [Proteobacteria]	1.11085e+06	992712	1280019	1.04839e+06	933554	1280019	High	Peak Found	High
FALSE	High	WP_001295966.1	MULTISPECIES: NAD(P)/FAD-dependent oxidoreductase [Enterobacteriaceae]	878676	992328	1.0972e+06	829275	933193	1.0972e+06	High	High	High
FALSE	High	WP_001350303.1	pyridoxine 5'-phosphate synthase [Escherichia coli]	1.19588e+06	953981	1.40952e+06	1.12864e+06	897131	1.40952e+06	High	High	High
FALSE	High	WP_000451246.1	shikimate dehydrogenase [Escherichia coli]	1.42057e+06	952480	2.01292e+06	1.3407e+06	895719	2.01292e+06	High	Peak Found	High
FALSE	High	WP_001284618.1	MULTISPECIES: peptide-methionine (R)-S-oxide reductase MsrB [Bacteria]	849642	949821	929958	801873	893218	929958	High	Peak Found	High
FALSE	High	WP_000918851.1	DNA primase [Escherichia coli]	649920	944435	699650	613381	888154	699650	High	High	Peak Found
FALSE	High	WP_001308374.1	MULTISPECIES: DNA polymerase III subunit epsilon [Enterobacteriaceae]	1.30284e+06	938869	725218	1.22959e+06	882919	725218	High	High	High
FALSE	High	WP_000312479.1	MULTISPECIES: FtsH protease activity modulator HflK [Enterobacteriaceae]	874823	933546	980941	825639	877913	980941	High	High	High
FALSE	High	WP_001232253.1	MULTISPECIES: cytochrome b562 [Escherichia]	729880	919132	900656	688845	864359	900656	High	High	High
FALSE	High	WP_000503931.1	MULTISPECIES: twin-arginine translocase subunit TatE [Proteobacteria]	1.23774e+06	918202	744303	1.16815e+06	863483	744303	High	High	Peak Found
FALSE	High	WP_000883112.1	NO-inducible flavohemoprotein [Escherichia coli]	900527	914665	912287	849898	860157	912287	High	High	Peak Found
FALSE	High	WP_001304330.1	MULTISPECIES: Fe-S cluster assembly protein SufB [Escherichia]	672380	900976	1.02816e+06	634577	847285	1.02816e+06	High	High	High
FALSE	High	WP_000160795.1	MULTISPECIES: glutathione-disulfide reductase [Enterobacteriaceae]	701155	900509	1.91743e+06	661735	846845	1.91743e+06	Peak Found	Peak Found	High
FALSE	High	WP_001203415.1	MULTISPECIES: hexitol phosphatase HpxA [Enterobacteriaceae]	1.05959e+06	899555	1.283e+06	1.00001e+06	845948	1.283e+06	High	High	High
FALSE	High	WP_000438582.1	MULTISPECIES: mannonate dehydratase [Proteobacteria]	911532	881177	1.03733e+06	860284	828666	1.03733e+06	High	High	High
FALSE	High	WP_001029698.1	MULTISPECIES: DNA repair protein RadA [Bacteria]	1.00124e+06	873575	1.07243e+06	944949	821517	1.07243e+06	High	High	High
FALSE	High	WP_001304406.1	MULTISPECIES: transcriptional regulator TyrR [Enterobacteriaceae]	1.05151e+06	867633	971286	992390	815928	971286	High	High	High
FALSE	High	WP_000852287.1	MULTISPECIES: molybdopterin synthase catalytic subunit MoaE [Enterobacteriaceae]	834538	867066	1.18748e+06	787619	815396	1.18748e+06	High	High	High
FALSE	High	WP_000184613.1	2-octaprenyl-3-methyl-6-methoxy-1,4-benzoquinol hydroxylase [Escherichia coli]	939640	864994	1.0457e+06	886812	813446	1.0457e+06	High	Peak Found	High
FALSE	High	WP_001076989.1	3,4-dihydroxy-2-butanone-4-phosphate synthase [Escherichia coli]	1.17982e+06	850488	1.0743e+06	1.11349e+06	799805	1.0743e+06	High	High	High
FALSE	High	WP_000122253.1	MULTISPECIES: ATP-dependent Clp endopeptidase proteolytic subunit ClpP [Proteobacteria]	935254	838310	1.02529e+06	882673	788353	1.02529e+06	High	High	High
FALSE	High	WP_000802217.1	MULTISPECIES: DUF1454 family protein [Escherichia]	1.51014e+06	831138	1.88625e+06	1.42523e+06	781608	1.88625e+06	High	High	High
FALSE	High	WP_001298568.1	MULTISPECIES: iron ABC transporter ATP-binding protein FetA [Escherichia]	961554	817218	1.26512e+06	907494	768518	1.26512e+06	High	High	Peak Found
FALSE	High	WP_000568275.1	MULTISPECIES: cytochrome d ubiquinol oxidase subunit II [Proteobacteria]	853272	815300	717708	805300	766714	717708	Peak Found	Peak Found	High
FALSE	High	WP_001272558.1	MULTISPECIES: LysM peptidoglycan-binding domain-containing protein [Enterobacteriaceae]	937760	813551	1.86598e+06	885038	765069	1.86598e+06	High	High	High
FALSE	High	WP_001156181.1	MULTISPECIES: rhodanese-like domain-containing protein [Proteobacteria]	907418	808160	1.46456e+06	856402	760000	1.46456e+06	High	High	Peak Found
FALSE	High	WP_000091016.1	MULTISPECIES: transcriptional regulator MntR [Proteobacteria]	1.06592e+06	804469	1.24457e+06	1.00599e+06	756528	1.24457e+06	Peak Found	High	High
FALSE	High	WP_001304765.1	tRNA uridine 5-oxyacetic acid(34) methyltransferase CmoM [Escherichia coli]	650112	794820	528214	613562	747455	528214	High	High	High
FALSE	High	WP_021549256.1	dienelactone hydrolase family protein [Escherichia coli]	1.30468e+06	792083	1.24305e+06	1.23133e+06	744881	1.24305e+06	High	Peak Found	High
FALSE	High	WP_001295553.1	MULTISPECIES: DEAD/DEAH family ATP-dependent RNA helicase [Proteobacteria]	1.30103e+06	782673	848424	1.22789e+06	736031	848424	High	Peak Found	High
FALSE	High	WP_001138584.1	MULTISPECIES: spermidine N1-acetyltransferase [Enterobacteriaceae]	764654	777317	1.06199e+06	721664	730994	1.06199e+06	High	High	High
FALSE	High	WP_001185665.1	MULTISPECIES: cell division topological specificity factor MinE [Proteobacteria]	843521	773469	265081	796097	727376	265081	High	High	High
FALSE	High	WP_001040187.1	MULTISPECIES: translation initiation factor IF-1 [Proteobacteria]	792153	768869	943616	747617	723050	943616	High	Peak Found	High
FALSE	High	WP_000253975.1	MULTISPECIES: glucose-1-phosphate adenylyltransferase [Proteobacteria]	927747	761378	922503	875588	716005	922503	High	High	High
FALSE	High	WP_000215535.1	GntR family transcriptional regulator [Escherichia coli]	924766	759623	1.53153e+06	872774	714355	1.53153e+06	High	High	High
FALSE	High	WP_001033695.1	MULTISPECIES: lipoprotein-releasing ABC transporter ATP-binding protein LolD [Enterobacteriaceae]	935397	751980	704604	882808	707168	704604	High	High	High
FALSE	High	WP_000904439.1	MULTISPECIES: sulfurtransferase TusE [Enterobacteriaceae]	669385	742224	689307	631751	697993	689307	Peak Found	High	High
FALSE	High	WP_001019923.1	MULTISPECIES: DUF1440 domain-containing protein [Escherichia]	774606	738434	710380	731056	694428	710380	High	High	High
FALSE	High	WP_000857405.1	MULTISPECIES: O-acetyl-ADP-ribose deacetylase [Proteobacteria]	760412	737040	938795	717660	693117	938795	High	High	High
FALSE	High	WP_000831543.1	MULTISPECIES: DUF1190 family protein [Proteobacteria]	1.151e+06	729188	1.13768e+06	1.08629e+06	685734	1.13768e+06	High	High	High
FALSE	High	WP_000668687.1	MULTISPECIES: tRNA 4-thiouridine(8) synthase ThiI [Escherichia]	801553	723712	1.0481e+06	756489	680584	1.0481e+06	High	High	High
FALSE	High	WP_000184272.1	MULTISPECIES: cysteine desulfurase sulfur acceptor subunit CsdE [Enterobacteriaceae]	692350	723054	75365.5	653425	679966	75365.5	High	High	High
FALSE	High	WP_000006609.1	UDP-N-acetyl-D-mannosamine dehydrogenase [Escherichia coli]	928718	719175	580362	876504	676317	580362	High	High	High
FALSE	High	WP_000028953.1	MULTISPECIES: iron-sulfur cluster assembly protein IscA [Bacteria]	947500	713353	626098	894230	670842	626098	High	High	High
FALSE	High	WP_001304291.1	MULTISPECIES: VOC family protein [Enterobacteriaceae]	897994	705780	752692	847507	663721	752692	High	High	High
FALSE	High	WP_000153137.1	ribonucleotide monophosphatase NagD [Escherichia coli]	1.11474e+06	704776	1.17635e+06	1.05207e+06	662776	1.17635e+06	High	High	High
FALSE	High	WP_000397144.1	MULTISPECIES: leucyl aminopeptidase [Proteobacteria]	1.08058e+06	703911	1.54458e+06	1.01983e+06	661963	1.54458e+06	Peak Found	High	High
FALSE	High	WP_000183674.1	PTS IIA-like nitrogen regulatory protein PtsN [Escherichia coli]	949316	673011	1.23042e+06	895944	632904	1.23042e+06	High	High	High
FALSE	High	WP_000023081.1	MULTISPECIES: type I pantothenate kinase [Proteobacteria]	921380	672705	568690	869578	632617	568690	High	High	High
FALSE	High	WP_000626404.1	MULTISPECIES: L-serine ammonia-lyase [Enterobacteriaceae]	1.52002e+06	670659	2.75839e+06	1.43456e+06	630693	2.75839e+06	High	High	High
FALSE	High	WP_000705201.1	MULTISPECIES: DUF1283 family protein [Enterobacteriaceae]	791039	662141		746565	622682		High	High	Not Found
FALSE	High	WP_001135574.1	MULTISPECIES: Hsp33 family molecular chaperone HslO [Proteobacteria]	788203	657120	1.07893e+06	743889	617961	1.07893e+06	Peak Found	High	High
FALSE	High	WP_001295435.1	MULTISPECIES: cupin domain-containing protein [Enterobacteriaceae]	694408	654492	767729	655367	615489	767729	High	High	High
FALSE	High	WP_001199974.1	MULTISPECIES: 7-carboxy-7-deazaguanine synthase QueE [Enterobacteriaceae]	820330	652048	991844	774210	613190	991844	High	High	High
FALSE	High	WP_000767411.1	MULTISPECIES: kinase inhibitor [Enterobacteriaceae]	635049	651702	602526	599346	612865	602526	Peak Found	High	High
FALSE	High	WP_001295260.1	MULTISPECIES: Sec-independent protein translocase subunit TatA [Proteobacteria]	2.79893e+06	649704	550513	2.64157e+06	610986	550513	High	High	High
FALSE	High	WP_000226815.1	MULTISPECIES: GTP pyrophosphokinase [Proteobacteria]	748317	647368	580811	706246	608789	580811	High	High	High
FALSE	High	WP_001228972.1	MULTISPECIES: ATP-independent periplasmic protein-refolding chaperone [Enterobacteriaceae]	824718	646444	561943	778351	607920	561943	High	High	High
FALSE	High	WP_000934823.1	MULTISPECIES: protein translocase subunit SecD [Enterobacteriaceae]	833097	619217	402690	786259	582316	402690	High	High	High
FALSE	High	WP_001234850.1	MULTISPECIES: 16S rRNA pseudouridine(516) synthase RsuA [Proteobacteria]	903801	618978	985985	852988	582091	985985	High	High	High
FALSE	High	WP_000651600.1	MULTISPECIES: carbonate dehydratase [Enterobacteriaceae]	869738	611161		820840	574740		High	High	High
FALSE	High	WP_001215879.1	MULTISPECIES: two-component system QseEF-associated lipoprotein QseG [Enterobacteriaceae]	849025	606890	994366	801291	570724	994366	High	High	High
FALSE	High	WP_001282368.1	tRNA uridine-5-carboxymethylaminomethyl(34) synthesis GTPase MnmE [Escherichia coli]	958954	591886	805646	905040	556614	805646	High	High	High
FALSE	High	WP_001295833.1	MULTISPECIES: multidrug efflux RND transporter periplasmic adaptor subunit AcrA [Enterobacteriaceae]	802489	587281	1.24239e+06	757371	552284	1.24239e+06	High	High	High
FALSE	High	WP_001088608.1	DeoR/GlpR transcriptional regulator [Escherichia coli]	921441	583523	676597	869636	548749	676597	High	High	High
FALSE	High	WP_001143220.1	YjjI family glycine radical enzyme [Escherichia coli]	643505	575339	328954	607326	541053	328954	High	High	High
FALSE	High	WP_000190855.1	MULTISPECIES: SpoVR family protein [Enterobacteriaceae]	796634	575085	348757	751846	540814	348757	High	High	High
FALSE	High	WP_000209513.1	MULTISPECIES: tryptophan synthase subunit beta [Enterobacteriaceae]	1.07295e+06	551541	867053	1.01263e+06	518673	867053	High	High	High
FALSE	High	WP_001361088.1	MULTISPECIES: ribokinase [Enterobacteriaceae]	697342	539499	559444	658136	507349	559444	High	High	High
FALSE	High	WP_000174643.1	MULTISPECIES: polynucleotide adenylyltransferase PcnB [Proteobacteria]	663402	523259	738659	626104	492077	738659	High	High	High
FALSE	High	WP_000853959.1	MULTISPECIES: menaquinone-dependent protoporphyrinogen IX dehydrogenase [Proteobacteria]	1.19492e+06	517151	755086	1.12774e+06	486333	755086	Peak Found	High	High
FALSE	High	WP_001327406.1	MULTISPECIES: metalloprotease [Enterobacteriaceae]	754543	500481	497949	712121	470656	497949	High	High	High
FALSE	High	WP_000093154.1	MULTISPECIES: arginine/agmatine antiporter [Proteobacteria]	962032	473506	1.6328e+06	907945	445288	1.6328e+06	High	High	High
FALSE	High	WP_000660483.1	MULTISPECIES: ribosome-associated heat shock protein Hsp15 [Proteobacteria]	692066	468399	474435	653157	440486	474435	High	Peak Found	High
FALSE	High	WP_000984517.1	MULTISPECIES: protease HtpX [Enterobacteriaceae]	645697	440022	472794	609395	413800	472794	High	High	Peak Found
FALSE	High	WP_000448156.1	glycerol-3-phosphate dehydrogenase [Escherichia coli]	817842	417121	615811	771861	392264	615811	High	High	Peak Found
FALSE	High	WP_000254701.1	MULTISPECIES: protein-L-isoaspartate O-methyltransferase [Escherichia]	758516	399458	1.12314e+06	715871	375653	1.12314e+06	High	High	High
FALSE	High	WP_001148484.1	oxidoreductase [Escherichia coli]	999625	338635	1.30286e+06	943424	318455	1.30286e+06	High	High	High
FALSE	High	WP_001098384.1	MULTISPECIES: tol-pal system-associated acyl-CoA thioesterase [Proteobacteria]	754550	268891	283310	712128	252867	283310	High	High	High
FALSE	High	WP_000850550.1	MULTISPECIES: DUF493 family protein [Proteobacteria]	651135	229443	243519	614527	215770	243519	High	Peak Found	High
FALSE	High	WP_001056695.1	MULTISPECIES: MurR/RpiR family transcriptional regulator [Escherichia]	708066	208766	751926	668258	196325	751926	High	High	High
FALSE	High	WP_000144359.1	MULTISPECIES: valine--pyruvate transaminase [Enterobacteriaceae]	940095	88006.1	737173	887241	82761.6	737173	High	High	High
FALSE	High	WP_000756548.1	MULTISPECIES: acid-activated periplasmic chaperone HdeA [Bacteria]	4.61954e+07		38934376	43598212		38934376	High	High	High
FALSE	High	WP_000133631.1	MULTISPECIES: HTH-type transcriptional regulator UlaR [Proteobacteria]	9.14285e+06			8628823			High	High	Not Found
FALSE	High	WP_000092069.1	MULTISPECIES: surface-exposed outer membrane lipoprotein YaiW [Enterobacteriaceae]	1.29229e+06		1.18866e+06	1.21964e+06		1.18866e+06	High	Not Found	High
FALSE	High	WP_001188331.1	5-oxoprolinase subunit PxpB [Escherichia coli]	1.04649e+06			987652			High	Not Found	Not Found
FALSE	High	WP_001185734.1	MULTISPECIES: copper homeostasis protein CutC [Escherichia]	1.0293e+06		1.09438e+06	971433		1.09438e+06	High	Not Found	High
FALSE	High	WP_001151604.1	MULTISPECIES: D-3-phosphoglycerate dehydrogenase [Proteobacteria]	639731		725376	603764		725376	High	High	Peak Found

## Sheet: CBE59
Checked	Protein FDR Confidence: Combined	Accession	Description	Abundances (Normalized): F1: Sample	Abundances (Normalized): F2: Sample	Abundances (Normalized): F3: Sample	Abundance: F1: Sample	Abundance: F2: Sample	Abundance: F3: Sample	Found in Sample: [S1] F1: Sample	Found in Sample: [S2] F2: Sample	Found in Sample: [S3] F3: Sample	Modifications
FALSE	High	orf02666	orf02666	4.23345e+09	4.06189e+09	4.0374e+09	3.9054e+09	4.05784e+09	4.0374e+09	High	High	High
FALSE	High	orf00549	orf00549	3.529e+09	3.52563e+09	3.51521e+09	3.25554e+09	3.52212e+09	3.51521e+09	High	High	High
FALSE	High	orf04387	orf04387	2.38282e+09	2.28747e+09	2.45166e+09	2.19818e+09	2.28519e+09	2.45166e+09	High	High	High
FALSE	High	orf01873	orf01873	2.11439e+09	2.18173e+09	2.19607e+09	1.95055e+09	2.17955e+09	2.19607e+09	High	High	High
FALSE	High	orf00607	orf00607	2.05795e+09	2.14985e+09	1.96035e+09	1.89848e+09	2.14771e+09	1.96035e+09	High	High	High
FALSE	High	orf04390	orf04390	1.95639e+09	1.85579e+09	2.25224e+09	1.80479e+09	1.85394e+09	2.25224e+09	High	High	High
FALSE	High	orf04371	orf04371	1.81707e+09	1.78246e+09	1.84018e+09	1.67626e+09	1.78068e+09	1.84018e+09	High	High	High
FALSE	High	orf04389	orf04389	1.79981e+09	1.78521e+09	1.723e+09	1.66034e+09	1.78343e+09	1.723e+09	High	High	High
FALSE	High	orf00286	orf00286	1.78789e+09	1.80571e+09	1.92839e+09	1.64934e+09	1.80391e+09	1.92839e+09	High	High	High
FALSE	High	orf00290	orf00290	1.73731e+09	1.65258e+09	1.56356e+09	1.60269e+09	1.65094e+09	1.56356e+09	High	High	High
FALSE	High	orf03777	orf03777	1.58571e+09	1.4774e+09	1.56975e+09	1.46284e+09	1.47593e+09	1.56975e+09	High	High	High
FALSE	High	orf04378	orf04378	1.50495e+09	1.4899e+09	1.61885e+09	1.38833e+09	1.48842e+09	1.61885e+09	High	High	High
FALSE	High	orf04375	orf04375	1.38904e+09	1.45783e+09	1.31975e+09	1.2814e+09	1.45638e+09	1.31975e+09	High	High	High
FALSE	High	orf04385	orf04385	1.10057e+09	1.07963e+09	1.03328e+09	1.01529e+09	1.07856e+09	1.03328e+09	High	High	High
FALSE	High	orf04364	orf04364	1.09248e+09	1.23339e+09	1.06643e+09	1.00782e+09	1.23216e+09	1.06643e+09	High	High	High
FALSE	High	orf01727	orf01727	1.07177e+09	1.18362e+09	1.06944e+09	9.88723e+08	1.18244e+09	1.06944e+09	High	High	High
FALSE	High	orf04366	orf04366	1.01829e+09	1.03266e+09	9.77668e+08	9.39379e+08	1.03163e+09	9.77668e+08	High	High	High
FALSE	High	orf03629	orf03629	9.79177e+08	1.06786e+09	9.79883e+08	9.03301e+08	1.06679e+09	9.79883e+08	High	High	High
FALSE	High	orf04382	orf04382	9.71715e+08	9.88985e+08	9.91324e+08	8.96417e+08	9.87998e+08	9.91324e+08	High	High	High
FALSE	High	orf02612	orf02612	9.64102e+08	9.61748e+08	9.68335e+08	8.89394e+08	9.60789e+08	9.68335e+08	High	High	High
FALSE	High	orf04380	orf04380	9.26972e+08	9.51992e+08	8.20403e+08	8.55142e+08	9.51043e+08	8.20403e+08	High	High	High
FALSE	High	orf02206	orf02206	9.07647e+08	9.58442e+08	8.58044e+08	8.37314e+08	9.57486e+08	8.58044e+08	High	High	High
FALSE	High	orf04384	orf04384	8.79981e+08	8.65932e+08	8.65145e+08	8.11792e+08	8.65068e+08	8.65145e+08	High	High	High
FALSE	High	orf04383	orf04383	8.70877e+08	8.42461e+08	8.88458e+08	8.03393e+08	8.41621e+08	8.88458e+08	High	High	High
FALSE	High	orf04374	orf04374	8.67653e+08	7.0657e+08	7.89882e+08	8.00419e+08	7.05865e+08	7.89882e+08	High	High	High
FALSE	High	orf04373	orf04373	8.66725e+08	8.74915e+08	8.7559e+08	7.99563e+08	8.74043e+08	8.7559e+08	High	High	High
FALSE	High	orf04308	orf04308	8.57403e+08	8.50151e+08	9.18762e+08	7.90963e+08	8.49303e+08	9.18762e+08	High	High	High
FALSE	High	orf04269	orf04269	8.39617e+08	8.78644e+08	7.76465e+08	7.74556e+08	8.77768e+08	7.76465e+08	High	High	High	Acetyl [N-Term]
FALSE	High	orf04412	orf04412	8.26581e+08	8.79681e+08	9.36743e+08	7.6253e+08	8.78803e+08	9.36743e+08	High	High	High
FALSE	High	orf03438	orf03438	7.95108e+08	7.96097e+08	8.17909e+08	7.33495e+08	7.95303e+08	8.17909e+08	High	High	High
FALSE	High	orf04522	orf04522	7.16522e+08	7.36824e+08	7.41867e+08	6.60999e+08	7.36089e+08	7.41867e+08	High	High	High
FALSE	High	orf00952	orf00952	6.98914e+08	6.99016e+08	7.25839e+08	6.44756e+08	6.98318e+08	7.25839e+08	High	High	High
FALSE	High	orf03937	orf03937	6.52119e+08	6.87235e+08	6.58308e+08	6.01587e+08	6.86549e+08	6.58308e+08	High	High	High
FALSE	High	orf02203	orf02203	6.33336e+08	5.51261e+08	5.86847e+08	5.84259e+08	5.50711e+08	5.86847e+08	High	High	High
FALSE	High	orf03615	orf03615	6.25309e+08	5.9402e+08	5.77904e+08	5.76854e+08	5.93427e+08	5.77904e+08	High	High	High
FALSE	High	orf00291	orf00291	6.23959e+08	6.45617e+08	6.17814e+08	5.75609e+08	6.44973e+08	6.17814e+08	High	High	High
FALSE	High	orf04379	orf04379	6.20152e+08	6.32338e+08	6.34601e+08	5.72097e+08	6.31708e+08	6.34601e+08	High	High	High
FALSE	High	orf04307	orf04307	6.13548e+08	6.2116e+08	6.20846e+08	5.66005e+08	6.2054e+08	6.20846e+08	High	High	High
FALSE	High	orf01822	orf01822	5.63638e+08	5.41628e+08	5.61054e+08	5.19962e+08	5.41088e+08	5.61054e+08	High	High	High
FALSE	High	orf02573	orf02573	5.43134e+08	6.05545e+08	5.25462e+08	5.01047e+08	6.04941e+08	5.25462e+08	High	High	High
FALSE	High	orf02572	orf02572	5.09471e+08	4.91478e+08	5.04236e+08	4.69992e+08	4.90988e+08	5.04236e+08	High	High	High
FALSE	High	orf04368	orf04368	5.06726e+08	5.46422e+08	5.32854e+08	4.6746e+08	5.45877e+08	5.32854e+08	High	High	High
FALSE	High	orf00605	orf00605	5.00976e+08	4.42882e+08	4.47926e+08	4.62156e+08	4.4244e+08	4.47926e+08	High	High	High
FALSE	High	orf04372	orf04372	4.68415e+08	5.01235e+08	4.9212e+08	4.32118e+08	5.00735e+08	4.9212e+08	High	High	High
FALSE	High	orf00289	orf00289	4.55266e+08	4.85058e+08	4.9731e+08	4.19988e+08	4.84575e+08	4.9731e+08	High	High	High
FALSE	High	orf03167	orf03167	4.49093e+08	4.97655e+08	4.74437e+08	4.14293e+08	4.97158e+08	4.74437e+08	High	High	High	Acetyl [N-Term]
FALSE	High	orf04391	orf04391	4.18836e+08	4.24786e+08	4.06369e+08	3.86381e+08	4.24362e+08	4.06369e+08	High	High	High
FALSE	High	orf00176	orf00176	4.18254e+08	3.97528e+08	5.30224e+08	3.85844e+08	3.97131e+08	5.30224e+08	High	High	High
FALSE	High	orf00449	orf00449	3.89143e+08	3.7217e+08	3.97577e+08	3.58989e+08	3.71799e+08	3.97577e+08	High	High	High
FALSE	High	orf00606	orf00606	3.67521e+08	3.8858e+08	3.45249e+08	3.39042e+08	3.88193e+08	3.45249e+08	High	High	High
FALSE	High	orf03606	orf03606	3.64772e+08	3.85923e+08	3.50668e+08	3.36506e+08	3.85538e+08	3.50668e+08	High	High	High
FALSE	High	orf04411	orf04411	3.53448e+08	3.52081e+08	3.43857e+08	3.2606e+08	3.5173e+08	3.43857e+08	High	High	High
FALSE	High	orf04367	orf04367	3.52568e+08	3.65972e+08	3.33226e+08	3.25248e+08	3.65607e+08	3.33226e+08	High	High	High
FALSE	High	orf04741	orf04741	3.36854e+08	3.78807e+08	3.5424e+08	3.10752e+08	3.78429e+08	3.5424e+08	High	High	High
FALSE	High	orf00033	orf00033	3.26054e+08	3.3178e+08	3.60836e+08	3.00788e+08	3.31449e+08	3.60836e+08	High	High	High
FALSE	High	orf04413	orf04413	3.13042e+08	2.66187e+08	3.18347e+08	2.88784e+08	2.65922e+08	3.18347e+08	High	High	High
FALSE	High	orf04388	orf04388	3.10377e+08	3.11836e+08	281177761	286326037	311524976	281177761	High	High	High
FALSE	High	orf03955	orf03955	3.0785e+08	3.05475e+08	3.12074e+08	2.83995e+08	3.05171e+08	3.12074e+08	High	High	High
FALSE	High	orf00806	orf00806	3.07152e+08	3.30004e+08	2.83879e+08	2.83351e+08	3.29675e+08	2.83879e+08	High	High	High
FALSE	High	orf00035	orf00035	3.01498e+08	3.08198e+08	3.03828e+08	2.78135e+08	3.07891e+08	3.03828e+08	High	High	High
FALSE	High	orf04268	orf04268	2.61089e+08	2.03903e+08	2.92297e+08	2.40857e+08	2.037e+08	2.92297e+08	High	High	High
FALSE	High	orf04376	orf04376	2.56509e+08	2.47155e+08	2.49815e+08	2.36632e+08	2.46908e+08	2.49815e+08	High	High	High
FALSE	High	orf00002	orf00002	2.44548e+08	2.69912e+08	224986598	225598493	269642727	224986598	High	High	High
FALSE	High	orf04249	orf04249	2.43224e+08	2.59861e+08	2.35291e+08	2.24377e+08	2.59601e+08	2.35291e+08	High	High	High
FALSE	High	orf00292	orf00292	2.28141e+08	2.5478e+08	2.16722e+08	2.10462e+08	2.54526e+08	2.16722e+08	High	High	High
FALSE	High	orf03333	orf03333	2.19949e+08	2.11197e+08	2.37406e+08	2.02905e+08	2.10986e+08	2.37406e+08	High	High	High
FALSE	High	orf03441	orf03441	2.14714e+08	2.34879e+08	2.72742e+08	1.98076e+08	2.34645e+08	2.72742e+08	High	High	High
FALSE	High	orf03632	orf03632	2.11118e+08	2.09977e+08	1.92435e+08	1.94759e+08	2.09768e+08	1.92435e+08	High	High	High
FALSE	High	orf01725	orf01725	2.10244e+08	2.19957e+08	2.25803e+08	1.93953e+08	2.19737e+08	2.25803e+08	High	High	High
FALSE	High	orf00897	orf00897	1.97558e+08	1.90094e+08	1.91439e+08	1.82249e+08	1.89904e+08	1.91439e+08	High	High	High
FALSE	High	orf04406	orf04406	1.74294e+08	1.69804e+08	1.73936e+08	1.60788e+08	1.69635e+08	1.73936e+08	High	High	High
FALSE	High	orf00294	orf00294	1.72221e+08	1.7812e+08	1.61459e+08	1.58875e+08	1.77942e+08	1.61459e+08	High	High	High
FALSE	High	orf00223	orf00223	1.64137e+08	1.67739e+08	1.54164e+08	1.51418e+08	1.67572e+08	1.54164e+08	High	High	High
FALSE	High	orf01294	orf01294	1.60455e+08	1.67034e+08	1.68874e+08	1.48021e+08	1.66867e+08	1.68874e+08	High	High	High
FALSE	High	orf00767	orf00767	1.5842e+08	1.4973e+08	1.50867e+08	1.46144e+08	1.4958e+08	1.50867e+08	High	High	High
FALSE	High	orf00433	orf00433	1.56363e+08	1.58895e+08	1.48564e+08	1.44247e+08	1.58737e+08	1.48564e+08	High	High	High
FALSE	High	orf00582	orf00582	1.55767e+08	1.47131e+08	1.41948e+08	1.43697e+08	1.46984e+08	1.41948e+08	High	High	High
FALSE	High	orf04386	orf04386	1.50458e+08	1.62125e+08	1.45581e+08	1.38799e+08	1.61963e+08	1.45581e+08	High	High	High
FALSE	High	orf00809	orf00809	1.50325e+08	1.44205e+08	1.51388e+08	1.38677e+08	1.44061e+08	1.51388e+08	High	High	High
FALSE	High	orf01919	orf01919	1.41354e+08	1.16408e+08	1.27762e+08	1.304e+08	1.16292e+08	1.27762e+08	High	High	High
FALSE	High	orf00293	orf00293	1.37451e+08	1.44438e+08	1.41147e+08	1.268e+08	1.44294e+08	1.41147e+08	High	High	High
FALSE	High	orf02614	orf02614	1.33286e+08	1.25967e+08	1.3238e+08	1.22957e+08	1.25842e+08	1.3238e+08	High	High	High
FALSE	High	orf03681	orf03681	1.28222e+08	1.25854e+08	1.20655e+08	1.18286e+08	1.25728e+08	1.20655e+08	High	High	High
FALSE	High	orf01830	orf01830	1.21988e+08	1.2846e+08	1.30644e+08	1.12535e+08	1.28332e+08	1.30644e+08	High	High	High
FALSE	High	orf00281	orf00281	1.20735e+08	1.06297e+08	1.08923e+08	1.1138e+08	1.06191e+08	1.08923e+08	High	High	High
FALSE	High	orf04429	orf04429	1.16908e+08	1.22209e+08	1.18481e+08	1.07849e+08	1.22087e+08	1.18481e+08	High	High	High
FALSE	High	orf01458	orf01458	1.16268e+08	1.08792e+08	9.1801e+07	1.07259e+08	1.08683e+08	9.1801e+07	High	High	High
FALSE	High	orf03527	orf03527	1.14178e+08	1.01876e+08	1.07605e+08	1.0533e+08	1.01775e+08	1.07605e+08	High	High	High
FALSE	High	orf01334	orf01334	1.12193e+08	1.13324e+08	1.11878e+08	1.03499e+08	1.1321e+08	1.11878e+08	High	High	High
FALSE	High	orf03502	orf03502	1.11335e+08	1.15967e+08	1.27131e+08	1.02708e+08	1.15852e+08	1.27131e+08	High	High	High
FALSE	High	orf00980	orf00980	1.10905e+08	1.1152e+08	1.11167e+08	1.02311e+08	1.11409e+08	1.11167e+08	High	High	High
FALSE	High	orf01579	orf01579	1.09075e+08	1.19046e+08	1.11509e+08	1.00623e+08	1.18927e+08	1.11509e+08	High	High	High
FALSE	High	orf01814	orf01814	1.08836e+08	1.10824e+08	1.13308e+08	1.00402e+08	1.10714e+08	1.13308e+08	High	High	High
FALSE	High	orf04332	orf04332	1.08473e+08	1.03652e+08	1.06852e+08	1.00067e+08	1.03548e+08	1.06852e+08	High	High	High
FALSE	High	orf00966	orf00966	1.04706e+08	5.1406e+07	9.79196e+07	9.65927e+07	5.13547e+07	9.79196e+07	High	High	High
FALSE	High	orf00447	orf00447	1.03865e+08	9.53777e+07	9.91182e+07	9.58165e+07	9.52826e+07	9.91182e+07	High	High	High
FALSE	High	orf03637	orf03637	1.03748e+08	1.05054e+08	9.84765e+07	9.57086e+07	1.04949e+08	9.84765e+07	High	High	High
FALSE	High	orf00135	orf00135	1.02679e+08	9.84303e+07	1.01432e+08	9.47228e+07	9.83322e+07	1.01432e+08	High	High	High
FALSE	High	orf03778	orf03778	9.93742e+07	1.05007e+08	1.0186e+08	9.16737e+07	1.04903e+08	1.0186e+08	High	High	High
FALSE	High	orf03254	orf03254	9.68807e+07	1.0711e+08	9.53388e+07	8.93735e+07	1.07004e+08	9.53388e+07	High	High	High
FALSE	High	orf04153	orf04153	9.49985e+07	9.7342e+07	9.16293e+07	8.76371e+07	9.72449e+07	9.16293e+07	High	High	High
FALSE	High	orf03425	orf03425	9.42565e+07	9.18133e+07	9.91127e+07	8.69527e+07	9.17217e+07	9.91127e+07	High	High	High
FALSE	High	orf02748	orf02748	9.21792e+07	1.03414e+08	7.79527e+07	8.50363e+07	1.03311e+08	7.79527e+07	High	High	High
FALSE	High	orf02010	orf02010	9.18901e+07	8.2988e+07	7.8147e+07	8.47696e+07	8.29052e+07	7.8147e+07	High	High	High
FALSE	High	orf01297	orf01297	9.07211e+07	8.93203e+07	8.13364e+07	8.36912e+07	8.92312e+07	8.13364e+07	High	High	High
FALSE	High	orf04381	orf04381	9.00841e+07	9.65974e+07	1.05325e+08	8.31036e+07	9.65011e+07	1.05325e+08	High	High	High
FALSE	High	orf03577	orf03577	8.54278e+07	7.75728e+07	8.84249e+07	7.88081e+07	7.74954e+07	8.84249e+07	High	High	High
FALSE	High	orf00802	orf00802	8.5231e+07	8.80497e+07	8.97068e+07	7.86265e+07	8.79619e+07	8.97068e+07	High	High	High
FALSE	High	orf02183	orf02183	8.43185e+07	8.39232e+07	8.0915e+07	7.77847e+07	8.38394e+07	8.0915e+07	High	High	High
FALSE	High	orf02261	orf02261	8.39457e+07	8.05525e+07	1.18598e+08	7.74408e+07	8.04722e+07	1.18598e+08	High	High	High
FALSE	High	orf01517	orf01517	8.30419e+07	7.29464e+07	7.17412e+07	7.66071e+07	7.28736e+07	7.17412e+07	High	High	High
FALSE	High	orf00954	orf00954	8.29564e+07	8.1952e+07	7.81732e+07	7.65281e+07	8.18703e+07	7.81732e+07	High	High	High
FALSE	High	orf01296	orf01296	8.20908e+07	7.03047e+07	6.97318e+07	7.57297e+07	7.02346e+07	6.97318e+07	High	High	High
FALSE	High	orf04531	orf04531	8.09206e+07	7.39102e+07	6.8385e+07	7.46501e+07	7.38365e+07	6.8385e+07	High	High	High
FALSE	High	orf00555	orf00555	8.06879e+07	8.10158e+07	7.48587e+07	7.44354e+07	8.0935e+07	7.48587e+07	High	High	High
FALSE	High	orf03382	orf03382	8.05619e+07	7.88887e+07	7.66055e+07	7.43192e+07	78810017	7.66055e+07	High	High	High
FALSE	High	orf04365	orf04365	8.05415e+07	8.20238e+07	8.04562e+07	7.43004e+07	8.1942e+07	8.04562e+07	High	High	High
FALSE	High	orf00789	orf00789	7.84981e+07	8.77331e+07	7.92894e+07	7.24154e+07	8.76456e+07	7.92894e+07	High	High	High
FALSE	High	orf01580	orf01580	7.73971e+07	6.68164e+07	8.69405e+07	7.13997e+07	6.67498e+07	8.69405e+07	High	High	High
FALSE	High	orf00898	orf00898	7.72963e+07	7.58961e+07	7.98425e+07	7.13067e+07	7.58204e+07	7.98425e+07	High	High	High
FALSE	High	orf04949	orf04949	7.68809e+07	6.59464e+07	1.56395e+08	7.09234e+07	6.58806e+07	1.56395e+08	High	High	High
FALSE	High	orf04830	orf04830	7.61598e+07	7.1848e+07	7.86745e+07	7.02582e+07	7.17764e+07	7.86745e+07	High	High	High
FALSE	High	orf02175	orf02175	7.5954e+07	8.41761e+07	7.43919e+07	7.00683e+07	84092124	7.43919e+07	High	High	High
FALSE	High	orf03270	orf03270	7.5785e+07	6.80066e+07	6.83861e+07	6.99125e+07	6.79387e+07	6.83861e+07	High	High	High
FALSE	High	orf04272	orf04272	7.40209e+07	7.3657e+07	7.02939e+07	6.82851e+07	7.35836e+07	7.02939e+07	High	High	High
FALSE	High	orf00030	orf00030	7.39916e+07	7.11488e+07	7.68498e+07	6.82581e+07	7.10779e+07	7.68498e+07	High	High	High
FALSE	High	orf01581	orf01581	7.38325e+07	6.83252e+07	6.58777e+07	6.81113e+07	6.82571e+07	6.58777e+07	High	High	High
FALSE	High	orf04369	orf04369	7.37425e+07	5.6404e+07	82938352	68028256	56347701	82938352	High	High	High
FALSE	High	orf03860	orf03860	7.26929e+07	8.24696e+07	8.03759e+07	6.706e+07	8.23873e+07	8.03759e+07	High	High	High
FALSE	High	orf03074	orf03074	7.24588e+07	7.64079e+07	7.01647e+07	6.6844e+07	7.63317e+07	7.01647e+07	High	High	High
FALSE	High	orf04377	orf04377	7.02392e+07	7.58071e+07	7.05429e+07	6.47964e+07	7.57315e+07	7.05429e+07	High	High	High
FALSE	High	orf04724	orf04724	6.75705e+07	7.09e+07	6.74052e+07	6.23345e+07	7.08293e+07	6.74052e+07	High	High	High
FALSE	High	orf01831	orf01831	6.49317e+07	5.09311e+07	7.05928e+07	5.99001e+07	5.08803e+07	7.05928e+07	High	High	High
FALSE	High	orf00797	orf00797	6.46594e+07	6.38349e+07	6.80435e+07	5.9649e+07	6.37712e+07	6.80435e+07	High	High	High
FALSE	High	orf00562	orf00562	6.36993e+07	5.91182e+07	6.49961e+07	5.87633e+07	5.90593e+07	6.49961e+07	High	High	High
FALSE	High	orf02171	orf02171	6.089e+07	6.28151e+07	5.70782e+07	5.61717e+07	6.27525e+07	5.70782e+07	High	High	High
FALSE	High	orf00034	orf00034	6.08473e+07	5.46782e+07	5.87674e+07	56132235	5.46237e+07	5.87674e+07	High	High	High
FALSE	High	orf02669	orf02669	5.96999e+07	5.986e+07	7.03703e+07	5.50738e+07	5.98003e+07	7.03703e+07	High	High	High
FALSE	High	orf02760	orf02760	5.96705e+07	6.76844e+07	6.11973e+07	5.50466e+07	6.76169e+07	6.11973e+07	High	High	High
FALSE	High	orf04725	orf04725	5.9333e+07	5.94373e+07	6.25764e+07	5.47353e+07	5.9378e+07	6.25764e+07	High	High	High
FALSE	High	orf02223	orf02223	5.83463e+07	3.92742e+07	59500971	5.3825e+07	3.9235e+07	59500971	High	High	High
FALSE	High	orf01272	orf01272	5.82481e+07	5.73501e+07	7.4165e+07	5.37345e+07	5.72929e+07	7.4165e+07	High	High	High
FALSE	High	orf01483	orf01483	5.65023e+07	5.46447e+07	4.985e+07	5.2124e+07	5.45902e+07	4.985e+07	High	High	High
FALSE	High	orf02008	orf02008	5.60495e+07	6.12112e+07	5.84974e+07	5.17063e+07	6.11501e+07	5.84974e+07	High	High	High
FALSE	High	orf04306	orf04306	5.52048e+07	5.71934e+07	6.18623e+07	5.0927e+07	5.71363e+07	6.18623e+07	High	High	High
FALSE	High	orf03684	orf03684	5.46562e+07	5.04506e+07	5.05812e+07	5.04209e+07	5.04003e+07	5.05812e+07	High	High	High
FALSE	High	orf00646	orf00646	5.30202e+07	5.14273e+07	4.91719e+07	4.89117e+07	5.1376e+07	4.91719e+07	High	High	High
FALSE	High	orf00233	orf00233	5.27646e+07	5.58828e+07	5.32402e+07	4.86759e+07	5.58271e+07	5.32402e+07	High	High	High
FALSE	High	orf02328	orf02328	5.2482e+07	5.15124e+07	4.80146e+07	4.84152e+07	5.1461e+07	4.80146e+07	High	High	High
FALSE	High	orf02610	orf02610	5.22804e+07	5.36088e+07	5.63818e+07	4.82292e+07	5.35554e+07	5.63818e+07	High	High	High
FALSE	High	orf04910	orf04910	5.17871e+07	5.09995e+07	5.24818e+07	4.77741e+07	5.09486e+07	5.24818e+07	High	High	High
FALSE	High	orf04231	orf04231	5.17523e+07	5.31316e+07	4.87274e+07	4.7742e+07	5.30786e+07	4.87274e+07	High	High	High
FALSE	High	orf04661	orf04661	5.16404e+07	4.67547e+07	4.28332e+07	4.76388e+07	4.67081e+07	4.28332e+07	High	High	High
FALSE	High	orf01848	orf01848	5.02731e+07	5.21063e+07	4.97007e+07	4.63775e+07	52054326	4.97007e+07	High	High	High
FALSE	High	orf03925	orf03925	4.81483e+07	4.59151e+07	3.47989e+07	4.44173e+07	4.58693e+07	3.47989e+07	High	High	High
FALSE	High	orf00965	orf00965	4.80308e+07	4.62067e+07	4.74351e+07	4.43089e+07	4.61606e+07	4.74351e+07	High	High	High
FALSE	High	orf02534	orf02534	4.77326e+07	4.9589e+07	5.37265e+07	4.40338e+07	4.95395e+07	5.37265e+07	High	High	High
FALSE	High	orf02024	orf02024	4.7462e+07	4.54915e+07	4.54407e+07	4.37842e+07	4.54461e+07	4.54407e+07	High	High	High
FALSE	High	orf02347	orf02347	4.66985e+07	5.33803e+07	4.43926e+07	4.30799e+07	5.33271e+07	4.43926e+07	High	High	High
FALSE	High	orf03555	orf03555	4.51448e+07	4.59588e+07	4.31002e+07	4.16466e+07	4.59129e+07	4.31002e+07	High	High	High
FALSE	High	orf00072	orf00072	4.51085e+07	4.2966e+07	4.34317e+07	4.1613e+07	4.29231e+07	4.34317e+07	High	High	High
FALSE	High	orf03353	orf03353	4.50759e+07	4.59385e+07	4.26363e+07	4.1583e+07	4.58927e+07	4.26363e+07	High	High	High
FALSE	High	orf01460	orf01460	4.24195e+07	4.0735e+07	4.93037e+07	3.91324e+07	4.06943e+07	4.93037e+07	High	High	High
FALSE	High	orf01461	orf01461	4.23767e+07	4.16348e+07	5.52052e+07	39092982	41593310	5.52052e+07	High	High	High
FALSE	High	orf00577	orf00577	4.18367e+07	3.90897e+07	3.83235e+07	3.85948e+07	3.90507e+07	3.83235e+07	High	High	High
FALSE	High	orf04134	orf04134	4.16743e+07	4.33544e+07	4.18371e+07	3.8445e+07	4.33111e+07	4.18371e+07	High	High	High
FALSE	High	orf04259	orf04259	4.15754e+07	4.64904e+07	4.29374e+07	3.83537e+07	4.6444e+07	4.29374e+07	High	High	High
FALSE	High	orf00963	orf00963	3.99172e+07	3.50605e+07	3.3281e+07	3.6824e+07	3.50255e+07	3.3281e+07	High	High	High
FALSE	High	orf02611	orf02611	3.97337e+07	4.00941e+07	3.95811e+07	3.66548e+07	4.00541e+07	3.95811e+07	High	High	High
FALSE	High	orf02771	orf02771	3.94777e+07	4.12569e+07	4.04265e+07	3.64186e+07	4.12157e+07	4.04265e+07	High	High	High
FALSE	High	orf02609	orf02609	3.91383e+07	3.86821e+07	4.01356e+07	3.61055e+07	3.86435e+07	4.01356e+07	High	High	High
FALSE	High	orf02136	orf02136	3.81367e+07	3.69606e+07	3.61317e+07	3.51815e+07	3.69237e+07	3.61317e+07	High	High	High
FALSE	High	orf02634	orf02634	3.79433e+07	3.68308e+07	3.94925e+07	3.50031e+07	3.67941e+07	3.94925e+07	High	High	High
FALSE	High	orf01826	orf01826	3.7493e+07	3.79007e+07	4.16101e+07	3.45877e+07	3.78629e+07	4.16101e+07	High	High	High
FALSE	High	orf01494	orf01494	3.744e+07	3.60225e+07	4.08558e+07	3.45388e+07	3.59866e+07	4.08558e+07	High	High	High
FALSE	High	orf03223	orf03223	3.6826e+07	4.1347e+07	4.15451e+07	3.39724e+07	4.13058e+07	4.15451e+07	High	High	High
FALSE	High	orf00947	orf00947	3.6688e+07	2.95192e+07	3.43534e+07	3.3845e+07	2.94897e+07	3.43534e+07	High	High	High
FALSE	High	orf01724	orf01724	3.60398e+07	2.6189e+07	2.73152e+07	3.32471e+07	2.61629e+07	2.73152e+07	High	High	High
FALSE	High	orf03949	orf03949	3.58325e+07	3.83121e+07	3.45658e+07	3.30558e+07	3.82739e+07	3.45658e+07	High	High	High
FALSE	High	orf00755	orf00755	3.57286e+07	3.45465e+07	3.51921e+07	3.29601e+07	3.4512e+07	3.51921e+07	High	High	High
FALSE	High	orf04248	orf04248	3.54804e+07	3.78627e+07	3.67043e+07	3.2731e+07	3.7825e+07	3.67043e+07	High	High	High
FALSE	High	orf02538	orf02538	3.51145e+07	3.33339e+07	3.50544e+07	3.23935e+07	3.33006e+07	3.50544e+07	High	High	High
FALSE	High	orf03478	orf03478	3.49819e+07	3.75674e+07	3.59377e+07	3.22712e+07	3.753e+07	3.59377e+07	High	High	High
FALSE	High	orf04188	orf04188	3.47759e+07	3.25887e+07	32209654	3.20812e+07	3.25561e+07	32209654	High	High	High
FALSE	High	orf02801	orf02801	3.38952e+07	3.24641e+07	29573544	3.12687e+07	3.24317e+07	29573544	High	High	High
FALSE	High	orf02348	orf02348	3.38481e+07	2.66927e+07	2.86302e+07	3.12252e+07	2.6666e+07	2.86302e+07	High	High	High
FALSE	High	orf00177	orf00177	3.33645e+07	3.35484e+07	3.77679e+07	3.07791e+07	3.35149e+07	3.77679e+07	High	High	High
FALSE	High	orf02745	orf02745	3.25944e+07	4.02043e+07	4.04418e+07	3.00687e+07	4.01642e+07	4.04418e+07	High	High	High
FALSE	High	orf01468	orf01468	3.23813e+07	2.93371e+07	3.37489e+07	29872076	2.93078e+07	3.37489e+07	High	High	High
FALSE	High	orf00523	orf00523	3.18645e+07	3.26308e+07	3.15206e+07	2.93954e+07	3.25982e+07	3.15206e+07	High	High	High
FALSE	High	orf00899	orf00899	3.15138e+07	3.22965e+07	3.19206e+07	2.90718e+07	3.22643e+07	3.19206e+07	High	High	High
FALSE	High	orf04947	orf04947	3.08939e+07	2.45669e+07	2.73171e+07	2.84999e+07	2.45424e+07	2.73171e+07	High	High	High
FALSE	High	orf03120	orf03120	3.07235e+07	2.93708e+07	2.67803e+07	2.83428e+07	2.93415e+07	2.67803e+07	High	High	High
FALSE	High	orf02539	orf02539	3.06904e+07	3.08455e+07	2.92017e+07	2.83122e+07	3.08147e+07	2.92017e+07	High	High	High
FALSE	High	orf03631	orf03631	3.05832e+07	2.89537e+07	3.00923e+07	2.82133e+07	2.89248e+07	3.00923e+07	High	High	High
FALSE	High	orf00306	orf00306	3.04897e+07	2.41368e+07	33054300	2.81271e+07	2.41127e+07	33054300	High	High	High
FALSE	High	orf02615	orf02615	3.03127e+07	2.95429e+07	3.00998e+07	2.79638e+07	2.95135e+07	3.00998e+07	High	High	High
FALSE	High	orf03514	orf03514	3.01607e+07	2.92845e+07	2.98597e+07	2.78236e+07	2.92553e+07	2.98597e+07	High	High	High
FALSE	High	orf00548	orf00548	3.01351e+07	3.04406e+07	3.07845e+07	2.78e+07	3.04102e+07	3.07845e+07	High	High	High
FALSE	High	orf00238	orf00238	2.98934e+07	3.25594e+07	2.88901e+07	2.75769e+07	3.25269e+07	2.88901e+07	High	High	High
FALSE	High	orf01485	orf01485	2.98082e+07	2.75965e+07	2.71537e+07	2.74984e+07	2.7569e+07	2.71537e+07	High	High	High
FALSE	High	orf04088	orf04088	2.91933e+07	2.9696e+07	3.53409e+07	2.69311e+07	2.96664e+07	3.53409e+07	High	High	High
FALSE	High	orf00779	orf00779	2.91322e+07	2.62824e+07	2.93896e+07	2.68748e+07	2.62561e+07	2.93896e+07	High	High	High
FALSE	High	orf02989	orf02989	2.8725e+07	2.29477e+07	3.17978e+07	2.64992e+07	2.29248e+07	3.17978e+07	High	High	High
FALSE	High	orf01525	orf01525	2.8676e+07	2.77843e+07	3.05599e+07	2.64539e+07	2.77566e+07	3.05599e+07	High	High	High
FALSE	High	orf00239	orf00239	2.81243e+07	3.07757e+07	2.56951e+07	2.5945e+07	3.0745e+07	2.56951e+07	High	High	High
FALSE	High	orf04155	orf04155	2.78269e+07	2.99273e+07	2.86602e+07	2.56706e+07	2.98975e+07	2.86602e+07	High	High	High
FALSE	High	orf02025	orf02025	2.75107e+07	3.36157e+07	2.80278e+07	2.5379e+07	33582220	2.80278e+07	High	High	High
FALSE	High	orf00938	orf00938	2.74875e+07	2.80217e+07	2.28316e+07	2.53575e+07	2.79937e+07	2.28316e+07	High	High	High
FALSE	High	orf01571	orf01571	2.71557e+07	2.61174e+07	2.51594e+07	2.50514e+07	2.60913e+07	2.51594e+07	High	High	High
FALSE	High	orf00280	orf00280	2.70921e+07	2.78206e+07	3.20364e+07	2.49928e+07	2.77928e+07	3.20364e+07	High	High	High
FALSE	High	orf00669	orf00669	2.6768e+07	2.99712e+07	2.57944e+07	2.46938e+07	2.99413e+07	2.57944e+07	High	High	High
FALSE	High	orf02635	orf02635	2.64995e+07	2.9182e+07	2.59467e+07	2.4446e+07	2.91529e+07	2.59467e+07	High	High	High
FALSE	High	orf03024	orf03024	2.63704e+07	2.64131e+07	2.9878e+07	2.4327e+07	2.63868e+07	2.9878e+07	High	High	High
FALSE	High	orf00643	orf00643	2.56627e+07	2.23975e+07	2.44237e+07	2.36741e+07	2.23751e+07	2.44237e+07	High	High	High
FALSE	High	orf01268	orf01268	2.56137e+07	2.45337e+07	3.15225e+07	2.36289e+07	2.45093e+07	3.15225e+07	High	High	High
FALSE	High	orf03952	orf03952	2.52364e+07	2.67876e+07	2.8288e+07	2.32809e+07	2.67609e+07	2.8288e+07	High	High	High
FALSE	High	orf03334	orf03334	2.51324e+07	2.53207e+07	2.57031e+07	2.31849e+07	2.52955e+07	2.57031e+07	High	High	High
FALSE	High	orf01228	orf01228	2.4936e+07	2.51034e+07	2.3644e+07	2.30038e+07	2.50783e+07	2.3644e+07	High	High	High
FALSE	High	orf03536	orf03536	2.48979e+07	2.63986e+07	2.62131e+07	2.29685e+07	2.63722e+07	2.62131e+07	High	High	High
FALSE	High	orf02941	orf02941	2.46923e+07	2.6034e+07	2.62911e+07	2.27789e+07	2.60081e+07	2.62911e+07	High	High	High
FALSE	High	orf00230	orf00230	2.43886e+07	4.30212e+07	4.76323e+07	2.24987e+07	4.29783e+07	4.76323e+07	High	High	High
FALSE	High	orf03289	orf03289	2.43845e+07	2.62543e+07	2.32287e+07	2.24949e+07	2.62281e+07	2.32287e+07	High	High	High
FALSE	High	orf03537	orf03537	2.42552e+07	2.12518e+07	2.42805e+07	22375709	2.12306e+07	2.42805e+07	High	High	High
FALSE	High	orf04261	orf04261	2.39143e+07	2.66384e+07	2.80424e+07	22061233	2.66118e+07	2.80424e+07	High	High	High
FALSE	High	orf01803	orf01803	2.37536e+07	2.70282e+07	2.58665e+07	2.19129e+07	2.70012e+07	2.58665e+07	High	High	High
FALSE	High	orf01273	orf01273	2.35571e+07	2.42621e+07	2.16871e+07	2.17316e+07	2.42379e+07	2.16871e+07	High	High	High
FALSE	High	orf00769	orf00769	2.3463e+07	2.00634e+07	2.05897e+07	2.16449e+07	2.00434e+07	2.05897e+07	High	High	High
FALSE	High	orf02501	orf02501	2.33042e+07	2.46884e+07	2.23593e+07	2.14983e+07	2.46638e+07	2.23593e+07	High	High	High
FALSE	High	orf01722	orf01722	2.31775e+07	2.77545e+07	2.35469e+07	2.13814e+07	2.77268e+07	2.35469e+07	High	High	High
FALSE	High	orf03547	orf03547	2.31372e+07	2.46461e+07	2.70165e+07	2.13443e+07	2.46215e+07	2.70165e+07	High	High	High
FALSE	High	orf00934	orf00934	2.3112e+07	2.47509e+07	2.22768e+07	2.13211e+07	2.47262e+07	2.22768e+07	High	High	High
FALSE	High	orf04252	orf04252	2.27903e+07	2.29996e+07	2.3738e+07	2.10243e+07	2.29766e+07	2.3738e+07	High	High	High
FALSE	High	orf00962	orf00962	2.26832e+07	2.28265e+07	1.97725e+07	2.09255e+07	2.28038e+07	1.97725e+07	High	High	High
FALSE	High	orf03947	orf03947	2.25046e+07	2.36187e+07	2.19497e+07	2.07608e+07	2.35951e+07	2.19497e+07	High	High	High
FALSE	High	orf04639	orf04639	2.24797e+07	2.4489e+07	2.37572e+07	2.07378e+07	2.44646e+07	2.37572e+07	High	High	High
FALSE	High	orf04089	orf04089	2.23854e+07	2.26725e+07	2.16574e+07	2.06508e+07	2.26499e+07	2.16574e+07	High	High	High
FALSE	High	orf01885	orf01885	2.23825e+07	2.62529e+07	2.66957e+07	2.06481e+07	2.62267e+07	2.66957e+07	High	High	High
FALSE	High	orf00814	orf00814	2.23419e+07	2.70727e+07	2.18444e+07	2.06107e+07	2.70457e+07	2.18444e+07	High	High	High
FALSE	High	orf00438	orf00438	2.22973e+07	2.29235e+07	2.18456e+07	2.05695e+07	2.29006e+07	2.18456e+07	High	High	High
FALSE	High	orf01526	orf01526	2.19612e+07	1.84809e+07	1.81179e+07	2.02594e+07	1.84624e+07	1.81179e+07	High	High	High
FALSE	High	orf01890	orf01890	2.1941e+07	2.20663e+07	2.37956e+07	2.02408e+07	2.20443e+07	2.37956e+07	High	High	High
FALSE	High	orf00983	orf00983	2.18072e+07	2.65716e+07	2.41142e+07	2.01173e+07	26545075	2.41142e+07	High	High	High
FALSE	High	orf01843	orf01843	2.16455e+07	2.2099e+07	2.06074e+07	19968175	2.20769e+07	2.06074e+07	High	High	High
FALSE	High	orf01804	orf01804	2.15879e+07	2.32033e+07	2.22296e+07	1.9915e+07	2.31801e+07	2.22296e+07	High	High	High
FALSE	High	orf04723	orf04723	2.12326e+07	1.74097e+07	1.26236e+07	1.95873e+07	1.73923e+07	1.26236e+07	High	High	High
FALSE	High	orf00803	orf00803	2.12243e+07	2.18428e+07	1.88546e+07	1.95796e+07	2.1821e+07	1.88546e+07	High	High	High
FALSE	High	orf04234	orf04234	2.10974e+07	2.2516e+07	2.02064e+07	1.94626e+07	2.24936e+07	2.02064e+07	High	High	High
FALSE	High	orf00268	orf00268	2.07499e+07	1.95397e+07	2.01894e+07	1.9142e+07	1.95202e+07	2.01894e+07	High	High	High
FALSE	High	orf01587	orf01587	2.06684e+07	2.12513e+07	1.95358e+07	1.90669e+07	2.12302e+07	1.95358e+07	High	High	High
FALSE	High	orf01291	orf01291	2.05269e+07	1.9237e+07	2.00385e+07	1.89363e+07	1.92178e+07	2.00385e+07	High	High	High
FALSE	High	orf03148	orf03148	2.04577e+07	2.00478e+07	1.86202e+07	1.88725e+07	2.00278e+07	1.86202e+07	High	High	High
FALSE	High	orf04543	orf04543	2.03898e+07	2.22298e+07	2.07576e+07	1.88098e+07	2.22076e+07	2.07576e+07	High	High	High
FALSE	High	orf00880	orf00880	1.98758e+07	2.17935e+07	1.83496e+07	1.83356e+07	2.17718e+07	1.83496e+07	High	High	High
FALSE	High	orf00369	orf00369	1.9818e+07	1.90984e+07	2.02682e+07	1.82823e+07	1.90793e+07	2.02682e+07	High	High	High
FALSE	High	orf03594	orf03594	1.9676e+07	1.76737e+07	2.04821e+07	1.81513e+07	1.76561e+07	2.04821e+07	High	High	High
FALSE	High	orf03111	orf03111	1.9622e+07	1.93804e+07	2.04964e+07	1.81015e+07	1.93611e+07	2.04964e+07	High	High	High
FALSE	High	orf00255	orf00255	1.95272e+07	1.92325e+07	1.98068e+07	1.8014e+07	1.92133e+07	1.98068e+07	High	High	High
FALSE	High	orf04263	orf04263	1.94457e+07	1.79302e+07	18757748	17938907	1.79123e+07	18757748	High	High	High
FALSE	High	orf03020	orf03020	1.90825e+07	1.67324e+07	1.92129e+07	1.76039e+07	1.67157e+07	1.92129e+07	High	High	High
FALSE	High	orf00916	orf00916	1.88908e+07	1.76392e+07	1.93935e+07	1.74269e+07	1.76216e+07	1.93935e+07	High	High	High
FALSE	High	orf00036	orf00036	1.88624e+07	1.65024e+07	1.79286e+07	1.74008e+07	1.64859e+07	1.79286e+07	High	High	High
FALSE	High	orf00759	orf00759	1.88334e+07	1.43214e+07	1.51519e+07	1.7374e+07	1.43071e+07	1.51519e+07	High	High	High
FALSE	High	orf00781	orf00781	1.84141e+07	1.69354e+07	1.80223e+07	1.69872e+07	1.69185e+07	1.80223e+07	High	High	High
FALSE	High	orf00943	orf00943	1.82754e+07	1.72397e+07	1.78831e+07	1.68593e+07	1.72225e+07	1.78831e+07	High	High	High
FALSE	High	orf02017	orf02017	1.81762e+07	1.80892e+07	1.72082e+07	1.67678e+07	1.80711e+07	1.72082e+07	High	High	High
FALSE	High	orf00232	orf00232	1.81724e+07	1.84113e+07	1.7112e+07	1.67642e+07	1.83929e+07	1.7112e+07	High	High	High
FALSE	High	orf00671	orf00671	1.80173e+07	1.84805e+07	1.84681e+07	1.66211e+07	1.84621e+07	1.84681e+07	High	High	High
FALSE	High	orf04066	orf04066	1.80102e+07	1.85775e+07	1.8595e+07	1.66146e+07	1.85589e+07	1.8595e+07	High	High	High
FALSE	High	orf02282	orf02282	1.79606e+07	1.6763e+07	1.5311e+07	1.65689e+07	1.67463e+07	1.5311e+07	High	High	High
FALSE	High	orf04662	orf04662	1.78745e+07	1.69313e+07	1.81123e+07	1.64894e+07	1.69144e+07	1.81123e+07	High	High	High
FALSE	High	orf04944	orf04944	1.77864e+07	1.37524e+07	1.63987e+07	1.64082e+07	1.37387e+07	1.63987e+07	High	High	High
FALSE	High	orf03302	orf03302	1.76888e+07	1.71588e+07	2.1733e+07	1.63181e+07	1.71417e+07	2.1733e+07	High	High	High
FALSE	High	orf03257	orf03257	1.76828e+07	1.18405e+07	2.35972e+07	1.63126e+07	1.18287e+07	2.35972e+07	High	High	High
FALSE	High	orf01599	orf01599	1.76539e+07	1.46799e+07	1.6646e+07	1.62859e+07	1.46652e+07	1.6646e+07	High	High	High
FALSE	High	orf03633	orf03633	1.76489e+07	1.94181e+07	1.68743e+07	1.62813e+07	1.93988e+07	1.68743e+07	High	High	High
FALSE	High	orf04337	orf04337	1.76295e+07	1.89548e+07	1.74483e+07	1.62634e+07	1.89359e+07	1.74483e+07	High	High	High
FALSE	High	orf03656	orf03656	1.75565e+07	1.66432e+07	1.75005e+07	1.61961e+07	1.66266e+07	1.75005e+07	High	High	High
FALSE	High	orf03013	orf03013	1.74813e+07	1.82323e+07	1.72138e+07	1.61267e+07	1.82142e+07	1.72138e+07	High	High	High
FALSE	High	orf02723	orf02723	1.67866e+07	1.28083e+07	1.53135e+07	1.54858e+07	1.27955e+07	1.53135e+07	High	High	High
FALSE	High	orf01851	orf01851	1.66625e+07	1.72958e+07	1.49928e+07	1.53713e+07	1.72785e+07	1.49928e+07	High	High	High
FALSE	High	orf02560	orf02560	1.66384e+07	1.72589e+07	1.79771e+07	1.53491e+07	1.72417e+07	1.79771e+07	High	High	High
FALSE	High	orf03361	orf03361	1.63682e+07	1.66298e+07	1.54269e+07	1.50999e+07	1.66132e+07	1.54269e+07	High	High	High
FALSE	High	orf02131	orf02131	1.63606e+07	1.51726e+07	1.31834e+07	1.50928e+07	1.51575e+07	1.31834e+07	High	High	High
FALSE	High	orf03760	orf03760	1.62333e+07	1.54222e+07	1.46567e+07	1.49754e+07	1.54068e+07	1.46567e+07	High	High	High
FALSE	High	orf04716	orf04716	1.61747e+07	1.62586e+07	1.72498e+07	1.49214e+07	1.62424e+07	1.72498e+07	High	High	High
FALSE	High	orf04747	orf04747	1.61453e+07	1.63737e+07	1.63048e+07	1.48942e+07	1.63574e+07	1.63048e+07	High	High	High
FALSE	High	orf04072	orf04072	1.60849e+07	1.81531e+07	1.66412e+07	1.48385e+07	1.8135e+07	1.66412e+07	High	High	High
FALSE	High	orf04453	orf04453	1.60286e+07	1.40475e+07	1.49613e+07	1.47866e+07	1.40335e+07	1.49613e+07	High	High	High
FALSE	High	orf00356	orf00356	1.56784e+07	1.44991e+07	14674935	1.44635e+07	1.44847e+07	14674935	High	High	High
FALSE	High	orf02818	orf02818	1.55454e+07	9.74931e+06	4.68722e+06	1.43408e+07	9.73959e+06	4.68722e+06	High	High	High
FALSE	High	orf01402	orf01402	1.53054e+07	1.40021e+07	1.49811e+07	1.41194e+07	1.39881e+07	1.49811e+07	High	High	High
FALSE	High	orf00928	orf00928	1.52709e+07	1.57377e+07	1.47093e+07	1.40876e+07	1.5722e+07	1.47093e+07	High	High	High
FALSE	High	orf04478	orf04478	1.51491e+07	1.23983e+07	1.33694e+07	1.39752e+07	1.2386e+07	1.33694e+07	High	High	High
FALSE	High	orf04253	orf04253	1.51079e+07	1.68766e+07	1.8198e+07	1.39372e+07	1.68597e+07	1.8198e+07	High	High	High
FALSE	High	orf01299	orf01299	1.47037e+07	1.45612e+07	1.36381e+07	1.35643e+07	1.45467e+07	1.36381e+07	High	High	High
FALSE	High	orf00143	orf00143	1.46353e+07	1.67551e+07	1.58291e+07	1.35012e+07	1.67384e+07	1.58291e+07	High	High	High
FALSE	High	orf02109	orf02109	1.45612e+07	1.6022e+07	14525423	1.34329e+07	1.6006e+07	14525423	High	High	High
FALSE	High	orf03540	orf03540	1.45013e+07	1.36996e+07	1.36044e+07	1.33776e+07	1.36859e+07	1.36044e+07	High	High	High
FALSE	High	orf01631	orf01631	1.44808e+07	1.71213e+07	1.37297e+07	1.33587e+07	1.71042e+07	1.37297e+07	High	High	High
FALSE	High	orf04772	orf04772	1.4439e+07	1.37439e+07	1.40892e+07	1.33202e+07	1.37302e+07	1.40892e+07	High	High	High
FALSE	High	orf04313	orf04313	1.44313e+07	1.57582e+07	1.59827e+07	1.3313e+07	1.57425e+07	1.59827e+07	High	High	High
FALSE	High	orf02236	orf02236	1.43727e+07	1.46801e+07	1.41315e+07	1.3259e+07	1.46655e+07	1.41315e+07	High	High	High
FALSE	High	orf01467	orf01467	1.43674e+07	1.50068e+07	1.51713e+07	1.32541e+07	14991839	1.51713e+07	High	High	High
FALSE	High	orf04578	orf04578	1.43657e+07	1.5832e+07	1.38795e+07	1.32525e+07	1.58163e+07	1.38795e+07	High	High	High
FALSE	High	orf04436	orf04436	1.43568e+07	1.50817e+07	1.33221e+07	1.32443e+07	1.50667e+07	1.33221e+07	High	High	High
FALSE	High	orf04657	orf04657	1.43476e+07	1.34988e+07	1.14717e+07	1.32358e+07	1.34853e+07	1.14717e+07	High	High	High
FALSE	High	orf00578	orf00578	1.42006e+07	1.43551e+07	1.36873e+07	1.31002e+07	1.43408e+07	1.36873e+07	High	High	High
FALSE	High	orf05107	orf05107	1.4125e+07	1.29183e+07	1.39624e+07	1.30305e+07	1.29054e+07	1.39624e+07	High	High	High
FALSE	High	orf00011	orf00011	1.41185e+07	1.46332e+07	1.57296e+07	1.30245e+07	1.46186e+07	1.57296e+07	High	High	High
FALSE	High	orf02030	orf02030	1.39909e+07	1.69466e+07	2.00616e+07	1.29068e+07	1.69297e+07	2.00616e+07	High	High	High
FALSE	High	orf00883	orf00883	1.39541e+07	1.51999e+07	1.66403e+07	1.28728e+07	1.51847e+07	1.66403e+07	High	High	High
FALSE	High	orf00545	orf00545	1.38094e+07	1.46908e+07	1.21242e+07	1.27393e+07	1.46762e+07	1.21242e+07	High	High	High
FALSE	High	orf01521	orf01521	1.35632e+07	1.40396e+07	1.35372e+07	1.25122e+07	1.40256e+07	1.35372e+07	High	High	High
FALSE	High	orf01821	orf01821	1.33764e+07	1.25821e+07	1.25174e+07	1.23399e+07	1.25696e+07	1.25174e+07	High	High	High
FALSE	High	orf04912	orf04912	1.32799e+07	1.39785e+07	2.55976e+07	1.22509e+07	1.39646e+07	2.55976e+07	High	High	High
FALSE	High	orf04095	orf04095	1.32653e+07	1.27208e+07	1.21341e+07	1.22374e+07	1.27081e+07	1.21341e+07	High	High	High
FALSE	High	orf03494	orf03494	1.32602e+07	7.63936e+06	1.78975e+07	1.22326e+07	7.63174e+06	1.78975e+07	High	High	High
FALSE	High	orf03652	orf03652	1.32092e+07	1.43742e+07	1.25144e+07	1.21856e+07	1.43599e+07	1.25144e+07	High	High	High
FALSE	High	orf03900	orf03900	1.31388e+07	1.40469e+07	1.2412e+07	1.21207e+07	1.40328e+07	1.2412e+07	High	High	High
FALSE	High	orf04714	orf04714	1.31239e+07	1.27645e+07	9.07609e+06	1.21069e+07	1.27517e+07	9.07609e+06	High	High	High
FALSE	High	orf01495	orf01495	1.30706e+07	1.20276e+07	1.04924e+07	12057727	1.20156e+07	1.04924e+07	High	High	High
FALSE	High	orf03416	orf03416	1.30445e+07	1.26204e+07	1.33439e+07	1.20337e+07	1.26078e+07	1.33439e+07	High	High	High
FALSE	High	orf01509	orf01509	1.30263e+07	1.18687e+07	1.29126e+07	1.20169e+07	1.18568e+07	1.29126e+07	High	High	High
FALSE	High	orf00541	orf00541	1.29731e+07	1.36169e+07	1.15702e+07	1.19678e+07	1.36033e+07	1.15702e+07	High	High	High
FALSE	High	orf03454	orf03454	1.28314e+07	1.50071e+07	1.24325e+07	1.18371e+07	1.49921e+07	1.24325e+07	High	High	High
FALSE	High	orf04138	orf04138	1.2724e+07	1.30288e+07	1.195e+07	1.1738e+07	1.30158e+07	1.195e+07	High	High	High
FALSE	High	orf04958	orf04958	1.25435e+07	1.03687e+07	10473276	1.15715e+07	1.03584e+07	10473276	High	High	High
FALSE	High	orf01977	orf01977	1.24945e+07	1.52405e+07	1.34513e+07	1.15263e+07	1.52253e+07	1.34513e+07	High	High	High
FALSE	High	orf03761	orf03761	1.23924e+07	1.29089e+07	1.22571e+07	1.14321e+07	1.2896e+07	1.22571e+07	High	High	High
FALSE	High	orf03534	orf03534	1.2387e+07	1.14352e+07	1.17846e+07	1.14272e+07	1.14238e+07	1.17846e+07	High	High	High
FALSE	High	orf00037	orf00037	1.2351e+07	1.38619e+07	1.19931e+07	1.13939e+07	1.38481e+07	1.19931e+07	High	High	High
FALSE	High	orf00038	orf00038	1.23019e+07	1.00148e+07	11137898	11348644	1.00048e+07	11137898	High	High	High
FALSE	High	orf00335	orf00335	1.22494e+07	1.23895e+07	1.16468e+07	1.13002e+07	1.23771e+07	1.16468e+07	High	High	High
FALSE	High	orf04327	orf04327	1.2183e+07	9.60386e+06	1.05358e+07	1.1239e+07	9.59428e+06	1.05358e+07	High	High	High
FALSE	High	orf01330	orf01330	1.21799e+07	1.19598e+07	1.32647e+07	1.12361e+07	1.19479e+07	1.32647e+07	High	High	High
FALSE	High	orf03021	orf03021	1.20406e+07	1.35419e+07	1.41605e+07	1.11076e+07	1.35284e+07	1.41605e+07	High	High	High
FALSE	High	orf03273	orf03273	1.18684e+07	1.20113e+07	1.26067e+07	1.09487e+07	1.19994e+07	1.26067e+07	High	High	High
FALSE	High	orf03596	orf03596	1.18677e+07	1.25706e+07	1.13214e+07	1.09481e+07	1.25581e+07	1.13214e+07	High	High	High
FALSE	High	orf01164	orf01164	1.16356e+07	7.55868e+06	9.13982e+06	1.0734e+07	7.55114e+06	9.13982e+06	High	High	High
FALSE	High	orf00062	orf00062	1.15589e+07	1.12568e+07	1.05478e+07	1.06632e+07	1.12456e+07	1.05478e+07	High	High	High
FALSE	High	orf01104	orf01104	1.14963e+07	1.07609e+07	1.056e+07	1.06055e+07	1.07502e+07	1.056e+07	High	High	High
FALSE	High	orf01810	orf01810	1.14576e+07	1.47982e+07	1.32112e+07	1.05697e+07	1.47834e+07	1.32112e+07	High	High	High
FALSE	High	orf02551	orf02551	1.1413e+07	1.08775e+07	1.15209e+07	1.05286e+07	1.08667e+07	1.15209e+07	High	High	High
FALSE	High	orf01790	orf01790	1.13978e+07	1.15102e+07	1.12837e+07	1.05146e+07	1.14987e+07	1.12837e+07	High	High	High
FALSE	High	orf02973	orf02973	1.13544e+07	1.10982e+07	1.00684e+07	1.04746e+07	1.10872e+07	1.00684e+07	High	High	High
FALSE	High	orf00235	orf00235	1.12924e+07	1.1432e+07	9.63134e+06	1.04173e+07	1.14206e+07	9.63134e+06	High	High	High
FALSE	High	orf02667	orf02667	1.11049e+07	1.07029e+07	1.01539e+07	1.02444e+07	1.06923e+07	1.01539e+07	High	High	High
FALSE	High	orf03676	orf03676	1.10837e+07	1.09151e+07	1.11828e+07	1.02249e+07	1.09042e+07	1.11828e+07	High	High	High
FALSE	High	orf01548	orf01548	1.10738e+07	1.15062e+07	9.83303e+06	1.02157e+07	1.14947e+07	9.83303e+06	High	High	High
FALSE	High	orf03493	orf03493	1.10274e+07	1.07312e+07	9.56349e+06	1.01729e+07	1.07205e+07	9.56349e+06	High	High	High
FALSE	High	orf02416	orf02416	1.09608e+07	1.2264e+07	1.0652e+07	1.01115e+07	1.22518e+07	1.0652e+07	High	High	High
FALSE	High	orf01118	orf01118	1.09584e+07	1.21045e+07	1.08664e+07	1.01092e+07	1.20925e+07	1.08664e+07	High	High	High
FALSE	High	orf01789	orf01789	1.09213e+07	1.1128e+07	1.10878e+07	1.0075e+07	1.11169e+07	1.10878e+07	High	High	High
FALSE	High	orf00877	orf00877	1.08432e+07	1.10464e+07	9.98938e+06	1.00029e+07	1.10354e+07	9.98938e+06	High	High	High
FALSE	High	orf00908	orf00908	1.0837e+07	1.05628e+07	1.18156e+07	9.99721e+06	1.05522e+07	1.18156e+07	High	High	High
FALSE	High	orf03381	orf03381	1.08032e+07	1.18188e+07	1.01021e+07	9966043	1.1807e+07	1.01021e+07	High	High	High
FALSE	High	orf04123	orf04123	1.07189e+07	1.49607e+07	1.0323e+07	9.88833e+06	1.49458e+07	1.0323e+07	High	High	High
FALSE	High	orf00169	orf00169	1.06616e+07	1.09843e+07	1.02706e+07	9.83546e+06	1.09733e+07	1.02706e+07	High	High	High
FALSE	High	orf03913	orf03913	1.0625e+07	9.84182e+06	8.35596e+06	9.80163e+06	9.832e+06	8.35596e+06	High	High	High
FALSE	High	orf03023	orf03023	1.0485e+07	8.6997e+06	8.65597e+06	9.6725e+06	8.69103e+06	8.65597e+06	High	High	High
FALSE	High	orf04555	orf04555	1.04714e+07	9.94626e+06	8.63286e+06	9.65998e+06	9.93634e+06	8.63286e+06	High	High	High
FALSE	High	orf03608	orf03608	1.04462e+07	8.71033e+06	9.69722e+06	9.63677e+06	8.70165e+06	9.69722e+06	High	High	High
FALSE	High	orf02619	orf02619	1.04376e+07	1.1674e+07	1.00537e+07	9.62876e+06	1.16624e+07	1.00537e+07	High	High	High
FALSE	High	orf02532	orf02532	1.04044e+07	1.26039e+07	1.12621e+07	9598175	1.25913e+07	1.12621e+07	High	High	High
FALSE	High	orf03677	orf03677	1.03382e+07	1.04213e+07	9.28276e+06	9.5371e+06	1.04109e+07	9.28276e+06	High	High	High
FALSE	High	orf02340	orf02340	1.03329e+07	9.53251e+06	1.09294e+07	9.53219e+06	9.523e+06	1.09294e+07	High	High	High
FALSE	High	orf02578	orf02578	1.02035e+07	1.12383e+07	9.90119e+06	9.4128e+06	1.12271e+07	9.90119e+06	High	High	High
FALSE	High	orf01106	orf01106	1.01266e+07	9.74049e+06	9.46553e+06	9.34194e+06	9.73077e+06	9.46553e+06	High	High	High
FALSE	High	orf01568	orf01568	1.00622e+07	9.59275e+06	9.40414e+06	9.28249e+06	9.58318e+06	9.40414e+06	High	High	High
FALSE	High	orf00982	orf00982	1.00278e+07	1.05356e+07	10479694	9.25078e+06	1.05251e+07	10479694	High	High	High
FALSE	High	orf03448	orf03448	9.98e+06	9.17526e+06	8.88565e+06	9.20666e+06	9.16611e+06	8.88565e+06	High	High	High
FALSE	High	orf03558	orf03558	9.95524e+06	9.42887e+06	9.64544e+06	9.18381e+06	9.41947e+06	9.64544e+06	High	High	High
FALSE	High	orf03721	orf03721	9.93859e+06	1.20943e+07	1.05217e+07	9.16846e+06	1.20823e+07	1.05217e+07	High	High	High
FALSE	High	orf02259	orf02259	9.90355e+06	9.76676e+06	9.99828e+06	9.13613e+06	9.75702e+06	9.99828e+06	High	High	High
FALSE	High	orf04004	orf04004	9.78936e+06	1.29155e+07	9.35739e+06	9030787	1.29026e+07	9.35739e+06	High	High	High
FALSE	High	orf01401	orf01401	9.62992e+06	8.59196e+06	8.53629e+06	8.8837e+06	8.58339e+06	8.53629e+06	High	High	High
FALSE	High	orf00867	orf00867	9.61402e+06	1.12687e+07	9.58699e+06	8.86904e+06	1.12574e+07	9.58699e+06	High	High	High
FALSE	High	orf04358	orf04358	9.5801e+06	1.09975e+07	8.40771e+06	8.83774e+06	1.09866e+07	8.40771e+06	High	High	High
FALSE	High	orf02339	orf02339	9.55601e+06	9.1019e+06	8.93408e+06	8.81552e+06	9.09282e+06	8.93408e+06	High	High	High
FALSE	High	orf01916	orf01916	9.49294e+06	1.0459e+07	1.34647e+07	8.75733e+06	1.04485e+07	1.34647e+07	High	High	High
FALSE	High	orf00364	orf00364	9.3144e+06	1.02362e+07	6.6662e+06	8.59264e+06	1.02259e+07	6.6662e+06	High	High	High
FALSE	High	orf05130	orf05130	9.27029e+06	1.00929e+07	9.02051e+06	8.55194e+06	1.00828e+07	9.02051e+06	High	High	High
FALSE	High	orf00288	orf00288	9.17296e+06	8.32151e+06	1.01032e+07	8.46215e+06	8313213	1.01032e+07	High	High	High
FALSE	High	orf03809	orf03809	9.01424e+06	9.39959e+06	8.11923e+06	8.31573e+06	9.39021e+06	8.11923e+06	High	High	High
FALSE	High	orf00782	orf00782	9.00633e+06	1.20422e+07	9.83834e+06	8.30843e+06	1.20302e+07	9.83834e+06	High	High	High
FALSE	High	orf00303	orf00303	9.00581e+06	9.79472e+06	8.20791e+06	8.30795e+06	9.78495e+06	8.20791e+06	High	High	High
FALSE	High	orf01298	orf01298	9.00146e+06	7.78442e+06	7.93223e+06	8.30395e+06	7.77666e+06	7.93223e+06	High	High	High
FALSE	High	orf05247	orf05247	8.9178e+06	8.72733e+06	7.31732e+06	8.22676e+06	8.71863e+06	7.31732e+06	High	High	High
FALSE	High	orf03358	orf03358	8.84312e+06	9.61616e+06	9.48604e+06	8.15787e+06	9.60657e+06	9.48604e+06	High	High	High
FALSE	High	orf02576	orf02576	8.81811e+06	1.09277e+07	1.22089e+07	8.1348e+06	1.09168e+07	1.22089e+07	High	High	High
FALSE	High	orf00360	orf00360	8.75256e+06	5.55763e+06	7.83184e+06	8.07433e+06	5.55209e+06	7.83184e+06	High	High	High
FALSE	High	orf00170	orf00170	8.74667e+06	8.91841e+06	6.50667e+06	8.06889e+06	8.90951e+06	6.50667e+06	High	High	High
FALSE	High	orf03440	orf03440	8.64814e+06	8.42067e+06	8.71793e+06	7.978e+06	8.41227e+06	8.71793e+06	High	High	High
FALSE	High	orf00865	orf00865	8.57253e+06	8.07828e+06	9.0309e+06	7.90825e+06	8.07022e+06	9.0309e+06	High	High	High
FALSE	High	orf02301	orf02301	8.5424e+06	1.02042e+07	9.3366e+06	7.88045e+06	1.0194e+07	9.3366e+06	High	High	High
FALSE	High	orf01733	orf01733	8.4384e+06	7.4586e+06	7.58636e+06	7.78451e+06	7.45116e+06	7.58636e+06	High	High	High
FALSE	High	orf04418	orf04418	8.37187e+06	1.03412e+07	9.78324e+06	7.72314e+06	1.03309e+07	9.78324e+06	High	High	High
FALSE	High	orf02764	orf02764	8.32452e+06	8.53808e+06	7.92989e+06	7.67946e+06	8.52956e+06	7.92989e+06	High	High	High
FALSE	High	orf00334	orf00334	8.29058e+06	9.41273e+06	1.01338e+07	7.64815e+06	9.40334e+06	1.01338e+07	High	High	High
FALSE	High	orf01122	orf01122	8.23965e+06	8.50124e+06	7.6414e+06	7.60116e+06	8.49276e+06	7.6414e+06	High	High	High
FALSE	High	orf03492	orf03492	8.20323e+06	9.9301e+06	1.06034e+07	7.56757e+06	9.9202e+06	1.06034e+07	High	High	High
FALSE	High	orf00619	orf00619	8.1928e+06	8.66058e+06	6.86302e+06	7.55795e+06	8.65195e+06	6.86302e+06	High	High	High
FALSE	High	orf00561	orf00561	8.18212e+06	8.78206e+06	6.82517e+06	7.54809e+06	8.7733e+06	6.82517e+06	High	High	High
FALSE	High	orf05265	orf05265	8.10125e+06	7.232e+06	7.00781e+06	7.47349e+06	7.22478e+06	7.00781e+06	High	High	High
FALSE	High	orf01251	orf01251	8.05964e+06	7.40937e+06	7.45457e+06	7.4351e+06	7.40198e+06	7.45457e+06	High	High	High
FALSE	High	orf04118	orf04118	8.01338e+06	7.61654e+06	7.55919e+06	7.39243e+06	7.60894e+06	7.55919e+06	High	High	High
FALSE	High	orf00112	orf00112	7.97211e+06	8.2696e+06	8.66366e+06	7.35435e+06	8.26135e+06	8.66366e+06	High	High	High
FALSE	High	orf03621	orf03621	7.92273e+06	7.52278e+06	6.95794e+06	7.3088e+06	7.51528e+06	6.95794e+06	High	High	High
FALSE	High	orf00844	orf00844	7.74518e+06	8.05349e+06	7.65583e+06	7.14501e+06	8.04546e+06	7.65583e+06	High	High	High
FALSE	High	orf05000	orf05000	7.70197e+06	7.42511e+06	6.35585e+06	7.10515e+06	7.41771e+06	6.35585e+06	High	High	High
FALSE	High	orf01808	orf01808	7.67992e+06	8.96913e+06	7.16961e+06	7.08481e+06	8.96019e+06	7.16961e+06	High	High	High
FALSE	High	orf00760	orf00760	7.62682e+06	7.72543e+06	7.72356e+06	7.03582e+06	7.71773e+06	7.72356e+06	High	High	High
FALSE	High	orf03557	orf03557	7.53059e+06	8.0739e+06	7.80863e+06	6.94705e+06	8.06585e+06	7.80863e+06	High	High	High
FALSE	High	orf02019	orf02019	7.52717e+06	6.35422e+06	6.97993e+06	6.9439e+06	6.34788e+06	6.97993e+06	High	High	High
FALSE	High	orf01550	orf01550	7.52095e+06	8.29425e+06	7.73491e+06	6.93816e+06	8.28598e+06	7.73491e+06	High	High	High
FALSE	High	orf03960	orf03960	7.50893e+06	9.43569e+06	7.28117e+06	6.92707e+06	9.42627e+06	7.28117e+06	High	High	High
FALSE	High	orf01586	orf01586	7.46365e+06	7.49035e+06	7.72701e+06	6.88529e+06	7.48288e+06	7.72701e+06	High	High	High
FALSE	High	orf03938	orf03938	7.455e+06	7.96291e+06	7.49181e+06	6.87732e+06	7.95497e+06	7.49181e+06	High	High	High
FALSE	High	orf04930	orf04930	7.45398e+06	8.31256e+06	7.58936e+06	6.87638e+06	8.30427e+06	7.58936e+06	High	High	High
FALSE	High	orf01854	orf01854	7.45118e+06	9.26748e+06	9.01982e+06	6.87379e+06	9.25824e+06	9.01982e+06	High	High	High
FALSE	High	orf00354	orf00354	7.41013e+06	6.38253e+06	8.59796e+06	6.83592e+06	6.37617e+06	8.59796e+06	High	High	High
FALSE	High	orf04530	orf04530	7.37748e+06	6.93786e+06	7.62849e+06	6.8058e+06	6.93094e+06	7.62849e+06	High	High	High
FALSE	High	orf03322	orf03322	7.31375e+06	7.58777e+06	7.99634e+06	6.74702e+06	7.5802e+06	7.99634e+06	High	High	High
FALSE	High	orf01469	orf01469	7.29445e+06	7.28189e+06	6.99297e+06	6.72921e+06	7.27463e+06	6.99297e+06	High	High	High
FALSE	High	orf02194	orf02194	7.23428e+06	7.82696e+06	6.488e+06	6.6737e+06	7.81915e+06	6.488e+06	High	High	High
FALSE	High	orf00838	orf00838	7.19064e+06	8.23646e+06	8.42898e+06	6.63344e+06	8.22824e+06	8.42898e+06	High	High	High
FALSE	High	orf01188	orf01188	7.18484e+06	6.74294e+06	6.74265e+06	6.62809e+06	6.73622e+06	6.74265e+06	High	High	High
FALSE	High	orf02312	orf02312	7.13767e+06	6.56105e+06	8.50956e+06	6.58458e+06	6554503	8.50956e+06	High	High	High	Acetyl [N-Term]
FALSE	High	orf02202	orf02202	7.0852e+06	8.14724e+06	7.69093e+06	6.53617e+06	8.13912e+06	7.69093e+06	High	High	High
FALSE	High	orf04656	orf04656	7.04437e+06	5.9918e+06	6.79986e+06	6.49851e+06	5.98583e+06	6.79986e+06	High	High	High
FALSE	High	orf03444	orf03444	7.02929e+06	7.16611e+06	7.05707e+06	6.48459e+06	7.15896e+06	7.05707e+06	High	High	High
FALSE	High	orf04740	orf04740	7.01172e+06	6.93876e+06	7.31897e+06	6.46838e+06	6.93184e+06	7.31897e+06	High	High	High
FALSE	High	orf04455	orf04455	7.00505e+06	5.02276e+06	7.01312e+06	6.46223e+06	5.01775e+06	7.01312e+06	High	High	High
FALSE	High	orf03644	orf03644	6.98497e+06	7.26155e+06	9.33648e+06	6.44371e+06	7.2543e+06	9.33648e+06	High	High	High
FALSE	High	orf02255	orf02255	6.95164e+06	5.81031e+06	6599757	6.41296e+06	5804513	6599757	High	High	High
FALSE	High	orf03734	orf03734	6.94813e+06	6.30522e+06	6.40748e+06	6.40972e+06	6.29893e+06	6.40748e+06	High	High	High
FALSE	High	orf03936	orf03936	6.94235e+06	7.04994e+06	7.16152e+06	6.40439e+06	7.04291e+06	7.16152e+06	High	High	High
FALSE	High	orf02861	orf02861	6.93396e+06	8.16227e+06	7.0257e+06	6.39665e+06	8.15413e+06	7.0257e+06	High	High	High
FALSE	High	orf02815	orf02815	6.91024e+06	7.24753e+06	6.99867e+06	6374774	7.2403e+06	6.99867e+06	High	High	High
FALSE	High	orf00970	orf00970	6.90561e+06	6.15021e+06	5.68832e+06	6.3705e+06	6.14407e+06	5.68832e+06	High	High	High
FALSE	High	orf00085	orf00085	6.87938e+06	8.58047e+06	6.71748e+06	6.3463e+06	8.57191e+06	6.71748e+06	High	High	High
FALSE	High	orf04456	orf04456	6.85278e+06	4.71599e+06	6.00304e+06	6.32177e+06	4.71129e+06	6.00304e+06	High	High	High
FALSE	High	orf02177	orf02177	6.73736e+06	6.34989e+06	5.533e+06	6.21529e+06	6.34355e+06	5.533e+06	High	High	High
FALSE	High	orf03977	orf03977	6.70458e+06	5.91845e+06	5.79806e+06	6.18505e+06	5.91255e+06	5.79806e+06	High	High	High
FALSE	High	orf00226	orf00226	6.69819e+06	5.93548e+06	8.50659e+06	6.17915e+06	5.92956e+06	8.50659e+06	High	High	High
FALSE	High	orf02114	orf02114	6.54518e+06	6.31111e+06	4.80297e+06	6.038e+06	6.30482e+06	4.80297e+06	High	High	High
FALSE	High	orf02556	orf02556	6.51727e+06	7.11502e+06	6.45801e+06	6.01225e+06	7.10793e+06	6.45801e+06	High	High	High
FALSE	High	orf03915	orf03915	6.51624e+06	6.56876e+06	6.51005e+06	6.0113e+06	6.56221e+06	6.51005e+06	High	High	High
FALSE	High	orf02758	orf02758	6.49561e+06	6.24594e+06	6.42988e+06	5.99227e+06	6.23972e+06	6.42988e+06	High	High	High
FALSE	High	orf02021	orf02021	6.49416e+06	6.96265e+06	6.29315e+06	5.99093e+06	6.95571e+06	6.29315e+06	High	High	High
FALSE	High	orf03909	orf03909	6.4574e+06	5.14069e+06	4.30875e+06	5.95702e+06	5.13556e+06	4.30875e+06	High	High	High
FALSE	High	orf03794	orf03794	6.43349e+06	7.12916e+06	5.98049e+06	5.93496e+06	7.12205e+06	5.98049e+06	High	High	High
FALSE	High	orf03100	orf03100	6.43176e+06	7.54289e+06	5.91395e+06	5.93337e+06	7.53536e+06	5.91395e+06	High	High	High
FALSE	High	orf01507	orf01507	6.38803e+06	5.8914e+06	5.73909e+06	5.89303e+06	5.88553e+06	5.73909e+06	High	High	High
FALSE	High	orf00570	orf00570	6.38743e+06	5.65109e+06	6.18699e+06	5.89247e+06	5.64545e+06	6.18699e+06	High	High	High
FALSE	High	orf00733	orf00733	6.36254e+06	6.5113e+06	5940711	5.86951e+06	6.5048e+06	5940711	High	High	High
FALSE	High	orf00275	orf00275	6.35818e+06	7.05935e+06	5.64155e+06	5.86549e+06	7.0523e+06	5.64155e+06	High	High	High
FALSE	High	orf00658	orf00658	6.35766e+06	6.8688e+06	7.46424e+06	5.86501e+06	6.86195e+06	7.46424e+06	High	High	High
FALSE	High	orf02248	orf02248	6.34615e+06	6.39703e+06	6.10744e+06	5.85439e+06	6.39065e+06	6.10744e+06	High	High	High
FALSE	High	orf02006	orf02006	6.29039e+06	6.73948e+06	7.00135e+06	5.80295e+06	6.73276e+06	7.00135e+06	High	High	High
FALSE	High	orf03507	orf03507	6.28545e+06	6.19661e+06	6.5686e+06	5.79839e+06	6.19043e+06	6.5686e+06	High	High	High
FALSE	High	orf03330	orf03330	6.25455e+06	6.98902e+06	5.98446e+06	5.76989e+06	6.98204e+06	5.98446e+06	High	High	High
FALSE	High	orf04748	orf04748	6.25373e+06	5.87587e+06	4.7847e+06	5769136	5.87001e+06	4.7847e+06	High	High	High
FALSE	High	orf02814	orf02814	6.23181e+06	6.17437e+06	7.21222e+06	5.74891e+06	6.16821e+06	7.21222e+06	High	High	High
FALSE	High	orf04617	orf04617	6.22391e+06	6.76578e+06	6.55458e+06	5.74162e+06	6.75904e+06	6.55458e+06	High	High	High
FALSE	High	orf01567	orf01567	6.20401e+06	6.82272e+06	7.68816e+06	5.72327e+06	6.81591e+06	7.68816e+06	High	High	High
FALSE	High	orf00592	orf00592	6.20371e+06	6.40404e+06	6.62708e+06	5.72298e+06	6.39765e+06	6.62708e+06	High	High	High
FALSE	High	orf02244	orf02244	6.18718e+06	6.32486e+06	6.48758e+06	5.70774e+06	6.31855e+06	6.48758e+06	High	High	High
FALSE	High	orf00676	orf00676	6.17801e+06	6.02769e+06	5.6505e+06	5699282	6.02168e+06	5.6505e+06	High	High	High
FALSE	High	orf00076	orf00076	6.14575e+06	6.47074e+06	5.35876e+06	5.66952e+06	6.46429e+06	5.35876e+06	High	High	High
FALSE	High	orf01271	orf01271	6.12288e+06	4.41685e+06	4.27699e+06	5.64842e+06	4.41245e+06	4.27699e+06	High	High	High
FALSE	High	orf02028	orf02028	6.11831e+06	7.17808e+06	5.72887e+06	5.64421e+06	7.17092e+06	5.72887e+06	High	High	High
FALSE	High	orf04329	orf04329	6.104e+06	6.66523e+06	7.30209e+06	5.63101e+06	6.65858e+06	7.30209e+06	High	High	High
FALSE	High	orf00770	orf00770	6.09366e+06	6.00031e+06	6.01427e+06	5.62146e+06	5.99432e+06	6.01427e+06	High	High	High
FALSE	High	orf04999	orf04999	6.09348e+06	5.60234e+06	5.64436e+06	5.6213e+06	5.59675e+06	5.64436e+06	High	High	High
FALSE	High	orf03168	orf03168	6.08111e+06	6.49045e+06	4.6252e+06	5609891	6.48397e+06	4.6252e+06	High	High	High
FALSE	High	orf01479	orf01479	6.05093e+06	6.59379e+06	5.72569e+06	5.58205e+06	6.58721e+06	5.72569e+06	High	High	High
FALSE	High	orf01346	orf01346	6.05013e+06	6.15047e+06	4.97262e+06	5.58131e+06	6.14434e+06	4.97262e+06	High	High	High
FALSE	High	orf03980	orf03980	6.02848e+06	6.44398e+06	6.43413e+06	5561333	6.43755e+06	6.43413e+06	High	High	High
FALSE	High	orf03853	orf03853	6.02815e+06	5.72653e+06	5.87137e+06	5.56103e+06	5.72082e+06	5.87137e+06	High	High	High
FALSE	High	orf01332	orf01332	5.94438e+06	6.40071e+06	5.94444e+06	5.48376e+06	6.39432e+06	5.94444e+06	High	High	High
FALSE	High	orf04835	orf04835	5.91795e+06	6.89053e+06	5.77285e+06	5.45937e+06	6.88366e+06	5.77285e+06	High	High	High
FALSE	High	orf02623	orf02623	5.85404e+06	6.72579e+06	5.36723e+06	5.40042e+06	6.71908e+06	5.36723e+06	High	High	High
FALSE	High	orf04746	orf04746	5.8213e+06	6.74734e+06	5.34146e+06	5.37021e+06	6.74061e+06	5.34146e+06	High	High	High
FALSE	High	orf02323	orf02323	5.81854e+06	4.18511e+06	4.58576e+06	5.36766e+06	4.18094e+06	4.58576e+06	High	High	High
FALSE	High	orf03147	orf03147	5.80246e+06	5.35968e+06	7.13896e+06	5.35283e+06	5.35434e+06	7.13896e+06	High	High	High
FALSE	High	orf01493	orf01493	5.79038e+06	5.37441e+06	5.33828e+06	5.34168e+06	5.36905e+06	5.33828e+06	High	High	High
FALSE	High	orf00585	orf00585	5.76269e+06	5.5018e+06	6.86115e+06	5.31614e+06	5.49631e+06	6.86115e+06	High	High	High
FALSE	High	orf04284	orf04284	5.74524e+06	5.14606e+06	5.06581e+06	5.30005e+06	5.14092e+06	5.06581e+06	High	High	High
FALSE	High	orf04352	orf04352	5.72865e+06	5.69331e+06	1.07856e+07	5.28474e+06	5.68763e+06	1.07856e+07	High	High	High
FALSE	High	orf04260	orf04260	5.72558e+06	5.78879e+06	5.27909e+06	5.28191e+06	5.78302e+06	5.27909e+06	High	High	High
FALSE	High	orf02599	orf02599	5.72533e+06	5.85301e+06	5.65722e+06	5.28168e+06	5847175	5.65722e+06	High	High	High
FALSE	High	orf03672	orf03672	5.70372e+06	5.83527e+06	6.23474e+06	5.26175e+06	5.82945e+06	6.23474e+06	High	High	High
FALSE	High	orf02327	orf02327	5.67013e+06	5.46735e+06	6.00649e+06	5.23075e+06	5.4619e+06	6.00649e+06	High	High	High
FALSE	High	orf00163	orf00163	5.66433e+06	4.84503e+06	5.1712e+06	5225402	4.8402e+06	5.1712e+06	High	High	High
FALSE	High	orf00978	orf00978	5.6528e+06	6.79749e+06	5.44593e+06	5.21477e+06	6.79071e+06	5.44593e+06	High	High	High
FALSE	High	orf01314	orf01314	5.61676e+06	4.76907e+06	5.74138e+06	5.18152e+06	4.76431e+06	5.74138e+06	High	High	High
FALSE	High	orf01264	orf01264	5.59365e+06	6.43596e+06	3.53869e+06	5.1602e+06	6.42954e+06	3.53869e+06	High	High	High
FALSE	High	orf02618	orf02618	5.57823e+06	1.90435e+07	1.96467e+07	5.14598e+06	1.90245e+07	1.96467e+07	High	High	High
FALSE	High	orf03618	orf03618	5.5762e+06	5.63716e+06	6.10761e+06	5.14411e+06	5.63153e+06	6.10761e+06	High	High	High
FALSE	High	orf04855	orf04855	5.54947e+06	5.24389e+06	4.69026e+06	5.11944e+06	5.23866e+06	4.69026e+06	High	High	High
FALSE	High	orf03921	orf03921	5.54789e+06	4.80915e+06	4.13328e+06	5.11799e+06	4.80436e+06	4.13328e+06	High	High	High
FALSE	High	orf02172	orf02172	5.54224e+06	6.00813e+06	5.7049e+06	5.11277e+06	6.00213e+06	5.7049e+06	High	High	High
FALSE	High	orf00152	orf00152	5.52787e+06	5.56796e+06	6.10848e+06	5.09952e+06	5.56241e+06	6.10848e+06	High	High	High
FALSE	High	orf00155	orf00155	5.50941e+06	5.36412e+06	4.57743e+06	5.08249e+06	5.35877e+06	4.57743e+06	High	High	High
FALSE	High	orf02659	orf02659	5.49971e+06	5.3084e+06	4560311	5.07354e+06	5.3031e+06	4560311	High	High	High
FALSE	High	orf04619	orf04619	5.45717e+06	5.30635e+06	5.70402e+06	5.0343e+06	5.30106e+06	5.70402e+06	High	High	High
FALSE	High	orf00248	orf00248	5.44924e+06	5.18481e+06	5.30237e+06	5.02698e+06	5.17964e+06	5.30237e+06	High	High	High
FALSE	High	orf03901	orf03901	5.41685e+06	6.10403e+06	5.59845e+06	4.9971e+06	6.09795e+06	5.59845e+06	High	High	High
FALSE	High	orf01865	orf01865	5.36063e+06	4.27987e+06	4.08981e+06	4.94523e+06	4.27561e+06	4.08981e+06	High	High	High
FALSE	High	orf01405	orf01405	5.32886e+06	5.03696e+06	6.8851e+06	4.91593e+06	5.03194e+06	6.8851e+06	High	High	High
FALSE	High	orf04420	orf04420	5.3251e+06	4.7482e+06	7.71027e+06	4.91246e+06	4.74346e+06	7.71027e+06	High	High	High
FALSE	High	orf02718	orf02718	5.31874e+06	5.17204e+06	5.32947e+06	4.9066e+06	5.16688e+06	5.32947e+06	High	High	High
FALSE	High	orf03961	orf03961	5.31419e+06	6.08665e+06	5.9621e+06	4.90239e+06	6.08058e+06	5.9621e+06	High	High	High
FALSE	High	orf02520	orf02520	5.24912e+06	6.63581e+06	6.0134e+06	4.84237e+06	6.6292e+06	6.0134e+06	High	High	High
FALSE	High	orf03617	orf03617	5.18674e+06	1.9676e+06	1.99992e+06	4.78482e+06	1.96563e+06	1.99992e+06	High	High	High
FALSE	High	orf04528	orf04528	5.17377e+06	5.91637e+06	5.83517e+06	4.77286e+06	5.91047e+06	5.83517e+06	High	High	High
FALSE	High	orf00475	orf00475	5.13463e+06	5.932e+06	4998759	4.73675e+06	5.92608e+06	4998759	High	High	High
FALSE	High	orf04908	orf04908	5.09147e+06	5.27192e+06	4.66403e+06	4.69693e+06	5.26666e+06	4.66403e+06	High	High	High
FALSE	High	orf01861	orf01861	5.08024e+06	5.76313e+06	5.43933e+06	4.68658e+06	5.75739e+06	5.43933e+06	High	High	High
FALSE	High	orf03326	orf03326	5.06133e+06	5.29949e+06	5.12395e+06	4.66913e+06	5.2942e+06	5.12395e+06	High	High	High
FALSE	High	orf03593	orf03593	5.0609e+06	5.6302e+06	6.62276e+06	4.66873e+06	5.62458e+06	6.62276e+06	High	High	High
FALSE	High	orf03603	orf03603	5.0245e+06	5.49337e+06	4.94387e+06	4.63515e+06	5.48789e+06	4.94387e+06	High	High	High
FALSE	High	orf00146	orf00146	5.0155e+06	4.69964e+06	2.06491e+06	4.62685e+06	4.69495e+06	2.06491e+06	High	High	High
FALSE	High	orf00081	orf00081	5.01306e+06	5.72517e+06	5.08834e+06	4.6246e+06	5.71946e+06	5.08834e+06	High	High	High
FALSE	High	orf01566	orf01566	5.01056e+06	5.1759e+06	5.31079e+06	4.6223e+06	5.17074e+06	5.31079e+06	High	High	High
FALSE	High	orf04331	orf04331	4.98221e+06	7.16309e+06	4.93677e+06	4.59614e+06	7.15595e+06	4.93677e+06	High	High	High
FALSE	High	orf00579	orf00579	4.95936e+06	3.67598e+06	5.57611e+06	4.57507e+06	3.67231e+06	5.57611e+06	High	High	High
FALSE	High	orf02544	orf02544	4.89128e+06	5.66651e+06	4.60305e+06	4.51226e+06	5.66086e+06	4.60305e+06	High	High	High
FALSE	High	orf00949	orf00949	4.89111e+06	4.29753e+06	4406866	4.5121e+06	4.29324e+06	4406866	High	High	High
FALSE	High	orf03526	orf03526	4.86649e+06	4.77845e+06	4.71563e+06	4.48939e+06	4.77369e+06	4.71563e+06	High	High	High
FALSE	High	orf04630	orf04630	4.84231e+06	7.25716e+06	6.31081e+06	4.46709e+06	7.24993e+06	6.31081e+06	High	High	High
FALSE	High	orf00956	orf00956	4.83451e+06	4.71069e+06	4.55626e+06	4.45989e+06	4.70599e+06	4.55626e+06	High	High	High
FALSE	High	orf01591	orf01591	4.77821e+06	6.12242e+06	5.7889e+06	4.40795e+06	6.11631e+06	5.7889e+06	High	High	High
FALSE	High	orf03319	orf03319	4.77792e+06	5.54177e+06	4.49068e+06	4.40768e+06	5.53624e+06	4.49068e+06	High	High	High
FALSE	High	orf02563	orf02563	4.75645e+06	5.13439e+06	4.40067e+06	4.38787e+06	5129272	4.40067e+06	High	High	High
FALSE	High	orf01237	orf01237	4.74167e+06	4.13064e+06	3.96677e+06	4.37424e+06	4.12652e+06	3.96677e+06	High	High	High
FALSE	High	orf00957	orf00957	4.72031e+06	5.60322e+06	4.85547e+06	4.35453e+06	5.59764e+06	4.85547e+06	High	High	High
FALSE	High	orf01837	orf01837	4.67432e+06	4.97253e+06	4.57802e+06	4.31211e+06	4.96757e+06	4.57802e+06	High	High	High
FALSE	High	orf00784	orf00784	4.65042e+06	4.66635e+06	4.19585e+06	4.29006e+06	4.66169e+06	4.19585e+06	High	High	High
FALSE	High	orf04655	orf04655	4.63329e+06	4.73673e+06	4.27733e+06	4.27426e+06	4.732e+06	4.27733e+06	High	High	High
FALSE	High	orf02812	orf02812	4.6214e+06	4.02836e+06	3.83162e+06	4.26329e+06	4.02434e+06	3.83162e+06	High	High	High
FALSE	High	orf02489	orf02489	4.61013e+06	4.01822e+06	4.27908e+06	4.2529e+06	4.01421e+06	4.27908e+06	High	High	High
FALSE	High	orf00515	orf00515	4.59453e+06	5.59356e+06	5.76118e+06	4.23851e+06	5.58798e+06	5.76118e+06	High	High	High
FALSE	High	orf05232	orf05232	4.57883e+06	5.18548e+06	4.58619e+06	4.22402e+06	5180303	4.58619e+06	High	High	High
FALSE	High	orf00161	orf00161	4.57747e+06	4.67979e+06	6722263	4.22277e+06	4.67512e+06	6722263	High	High	High
FALSE	High	orf03048	orf03048	4.56528e+06	4.62853e+06	4.85646e+06	4.21152e+06	4.62392e+06	4.85646e+06	High	High	High
FALSE	High	orf02135	orf02135	4.5601e+06	4.87928e+06	5.00315e+06	4.20674e+06	4.87442e+06	5.00315e+06	High	High	High
FALSE	High	orf00117	orf00117	4.5565e+06	3.67614e+06	4.07173e+06	4.20342e+06	3.67247e+06	4.07173e+06	High	High	High
FALSE	High	orf04732	orf04732	4.52675e+06	5.1706e+06	4.36995e+06	4.17597e+06	5.16544e+06	4.36995e+06	High	High	High
FALSE	High	orf03784	orf03784	4.52668e+06	4.98329e+06	3.96449e+06	4.17591e+06	4.97832e+06	3.96449e+06	High	High	High
FALSE	High	orf04324	orf04324	4.51836e+06	4.20304e+06	4.70894e+06	4.16824e+06	4.19885e+06	4.70894e+06	High	High	High
FALSE	High	orf00229	orf00229	4.51364e+06	4.83665e+06	5.06858e+06	4.16388e+06	4.83183e+06	5.06858e+06	High	High	High
FALSE	High	orf03009	orf03009	4.5085e+06	4.37318e+06	4.35399e+06	4.15913e+06	4.36881e+06	4.35399e+06	High	High	High
FALSE	High	orf03383	orf03383	4.47755e+06	4.25158e+06	4.23758e+06	4.13058e+06	4.24734e+06	4.23758e+06	High	High	High
FALSE	High	orf01265	orf01265	4.44864e+06	5.17334e+06	4.66134e+06	4.10392e+06	5.16818e+06	4.66134e+06	High	High	High
FALSE	High	orf01137	orf01137	4.43196e+06	3.43722e+06	4.30784e+06	4.08853e+06	3.43379e+06	4.30784e+06	High	High	High
FALSE	High	orf04008	orf04008	4.42161e+06	4.19934e+06	4.45705e+06	4.07898e+06	4.19515e+06	4.45705e+06	High	High	High
FALSE	High	orf04556	orf04556	4.39563e+06	3.97291e+06	4.10705e+06	4.05502e+06	3.96894e+06	4.10705e+06	High	High	High
FALSE	High	orf04098	orf04098	4.39205e+06	4.49444e+06	4.27794e+06	4051709	4.48996e+06	4.27794e+06	High	High	High
FALSE	High	orf03130	orf03130	4.38755e+06	4.4095e+06	4.41292e+06	4.04757e+06	4.4051e+06	4.41292e+06	High	High	High
FALSE	High	orf02007	orf02007	4.38229e+06	4.13362e+06	3.90493e+06	4.04271e+06	4.12949e+06	3.90493e+06	High	High	High
FALSE	High	orf05136	orf05136	4.38116e+06	4.26259e+06	4.10225e+06	4.04167e+06	4258337	4.10225e+06	High	High	High
FALSE	High	orf01840	orf01840	4.37351e+06	4.77664e+06	5.02894e+06	4.03461e+06	4.77188e+06	5.02894e+06	High	High	High
FALSE	High	orf01335	orf01335	4.37242e+06	5.33462e+06	4.62556e+06	4.0336e+06	5.3293e+06	4.62556e+06	High	High	High
FALSE	High	orf03496	orf03496	4.37036e+06	4.52429e+06	4.71377e+06	4.0317e+06	4.51978e+06	4.71377e+06	High	High	High
FALSE	High	orf01980	orf01980	4.36221e+06	3.94816e+06	4.84506e+06	4.02419e+06	3.94422e+06	4.84506e+06	High	High	High
FALSE	High	orf00873	orf00873	4.33996e+06	4.56039e+06	3.47989e+06	4.00366e+06	4.55585e+06	3.47989e+06	High	High	High
FALSE	High	orf04251	orf04251	4.32685e+06	4.63033e+06	3.78472e+06	3.99156e+06	4.62572e+06	3.78472e+06	High	High	High
FALSE	High	orf02972	orf02972	4.31776e+06	3.90625e+06	3276194	3.98318e+06	3.90235e+06	3276194	High	High	High
FALSE	High	orf03513	orf03513	4.30339e+06	7.77025e+06	1.12776e+07	3.96993e+06	7.7625e+06	1.12776e+07	High	High	High
FALSE	High	orf02154	orf02154	4.24296e+06	3.80767e+06	3.32734e+06	3.91417e+06	3.80387e+06	3.32734e+06	High	High	High
FALSE	High	orf03543	orf03543	4.22796e+06	5.78283e+06	2.2529e+06	3.90034e+06	5.77706e+06	2.2529e+06	High	High	High
FALSE	High	orf02205	orf02205	4.18094e+06	4.30749e+06	4.04197e+06	3.85696e+06	4.3032e+06	4.04197e+06	High	High	High
FALSE	High	orf04968	orf04968	4.17884e+06	5.58695e+06	4.08029e+06	3.85502e+06	5.58138e+06	4.08029e+06	High	High	High
FALSE	High	orf00215	orf00215	4.17415e+06	3.64495e+06	4.45767e+06	3.8507e+06	3.64131e+06	4.45767e+06	High	High	High
FALSE	High	orf03733	orf03733	4.17274e+06	3.94897e+06	3.73197e+06	3.8494e+06	3.94503e+06	3.73197e+06	High	High	High
FALSE	High	orf04608	orf04608	4.14463e+06	4.19067e+06	3.71526e+06	3.82347e+06	4.18649e+06	3.71526e+06	High	High	High
FALSE	High	orf04255	orf04255	4.14459e+06	4.03191e+06	3.63547e+06	3.82343e+06	4.02788e+06	3.63547e+06	High	High	High
FALSE	High	orf01116	orf01116	4.13614e+06	4.96481e+06	4.75989e+06	3.81563e+06	4.95986e+06	4.75989e+06	High	High	High
FALSE	High	orf02302	orf02302	4.11551e+06	4.18016e+06	4.32667e+06	3.7966e+06	4.17599e+06	4.32667e+06	High	High	High
FALSE	High	orf01787	orf01787	4.10208e+06	3.74193e+06	3.98264e+06	3.78421e+06	3.7382e+06	3.98264e+06	High	High	High
FALSE	High	orf01593	orf01593	4.08621e+06	2.54707e+06	2.93491e+06	3.76957e+06	2.54453e+06	2.93491e+06	High	High	High
FALSE	High	orf00871	orf00871	4.08034e+06	3.4877e+06	3.45245e+06	3.76415e+06	3.48422e+06	3.45245e+06	High	High	High
FALSE	High	orf04125	orf04125	4.06615e+06	3.9884e+06	3.65504e+06	3.75107e+06	3.98442e+06	3.65504e+06	High	High	High
FALSE	High	orf01972	orf01972	4.02986e+06	4.46091e+06	5.37052e+06	3.71759e+06	4.45646e+06	5.37052e+06	High	High	High
FALSE	High	orf03917	orf03917	4.00484e+06	4.5646e+06	4.38863e+06	3.69451e+06	4.56005e+06	4.38863e+06	High	High	High
FALSE	High	orf01283	orf01283	4.00426e+06	3.83142e+06	3.50038e+06	3.69398e+06	3.82759e+06	3.50038e+06	High	High	High
FALSE	High	orf03356	orf03356	4.00189e+06	3.6736e+06	3.82041e+06	3.69179e+06	3.66994e+06	3.82041e+06	High	High	High
FALSE	High	orf01714	orf01714	3.97572e+06	4.22075e+06	3.69703e+06	3.66765e+06	4.21654e+06	3.69703e+06	High	High	High
FALSE	High	orf02589	orf02589	3.90059e+06	3.36578e+06	6.29056e+06	3.59834e+06	3.36242e+06	6.29056e+06	High	High	High
FALSE	High	orf04529	orf04529	3.90058e+06	3.98083e+06	3.84027e+06	3.59832e+06	3.97686e+06	3.84027e+06	High	High	High
FALSE	High	orf02823	orf02823	3.89485e+06	6.20387e+06	3.66719e+06	3.59304e+06	6.19768e+06	3.66719e+06	High	High	High
FALSE	High	orf04262	orf04262	3.86569e+06	3.21027e+06	6.3666e+06	3566144	3.20707e+06	6.3666e+06	High	High	High
FALSE	High	orf03337	orf03337	3.84644e+06	4.12637e+06	4.13074e+06	3.54838e+06	4122252	4.13074e+06	High	High	High
FALSE	High	orf02000	orf02000	3.82482e+06	4.14043e+06	4.02235e+06	3.52843e+06	4.1363e+06	4.02235e+06	High	High	High
FALSE	High	orf00651	orf00651	3.82257e+06	4.05296e+06	3.68446e+06	3.52637e+06	4.04892e+06	3.68446e+06	High	High	High
FALSE	High	orf02535	orf02535	3.81658e+06	3.55998e+06	2.60595e+06	3.52083e+06	3.55643e+06	2.60595e+06	High	High	High
FALSE	High	orf00657	orf00657	3.8045e+06	3.19162e+06	3.47409e+06	3.50969e+06	3.18844e+06	3.47409e+06	High	High	High
FALSE	High	orf00231	orf00231	3.76872e+06	3.78569e+06	3.69628e+06	3.47669e+06	3.78191e+06	3.69628e+06	High	High	High
FALSE	High	orf03680	orf03680	3.76611e+06	3.97633e+06	3.88951e+06	3.47427e+06	3.97236e+06	3.88951e+06	High	High	High
FALSE	High	orf03022	orf03022	3.74081e+06	4.03462e+06	3.42563e+06	3.45094e+06	4.03059e+06	3.42563e+06	High	High	High
FALSE	High	orf00876	orf00876	3.72156e+06	3.61095e+06	3.87062e+06	3.43318e+06	3.60735e+06	3.87062e+06	High	High	High
FALSE	High	orf03506	orf03506	3.67265e+06	3.73089e+06	4.53354e+06	3.38806e+06	3.72717e+06	4.53354e+06	High	High	High
FALSE	High	orf00553	orf00553	3.6716e+06	9.83142e+06	1.53358e+07	3.38709e+06	9.82162e+06	1.53358e+07	High	High	High
FALSE	High	orf00778	orf00778	3.62677e+06	3.02025e+06	3.67182e+06	3.34573e+06	3.01724e+06	3.67182e+06	High	High	High
FALSE	High	orf03320	orf03320	3.62346e+06	4.20745e+06	3.4481e+06	3.34268e+06	4.20325e+06	3.4481e+06	High	High	High
FALSE	High	orf00647	orf00647	3.61656e+06	3.90921e+06	3.45403e+06	3.33631e+06	3.90531e+06	3.45403e+06	High	High	High
FALSE	High	orf00840	orf00840	3.61384e+06	3.58038e+06	3.3347e+06	3.3338e+06	3.5768e+06	3.3347e+06	High	High	High
FALSE	High	orf04753	orf04753	3.60921e+06	3.63961e+06	3.77664e+06	3.32953e+06	3.63598e+06	3.77664e+06	High	High	High
FALSE	High	orf00888	orf00888	3.5931e+06	3.48775e+06	3.82075e+06	3.31468e+06	3.48427e+06	3.82075e+06	High	High	High
FALSE	High	orf01505	orf01505	3.55485e+06	2.86653e+06	2.55443e+06	3.27939e+06	2.86367e+06	2.55443e+06	High	High	High
FALSE	High	orf00783	orf00783	3.53508e+06	3.11075e+06	3.71427e+06	3.26114e+06	3.10765e+06	3.71427e+06	High	High	High
FALSE	High	orf00901	orf00901	3.53425e+06	3.37913e+06	2.76113e+06	3.26038e+06	3.37576e+06	2.76113e+06	High	High	High
FALSE	High	orf01565	orf01565	3.52136e+06	3.89829e+06	3881329	3.24849e+06	3.8944e+06	3881329	High	High	High
FALSE	High	orf01898	orf01898	3.51964e+06	2.986e+06	2.92753e+06	3.2469e+06	2.98302e+06	2.92753e+06	High	High	High
FALSE	High	orf00793	orf00793	3.50486e+06	3.00428e+06	3.18062e+06	3.23327e+06	3.00128e+06	3.18062e+06	High	High	High
FALSE	High	orf03000	orf03000	3.50073e+06	3.40731e+06	3.4445e+06	3.22946e+06	3.40391e+06	3.4445e+06	High	High	High
FALSE	High	orf05145	orf05145	3.49865e+06	3.28432e+06	2.92069e+06	3.22754e+06	3.28104e+06	2.92069e+06	Peak Found	High	High
FALSE	High	orf00370	orf00370	3.49467e+06	3.73754e+06	3.35224e+06	3.22387e+06	3.73381e+06	3.35224e+06	High	High	High
FALSE	High	orf04676	orf04676	3.49044e+06	3.79678e+06	4.07744e+06	3.21997e+06	3.79299e+06	4.07744e+06	High	High	High
FALSE	High	orf00063	orf00063	3.45822e+06	4.87998e+06	4.67087e+06	3190247	4.87511e+06	4.67087e+06	High	High	High
FALSE	High	orf04477	orf04477	3.45073e+06	3.26295e+06	2.63482e+06	3.18333e+06	3.25969e+06	2.63482e+06	High	High	High
FALSE	High	orf02660	orf02660	3.44396e+06	3.02941e+06	3.34928e+06	3.17709e+06	3.02639e+06	3.34928e+06	High	High	High
FALSE	High	orf04472	orf04472	3.43778e+06	3.41546e+06	2.97692e+06	3.17138e+06	3.41205e+06	2.97692e+06	High	High	High
FALSE	High	orf03146	orf03146	3.43572e+06	4.04241e+06	4.02847e+06	3.16949e+06	4.03838e+06	4.02847e+06	High	High	High
FALSE	High	orf04581	orf04581	3.42771e+06	4.1299e+06	3.13999e+06	3.1621e+06	4.12578e+06	3.13999e+06	High	High	High
FALSE	High	orf02253	orf02253	3.42576e+06	2.20048e+06	3.518e+06	3.1603e+06	2.19828e+06	3.518e+06	High	High	High
FALSE	High	orf00070	orf00070	3.42221e+06	1.28658e+06	1.44955e+06	3.15703e+06	1.28529e+06	1.44955e+06	High	High	High
FALSE	High	orf00197	orf00197	3.40206e+06	4.1512e+06	2.89995e+06	3.13844e+06	4147058	2.89995e+06	High	High	High
FALSE	High	orf01827	orf01827	3.38389e+06	3.52944e+06	3.38689e+06	3.12168e+06	3.52592e+06	3.38689e+06	High	High	High
FALSE	High	orf03533	orf03533	3.37564e+06	4.28786e+06	3.15197e+06	3.11406e+06	4283581	3.15197e+06	High	High	High
FALSE	High	orf04738	orf04738	3.33794e+06	3.02482e+06	4.16575e+06	3.07928e+06	3.0218e+06	4.16575e+06	High	High	High
FALSE	High	orf00560	orf00560	3.32211e+06	3.5389e+06	3.41015e+06	3.06469e+06	3.53537e+06	3.41015e+06	High	High	High
FALSE	High	orf00158	orf00158	3.32014e+06	2.68395e+06	3.33342e+06	3.06286e+06	2.68127e+06	3.33342e+06	High	High	High
FALSE	High	orf01488	orf01488	3.28635e+06	3.40321e+06	3.56106e+06	3031693	3.39981e+06	3.56106e+06	High	High	High
FALSE	High	orf02559	orf02559	3.28538e+06	3.21653e+06	7.88941e+06	3.0308e+06	3.21332e+06	7.88941e+06	High	High	High
FALSE	High	orf02372	orf02372	3.28131e+06	3.48036e+06	3.19322e+06	3.02704e+06	3.47689e+06	3.19322e+06	High	High	High
FALSE	High	orf02335	orf02335	3.27185e+06	3.17438e+06	3.16226e+06	3.01831e+06	3.17121e+06	3.16226e+06	High	High	High
FALSE	High	orf03812	orf03812	3.26817e+06	2.87868e+06	3.15504e+06	3.01492e+06	2.87581e+06	3.15504e+06	High	High	High
FALSE	High	orf00041	orf00041	3.24128e+06	2.7208e+06	2.54209e+06	2.99012e+06	2.71808e+06	2.54209e+06	High	High	High
FALSE	High	orf02322	orf02322	3.18055e+06	2.8541e+06	2.73879e+06	2.93409e+06	2.85125e+06	2.73879e+06	High	High	High
FALSE	High	orf03271	orf03271	3.17673e+06	2.66234e+06	2.29291e+06	2.93056e+06	2.65968e+06	2.29291e+06	High	High	High
FALSE	High	orf01975	orf01975	3.14519e+06	3.68726e+06	3.0325e+06	2.90147e+06	3.68358e+06	3.0325e+06	High	High	High
FALSE	High	orf00951	orf00951	3.10558e+06	2.50496e+06	3.28085e+06	2.86493e+06	2.50246e+06	3.28085e+06	High	High	High
FALSE	High	orf03806	orf03806	3.09226e+06	2.29756e+06	1.67506e+06	2.85264e+06	2.29527e+06	1.67506e+06	High	High	High
FALSE	High	orf00362	orf00362	3.08663e+06	3.08066e+06	2.87518e+06	2.84745e+06	3.07759e+06	2.87518e+06	High	High	High
FALSE	High	orf01280	orf01280	3.07599e+06	3.15344e+06	3.51393e+06	2.83764e+06	3.1503e+06	3.51393e+06	High	High	High
FALSE	High	orf04719	orf04719	3.07573e+06	3.58007e+06	3.08005e+06	2.83739e+06	3.5765e+06	3.08005e+06	High	High	High
FALSE	High	orf01463	orf01463	3.07127e+06	1.85945e+06	2.79207e+06	2.83328e+06	1.8576e+06	2.79207e+06	High	High	High
FALSE	High	orf01618	orf01618	3.07116e+06	3.01473e+06	2.71555e+06	2.83317e+06	3.01173e+06	2.71555e+06	High	High	High
FALSE	High	orf04851	orf04851	3.0658e+06	3.56203e+06	2.74213e+06	2.82823e+06	3.55848e+06	2.74213e+06	High	High	High
FALSE	High	orf04230	orf04230	3.06062e+06	2.76054e+06	2.74971e+06	2.82346e+06	2.75778e+06	2.74971e+06	High	High	High
FALSE	High	orf00841	orf00841	3.04748e+06	3.47994e+06	2.73992e+06	2.81133e+06	3.47647e+06	2.73992e+06	High	High	High
FALSE	High	orf04120	orf04120	3.04684e+06	1.38354e+06	2.79595e+06	2.81075e+06	1.38216e+06	2.79595e+06	High	High	High
FALSE	High	orf03935	orf03935	3.04344e+06	3.09915e+06	3.41383e+06	2.80761e+06	3.09606e+06	3.41383e+06	High	High	High
FALSE	High	orf04642	orf04642	3.04289e+06	2.66972e+06	3.0018e+06	2.8071e+06	2667058	3.0018e+06	High	High	High
FALSE	High	orf03762	orf03762	3.03981e+06	3.14984e+06	3.04137e+06	2.80426e+06	3.1467e+06	3.04137e+06	High	High	High
FALSE	High	orf00772	orf00772	3.03156e+06	3.0858e+06	2.67241e+06	2.79665e+06	3.08273e+06	2.67241e+06	High	High	High
FALSE	High	orf00004	orf00004	3.00741e+06	3.00379e+06	2.96951e+06	2.77436e+06	3.00079e+06	2.96951e+06	High	High	High
FALSE	High	orf01121	orf01121	2.98268e+06	2.25657e+06	3.8252e+06	2.75156e+06	2.25432e+06	3.8252e+06	High	High	High
FALSE	High	orf05264	orf05264	2.93128e+06	3.05381e+06	3.57084e+06	2.70414e+06	3.05077e+06	3.57084e+06	High	High	High
FALSE	High	orf04587	orf04587	2.90167e+06	3.23506e+06	1.33519e+06	2.67682e+06	3.23184e+06	1.33519e+06	High	High	High
FALSE	High	orf01659	orf01659	2.87094e+06	2.93668e+06	2.94803e+06	2.64847e+06	2.93375e+06	2.94803e+06	High	High	High
FALSE	High	orf03810	orf03810	2.86716e+06	2.87074e+06	2.58401e+06	2.64499e+06	2.86788e+06	2.58401e+06	High	High	High
FALSE	High	orf03641	orf03641	2.85407e+06	3.03644e+06	2170456	2632910	3.03342e+06	2170456	Peak Found	High	High
FALSE	High	orf02670	orf02670	2.85092e+06	3.47821e+06	4.17734e+06	2.63e+06	3.47474e+06	4.17734e+06	High	High	High
FALSE	High	orf04081	orf04081	2.84985e+06	2.68946e+06	2.99196e+06	2.62902e+06	2.68678e+06	2.99196e+06	High	High	High
FALSE	High	orf01302	orf01302	2.8462e+06	3.07938e+06	3.6673e+06	2.62565e+06	3.07631e+06	3.6673e+06	High	High	High
FALSE	High	orf01589	orf01589	2.84546e+06	1.81941e+06	1.88154e+06	2.62497e+06	1.8176e+06	1.88154e+06	High	High	High
FALSE	High	orf02674	orf02674	2.83938e+06	2.61218e+06	2.61629e+06	2.61936e+06	2.60958e+06	2.61629e+06	High	High	High
FALSE	High	orf01511	orf01511	2.8325e+06	2.53395e+06	4.56115e+06	2.61301e+06	2.53142e+06	4.56115e+06	High	High	High
FALSE	High	orf02721	orf02721	2.81388e+06	2.91983e+06	2.63764e+06	2.59583e+06	2.91692e+06	2.63764e+06	High	High	High
FALSE	High	orf03435	orf03435	2.78493e+06	2.24134e+06	2.01848e+06	2.56913e+06	2.23911e+06	2.01848e+06	High	High	High
FALSE	High	orf03648	orf03648	2.77623e+06	2.16856e+06	2.41316e+06	2.5611e+06	2.16639e+06	2.41316e+06	High	High	High
FALSE	High	orf04321	orf04321	2.76321e+06	3.07931e+06	2.9406e+06	2.54909e+06	3.07624e+06	2.9406e+06	High	High	High
FALSE	High	orf00244	orf00244	2.75444e+06	3.00729e+06	2.60433e+06	2.541e+06	3.00429e+06	2.60433e+06	High	High	High
FALSE	High	orf04250	orf04250	2.75134e+06	2.66454e+06	2.65334e+06	2.53814e+06	2.66188e+06	2.65334e+06	High	High	High
FALSE	High	orf04718	orf04718	2.74107e+06	2.41766e+06	3.13683e+06	2.52867e+06	2.41525e+06	3.13683e+06	High	High	High
FALSE	High	orf03019	orf03019	2.73856e+06	3.83845e+06	2.62553e+06	2.52635e+06	3.83462e+06	2.62553e+06	High	High	High
FALSE	High	orf01683	orf01683	2.72094e+06	3.32234e+06	2.63215e+06	2.5101e+06	3.31903e+06	2.63215e+06	High	High	High
FALSE	High	orf03091	orf03091	2.71918e+06	3.14196e+06	2.27502e+06	2.50847e+06	3.13882e+06	2.27502e+06	High	High	High
FALSE	High	orf00001	orf00001	2.71509e+06	2.96113e+06	1.55913e+06	2.5047e+06	2.95818e+06	1.55913e+06	High	High	High
FALSE	High	orf01295	orf01295	2.70991e+06	5.33859e+06	7447641	2.49992e+06	5.33327e+06	7447641	High	High	High
FALSE	High	orf03392	orf03392	2.7089e+06	2.61596e+06	2.40783e+06	2.49899e+06	2.61335e+06	2.40783e+06	High	High	High
FALSE	High	orf02810	orf02810	2.68123e+06	2.76903e+06	2450007	2.47346e+06	2766264	2450007	High	High	High
FALSE	High	orf00584	orf00584	2.67581e+06	3.51941e+06	2.99183e+06	2.46847e+06	3.5159e+06	2.99183e+06	High	High	High
FALSE	High	orf03780	orf03780	2.66337e+06	2.85119e+06	2.47693e+06	2.45698e+06	2.84835e+06	2.47693e+06	High	High	High
FALSE	High	orf00580	orf00580	2.66118e+06	3.28199e+06	7.00496e+06	2.45497e+06	3.27872e+06	7.00496e+06	High	High	High
FALSE	High	orf04937	orf04937	2.65205e+06	2.7233e+06	2.75011e+06	2.44654e+06	2.72058e+06	2.75011e+06	High	High	High
FALSE	High	orf00305	orf00305	2.6516e+06	2.89127e+06	2.37934e+06	2.44613e+06	2.88838e+06	2.37934e+06	High	High	High
FALSE	High	orf02511	orf02511	2.64922e+06	3.12815e+06	2.8795e+06	2.44393e+06	3.12503e+06	2.8795e+06	High	High	High
FALSE	High	orf03713	orf03713	2.64517e+06	3.17598e+06	2.63627e+06	2.4402e+06	3172816	2.63627e+06	High	High	High
FALSE	High	orf03738	orf03738	2.6415e+06	2.91265e+06	2.51405e+06	2.43682e+06	2.90974e+06	2.51405e+06	High	High	High
FALSE	High	orf03306	orf03306	2.63417e+06	2.67714e+06	2.61132e+06	2.43005e+06	2.67447e+06	2.61132e+06	High	High	High
FALSE	High	orf02807	orf02807	2.61191e+06	3.07911e+06	2.52391e+06	2.40952e+06	3.07604e+06	2.52391e+06	High	High	High
FALSE	High	orf03477	orf03477	2.59772e+06	2.61656e+06	1.79723e+06	2.39642e+06	2.61395e+06	1.79723e+06	High	High	High
FALSE	High	orf01372	orf01372	2.59413e+06	2.3476e+06	2.80831e+06	2.39311e+06	2.34526e+06	2.80831e+06	High	High	High
FALSE	High	orf00282	orf00282	2.55891e+06	2.65908e+06	2.80146e+06	2.36062e+06	2.65642e+06	2.80146e+06	High	High	High
FALSE	High	orf00042	orf00042	2.55414e+06	3.31791e+06	2.78249e+06	2.35622e+06	3.3146e+06	2.78249e+06	High	High	High
FALSE	High	orf02243	orf02243	2.5503e+06	2.67417e+06	2.60615e+06	2.35268e+06	2.6715e+06	2.60615e+06	High	High	High
FALSE	High	orf01824	orf01824	2.54786e+06	2.6749e+06	2.58507e+06	2.35043e+06	2.67223e+06	2.58507e+06	High	High	High
FALSE	High	orf00514	orf00514	2.54755e+06	2.27639e+06	1.52294e+06	2.35015e+06	2.27412e+06	1.52294e+06	High	High	High
FALSE	High	orf02105	orf02105	2.53795e+06	3.04473e+06	3.32131e+06	2.34129e+06	3.04169e+06	3.32131e+06	High	High	High
FALSE	High	orf00172	orf00172	2.52749e+06	1.71234e+06	2.08768e+06	2.33163e+06	1.71063e+06	2.08768e+06	High	High	High
FALSE	High	orf01605	orf01605	2.52653e+06	3.0098e+06	2.45093e+06	2.33075e+06	3.0068e+06	2.45093e+06	High	High	High
FALSE	High	orf00393	orf00393	2.5257e+06	1.7879e+06	1.80181e+06	2.32999e+06	1.78611e+06	1.80181e+06	High	High	High
FALSE	High	orf00775	orf00775	2.5231e+06	2.41392e+06	1.99046e+06	2.32758e+06	2.41151e+06	1.99046e+06	High	High	High
FALSE	High	orf00031	orf00031	2.52219e+06	2.22485e+06	2.27946e+06	2.32674e+06	2.22263e+06	2.27946e+06	High	High	High
FALSE	High	orf04715	orf04715	2.50294e+06	3.42151e+06	2268945	2.30899e+06	3.4181e+06	2268945	High	High	High
FALSE	High	orf04303	orf04303	2.48727e+06	1.87058e+06	2.48551e+06	2.29454e+06	1.86872e+06	2.48551e+06	High	High	High
FALSE	High	orf04102	orf04102	2.4693e+06	2.56411e+06	2.32555e+06	2.27796e+06	2.56156e+06	2.32555e+06	High	Peak Found	High	Acetyl [N-Term]
FALSE	High	orf01781	orf01781	2.40806e+06	2.3159e+06	2.2257e+06	2.22146e+06	2.31359e+06	2.2257e+06	High	High	High
FALSE	High	orf03539	orf03539	2.39658e+06	2.77324e+06	2.2579e+06	2.21087e+06	2.77047e+06	2.2579e+06	High	High	High
FALSE	High	orf02645	orf02645	2.39604e+06	2.04879e+06	2.91722e+06	2.21037e+06	2.04674e+06	2.91722e+06	High	High	High
FALSE	High	orf02110	orf02110	2.38994e+06	3.06725e+06	2.4372e+06	2.20475e+06	3.06419e+06	2.4372e+06	High	High	High
FALSE	High	orf03248	orf03248	2.38814e+06	2.27463e+06	2.1132e+06	2203085	2.27236e+06	2.1132e+06	High	High	High
FALSE	High	orf02510	orf02510	2.37633e+06	3.20736e+06	2.76666e+06	2.19219e+06	3.20417e+06	2.76666e+06	High	High	High
FALSE	High	orf04743	orf04743	2.36285e+06	2.40103e+06	2.37064e+06	2.17975e+06	2398636	2.37064e+06	High	High	High
FALSE	High	orf02023	orf02023	2.35644e+06	1.63231e+06	2.27696e+06	2.17384e+06	1.63069e+06	2.27696e+06	High	High	High
FALSE	High	orf03927	orf03927	2.34709e+06	2.00745e+06	2.50022e+06	2.16521e+06	2.00545e+06	2.50022e+06	High	High	High
FALSE	High	orf00067	orf00067	2.33599e+06	2.30547e+06	2.28883e+06	2.15497e+06	2.30317e+06	2.28883e+06	High	High	High
FALSE	High	orf00358	orf00358	2.33187e+06	3.01302e+06	2.10243e+06	2.15118e+06	3.01001e+06	2.10243e+06	High	High	High
FALSE	High	orf00431	orf00431	2.27857e+06	2.24083e+06	2.11109e+06	2102009	2.2386e+06	2.11109e+06	High	High	High
FALSE	High	orf00003	orf00003	2.2706e+06	2.60332e+06	2.35841e+06	2.09465e+06	2.60073e+06	2.35841e+06	High	High	High
FALSE	High	orf01755	orf01755	2.25877e+06	1.91124e+06	2.00828e+06	2.08374e+06	1.90934e+06	2.00828e+06	High	High	High
FALSE	High	orf03323	orf03323	2.2555e+06	2.19836e+06	1.99239e+06	2.08072e+06	2.19617e+06	1.99239e+06	High	High	High
FALSE	High	orf04152	orf04152	2.24926e+06	2.22316e+06	2.15181e+06	2.07497e+06	2.22094e+06	2.15181e+06	High	High	High
FALSE	High	orf02547	orf02547	2.22062e+06	2.14529e+06	2.15916e+06	2.04854e+06	2.14315e+06	2.15916e+06	High	High	High
FALSE	High	orf00727	orf00727	2.21297e+06	2.60487e+06	2.52347e+06	2.04148e+06	2.60227e+06	2.52347e+06	High	High	High
FALSE	High	orf00277	orf00277	2.2092e+06	2.18977e+06	1.91881e+06	2.03801e+06	2.18759e+06	1.91881e+06	High	High	High
FALSE	High	orf03588	orf03588	2.16911e+06	2.61507e+06	2170716	2.00103e+06	2.61246e+06	2170716	High	High	High
FALSE	High	orf04950	orf04950	2.16735e+06	1.83397e+06	1.67978e+06	1.9994e+06	1.83215e+06	1.67978e+06	High	High	High
FALSE	High	orf00964	orf00964	2.15751e+06	2.34612e+06	2.08687e+06	1.99033e+06	2.34378e+06	2.08687e+06	High	High	High
FALSE	High	orf04370	orf04370	2.15489e+06	1.97203e+06	1.34321e+06	1.9879e+06	1.97007e+06	1.34321e+06	High	High	High
FALSE	High	orf04124	orf04124	2.11441e+06	1.96628e+06	2.03142e+06	1.95056e+06	1.96432e+06	2.03142e+06	High	High	High
FALSE	High	orf01870	orf01870	2.10454e+06	2.29038e+06	1.75424e+06	1.94146e+06	2.2881e+06	1.75424e+06	High	High	High
FALSE	High	orf00444	orf00444	2.10337e+06	2.0797e+06	1.88391e+06	1.94038e+06	2.07762e+06	1.88391e+06	High	High	High
FALSE	High	orf03006	orf03006	2.09964e+06	2.01897e+06	2.02267e+06	1.93694e+06	2.01696e+06	2.02267e+06	High	High	High
FALSE	High	orf04614	orf04614	2.09523e+06	1.95448e+06	2.03502e+06	1.93287e+06	1.95253e+06	2.03502e+06	High	High	High
FALSE	High	orf02338	orf02338	2.06475e+06	2.79247e+06	2.25781e+06	1.90475e+06	2.78969e+06	2.25781e+06	High	High	High
FALSE	High	orf02765	orf02765	2.05921e+06	1.28581e+06	993724	1.89964e+06	1.28453e+06	993724	High	High	High
FALSE	High	orf01812	orf01812	2.0542e+06	1.14945e+06	1.17801e+06	1.89502e+06	1.1483e+06	1.17801e+06	High	High	High
FALSE	High	orf01549	orf01549	2.05091e+06	1.83121e+06	1.75988e+06	1.89199e+06	1.82939e+06	1.75988e+06	High	High	High
FALSE	High	orf01274	orf01274	2.03746e+06	1.3844e+06	2.14627e+06	1.87958e+06	1.38302e+06	2.14627e+06	High	High	High
FALSE	High	orf02198	orf02198	2.02827e+06	2.17997e+06	2.41542e+06	1.8711e+06	2.17779e+06	2.41542e+06	High	High	High
FALSE	High	orf03455	orf03455	2.02782e+06	2.1748e+06	1.94314e+06	1.87069e+06	2.17264e+06	1.94314e+06	High	High	High
FALSE	High	orf02804	orf02804	2.00949e+06	1.79452e+06	1.74199e+06	1.85378e+06	1.79273e+06	1.74199e+06	High	Peak Found	Peak Found
FALSE	High	orf04610	orf04610	1.98256e+06	2.35176e+06	2.20779e+06	1.82893e+06	2.34942e+06	2.20779e+06	High	High	High
FALSE	High	orf04258	orf04258	1.96681e+06	2.58199e+06	2.27747e+06	1.8144e+06	2579411	2.27747e+06	High	High	High
FALSE	High	orf02453	orf02453	1.95939e+06	1.90264e+06	1.95104e+06	1.80756e+06	1.90074e+06	1.95104e+06	High	High	High
FALSE	High	orf03920	orf03920	1.93537e+06	1.81454e+06	2.28689e+06	1.7854e+06	1.81273e+06	2.28689e+06	High	High	High
FALSE	High	orf03516	orf03516	1.92049e+06	2.46445e+06	1.82361e+06	1.77167e+06	2.462e+06	1.82361e+06	High	High	High
FALSE	High	orf04605	orf04605	1.91676e+06	1.81402e+06	1.48491e+06	1.76824e+06	1.81221e+06	1.48491e+06	High	High	High
FALSE	High	orf01239	orf01239	1.91233e+06	1.46337e+06	1.89681e+06	1.76414e+06	1.46191e+06	1.89681e+06	High	High	High
FALSE	High	orf04359	orf04359	1.88634e+06	2.12733e+06	2.1298e+06	1.74017e+06	2.12521e+06	2.1298e+06	High	High	High
FALSE	High	orf03716	orf03716	1.87483e+06	1.8392e+06	2.31186e+06	1.72955e+06	1.83737e+06	2.31186e+06	High	High	High
FALSE	High	orf04792	orf04792	1.86529e+06	1.32545e+06	1.85153e+06	1.72075e+06	1.32413e+06	1.85153e+06	High	High	High
FALSE	High	orf01836	orf01836	1.85375e+06	1.74442e+06	1.65815e+06	1.7101e+06	1742679	1.65815e+06	High	High	High
FALSE	High	orf03649	orf03649	1.85071e+06	2.05018e+06	1.93013e+06	1.7073e+06	2.04814e+06	1.93013e+06	High	High	High
FALSE	High	orf03535	orf03535	1.8476e+06	2.18538e+06	2.1262e+06	1.70443e+06	2.1832e+06	2.1262e+06	High	High	High
FALSE	High	orf02033	orf02033	1.8466e+06	2.17763e+06	1.70197e+06	1.70351e+06	2.17545e+06	1.70197e+06	High	High	High
FALSE	High	orf01751	orf01751	1.84636e+06	1.16979e+06	1.58284e+06	1.70329e+06	1.16862e+06	1.58284e+06	High	High	High
FALSE	High	orf03660	orf03660	1.8362e+06	2.40313e+06	1.56943e+06	1.69391e+06	2.40073e+06	1.56943e+06	High	High	High
FALSE	High	orf00218	orf00218	1.82321e+06	2.73341e+06	1.36022e+06	1.68193e+06	2.73068e+06	1.36022e+06	High	High	High
FALSE	High	orf02241	orf02241	1.82164e+06	1.0663e+06	2.09318e+06	1.68048e+06	1.06523e+06	2.09318e+06	High	High	High
FALSE	High	orf00909	orf00909	1.81955e+06	1.70516e+06	1.60751e+06	1.67855e+06	1.70346e+06	1.60751e+06	High	High	High
FALSE	High	orf04275	orf04275	1.80537e+06	1.8074e+06	1.87989e+06	1.66547e+06	1.8056e+06	1.87989e+06	High	High	High
FALSE	High	orf00768	orf00768	1.80135e+06	2.40098e+06	2.19461e+06	1.66176e+06	2.39858e+06	2.19461e+06	High	High	High
FALSE	High	orf01370	orf01370	1.79993e+06	2.02026e+06	2.48769e+06	1.66045e+06	2.01824e+06	2.48769e+06	High	High	High
FALSE	High	orf00066	orf00066	1.78911e+06	1.92451e+06	1.61147e+06	1.65047e+06	1.92259e+06	1.61147e+06	High	High	High
FALSE	High	orf02149	orf02149	1.77809e+06	1.12044e+06	1.58955e+06	1.64031e+06	1.11932e+06	1.58955e+06	High	High	High
FALSE	High	orf01740	orf01740	1.76002e+06	1.5929e+06	1.58445e+06	1.62364e+06	1.59132e+06	1.58445e+06	High	High	High
FALSE	High	orf01482	orf01482	1.75408e+06	1.86926e+06	2.05713e+06	1.61816e+06	1.8674e+06	2.05713e+06	High	High	High
FALSE	High	orf01504	orf01504	1.75274e+06	1.66556e+06	1.66601e+06	1.61692e+06	1.6639e+06	1.66601e+06	Peak Found	High	Peak Found
FALSE	High	orf02111	orf02111	1.75098e+06	1.9775e+06	1.47496e+06	1.61529e+06	1.97553e+06	1.47496e+06	High	High	High
FALSE	High	orf00699	orf00699	1.73867e+06	1.81626e+06	1.66779e+06	1.60394e+06	1.81445e+06	1.66779e+06	High	High	High
FALSE	High	orf01754	orf01754	1.73464e+06	1.47976e+06	973623	1.60022e+06	1.47828e+06	973623	High	High	High
FALSE	High	orf03479	orf03479	1.72411e+06	908820	249295	1.59051e+06	907914	249295	High	High	High
FALSE	High	orf00005	orf00005	1.70722e+06	1.75973e+06	1.6948e+06	1.57493e+06	1.75797e+06	1.6948e+06	High	High	High
FALSE	High	orf04451	orf04451	1.6931e+06	1.95834e+06	2.25298e+06	1.5619e+06	1.95638e+06	2.25298e+06	High	High	High
FALSE	High	orf03407	orf03407	1.69068e+06	1.60802e+06	1.74651e+06	1.55967e+06	1.60641e+06	1.74651e+06	High	High	High
FALSE	High	orf04562	orf04562	1.68491e+06	1.57325e+06	1.41947e+06	1.55434e+06	1.57168e+06	1.41947e+06	High	High	High
FALSE	High	orf03008	orf03008	1.671e+06	1.32499e+06	1.41461e+06	1.54151e+06	1.32366e+06	1.41461e+06	High	High	High
FALSE	High	orf03153	orf03153	1.66706e+06	1.23632e+06	1.34013e+06	1.53788e+06	1.23508e+06	1.34013e+06	High	High	High
FALSE	High	orf00021	orf00021	1.6653e+06	1.88002e+06	1.56571e+06	1.53626e+06	1.87814e+06	1.56571e+06	High	High	High
FALSE	High	orf01324	orf01324	1.66526e+06	1.36163e+06	864717	1.53622e+06	1.36027e+06	864717	High	High	High
FALSE	High	orf02708	orf02708	1.66283e+06	995681	2.08261e+06	1.53398e+06	994688	2.08261e+06	High	High	High
FALSE	High	orf03933	orf03933	1.65005e+06	1.70956e+06	1.69675e+06	1.52219e+06	1.70786e+06	1.69675e+06	High	High	High
FALSE	High	orf01270	orf01270	1.6497e+06	748037	2348874	1.52186e+06	747291	2348874	High	High	High
FALSE	High	orf00246	orf00246	1.64631e+06	1.43043e+06	1.45173e+06	1.51874e+06	1.42901e+06	1.45173e+06	High	High	High
FALSE	High	orf00098	orf00098	1.64533e+06	1.06256e+06	725160	1.51784e+06	1.0615e+06	725160	High	High	High
FALSE	High	orf04546	orf04546	1.64496e+06	1.43763e+06	1.29874e+06	1.5175e+06	1.43619e+06	1.29874e+06	High	Peak Found	Peak Found
FALSE	High	orf03355	orf03355	1.63024e+06	1.22861e+06	1.56284e+06	1.50392e+06	1.22738e+06	1.56284e+06	High	High	High
FALSE	High	orf00985	orf00985	1.62694e+06	917597	1.16858e+06	1.50087e+06	916682	1.16858e+06	High	High	High
FALSE	High	orf04526	orf04526	1.56617e+06	2.0789e+06	1.82094e+06	1.44481e+06	2.07683e+06	1.82094e+06	High	High	High
FALSE	High	orf04101	orf04101	1.55819e+06	1.26251e+06	1.50946e+06	1.43744e+06	1.26125e+06	1.50946e+06	High	High	High
FALSE	High	orf01598	orf01598	1.53553e+06	1.91677e+06	2.23005e+06	1.41654e+06	1.91486e+06	2.23005e+06	High	High	High
FALSE	High	orf00568	orf00568	1.5277e+06	1.44819e+06	1.1768e+06	1.40932e+06	1.44674e+06	1.1768e+06	High	High	High
FALSE	High	orf01514	orf01514	1.52175e+06	1.67703e+06	1.42851e+06	1.40383e+06	1.67536e+06	1.42851e+06	High	High	High
FALSE	High	orf02791	orf02791	1.51614e+06	1.39847e+06	1.29141e+06	1.39865e+06	1.39708e+06	1.29141e+06	High	High	High
FALSE	High	orf00091	orf00091	1.50465e+06	1.36387e+06	1.42792e+06	1.38806e+06	1.36251e+06	1.42792e+06	High	High	High
FALSE	High	orf05178	orf05178	1.49853e+06	1.09188e+06	724654	1.38241e+06	1.0908e+06	724654	High	High	High
FALSE	High	orf03352	orf03352	1.48162e+06	989380	1.36129e+06	1.36681e+06	988394	1.36129e+06	High	High	High
FALSE	High	orf02553	orf02553	1.47915e+06	1.65781e+06	1.33489e+06	1.36453e+06	1656159	1.33489e+06	High	High	High
FALSE	High	orf03814	orf03814	1.46927e+06	1.72878e+06	1.4499e+06	1.35542e+06	1.72705e+06	1.4499e+06	High	High	High
FALSE	High	orf03579	orf03579	1.45407e+06	1.72867e+06	1.51596e+06	1.3414e+06	1.72695e+06	1.51596e+06	High	High	High
FALSE	High	orf03084	orf03084	1.45133e+06	1.37754e+06	2.02338e+06	1.33887e+06	1.37616e+06	2.02338e+06	Peak Found	High	High
FALSE	High	orf03003	orf03003	1.4374e+06	856368	1.68429e+06	1.32602e+06	855514	1.68429e+06	High	High	High
FALSE	High	orf00006	orf00006	1.43547e+06	1.57479e+06	1345369	1.32424e+06	1.57322e+06	1345369	High	High	High
FALSE	High	orf02130	orf02130	1.40931e+06	2.5553e+06	3.61346e+06	1.30011e+06	2.55275e+06	3.61346e+06	High	High	High
FALSE	High	orf04246	orf04246	1.40655e+06	2.3443e+06	1.96512e+06	1.29756e+06	2.34196e+06	1.96512e+06	High	High	High
FALSE	High	orf01524	orf01524	1.40436e+06	1.71382e+06	1.6326e+06	1.29554e+06	1.71211e+06	1.6326e+06	High	High	High
FALSE	High	orf00955	orf00955	1.39841e+06	2.03367e+06	2.25824e+06	1.29005e+06	2031642	2.25824e+06	High	High	High
FALSE	High	orf01503	orf01503	1.39182e+06	1.2312e+06	1.35928e+06	1.28397e+06	1.22997e+06	1.35928e+06	High	High	High
FALSE	High	orf01154	orf01154	1.3892e+06	1.32297e+06	1.2896e+06	1.28156e+06	1.32165e+06	1.2896e+06	High	High	High
FALSE	High	orf02625	orf02625	1.3881e+06	1.59649e+06	1.95571e+06	1.28054e+06	1.5949e+06	1.95571e+06	High	High	High
FALSE	High	orf03229	orf03229	1.38416e+06	1.3991e+06	1.21978e+06	1.27691e+06	1.3977e+06	1.21978e+06	High	High	High
FALSE	High	orf00746	orf00746	1.38378e+06	1.43021e+06	1.18379e+06	1.27655e+06	1.42878e+06	1.18379e+06	High	High	High
FALSE	High	orf04752	orf04752	1.38338e+06	1.33498e+06	1.28761e+06	1.27619e+06	1333644	1.28761e+06	High	High	High
FALSE	High	orf03165	orf03165	1.3664e+06	1.74924e+06	1.34971e+06	1.26051e+06	1.7475e+06	1.34971e+06	High	High	High
FALSE	High	orf02195	orf02195	1.36406e+06	1.44958e+06	590709	1.25836e+06	1.44813e+06	590709	High	High	High
FALSE	High	orf04731	orf04731	1.35898e+06	770801	1.16656e+06	1.25368e+06	770032	1.16656e+06	High	High	High
FALSE	High	orf01833	orf01833	1.35597e+06	857132	659873	1.2509e+06	856277	659873	High	High	High
FALSE	High	orf02155	orf02155	1.34988e+06	1.59491e+06	2.13472e+06	1.24528e+06	1.59332e+06	2.13472e+06	High	High	High
FALSE	High	orf01981	orf01981	1.34226e+06	1.58753e+06	1.41147e+06	1.23825e+06	1.58594e+06	1.41147e+06	High	High	High
FALSE	High	orf02548	orf02548	1.33941e+06		1.29136e+06	1.23562e+06		1.29136e+06	High	Not Found	High
FALSE	High	orf02139	orf02139	1.32714e+06	1.10447e+06	816461	1.2243e+06	1.10337e+06	816461	High	High	High
FALSE	High	orf01551	orf01551	1.32066e+06	1.8769e+06	1.42618e+06	1.21832e+06	1.87503e+06	1.42618e+06	High	High	High
FALSE	High	orf00092	orf00092	1.30511e+06	865957	762030	1.20398e+06	865094	762030	High	High	High
FALSE	High	orf04730	orf04730	1.30294e+06	740085	1.30482e+06	1.20198e+06	739347	1.30482e+06	High	High	High
FALSE	High	orf01489	orf01489	1.29758e+06	1.41337e+06	1.3624e+06	1.19703e+06	1.41196e+06	1.3624e+06	High	High	High
FALSE	High	orf04417	orf04417	1.29365e+06	1.20005e+06	1.39237e+06	1.19341e+06	1.19885e+06	1.39237e+06	High	High	High
FALSE	High	orf00518	orf00518	1.28922e+06	1.49392e+06	1.02365e+06	1.18932e+06	1.49243e+06	1.02365e+06	High	High	High
FALSE	High	orf01282	orf01282	1.28081e+06	355545	273686	1.18156e+06	355190	273686	High	High	High
FALSE	High	orf00645	orf00645	1.27363e+06	1.58301e+06	1.24639e+06	1.17493e+06	1.58143e+06	1.24639e+06	High	High	High
FALSE	High	orf01336	orf01336	1.25642e+06	1.22021e+06	762612	1.15906e+06	1.21899e+06	762612	High	High	High
FALSE	High	orf00858	orf00858	1.25455e+06	1.32743e+06	1.64432e+06	1.15733e+06	1.3261e+06	1.64432e+06	High	High	High
FALSE	High	orf02940	orf02940	1.25343e+06	1.80237e+06	1.08201e+06	1.1563e+06	1.80057e+06	1.08201e+06	High	High	High
FALSE	High	orf04875	orf04875	1.25152e+06	745596	919011	1.15454e+06	744853	919011	High	High	High
FALSE	High	orf00544	orf00544	1.25062e+06	1.19296e+06	1.05302e+06	1.15371e+06	1.19177e+06	1.05302e+06	High	High	High
FALSE	High	orf01404	orf01404	1.24999e+06	1.15755e+06	1.27093e+06	1.15313e+06	1.15639e+06	1.27093e+06	High	High	High
FALSE	High	orf00929	orf00929	1.23637e+06	1.43495e+06	1.01155e+06	1.14056e+06	1433515	1.01155e+06	High	High	High
FALSE	High	orf04264	orf04264	1.23249e+06	1.31606e+06	851431	1.13698e+06	1.31474e+06	851431	High	High	High
FALSE	High	orf03616	orf03616	1.23099e+06	1.7673e+06	1.38675e+06	1.1356e+06	1.76554e+06	1.38675e+06	High	High	High
FALSE	High	orf03686	orf03686	1.22624e+06	1.30275e+06	1.18704e+06	1.13122e+06	1.30145e+06	1.18704e+06	High	High	High
FALSE	High	orf05029	orf05029	1.22382e+06	1.21609e+06	1.07907e+06	1.12899e+06	1.21488e+06	1.07907e+06	High	High	High
FALSE	High	orf04140	orf04140	1.21367e+06	1.17103e+06	734266	1.11963e+06	1.16986e+06	734266	High	High	High
FALSE	High	orf02009	orf02009	1.20983e+06	1.22407e+06	365836	1.11608e+06	1.22285e+06	365836	High	High	High
FALSE	High	orf03968	orf03968	1.19729e+06	1.15574e+06	1.1818e+06	1.10451e+06	1.15458e+06	1.1818e+06	High	High	High
FALSE	High	orf01864	orf01864	1.18699e+06	1.37025e+06	1.32448e+06	1.09501e+06	1.36889e+06	1.32448e+06	High	High	High
FALSE	High	orf01478	orf01478	1.18424e+06	1.30465e+06	1.04831e+06	1092475	1.30335e+06	1.04831e+06	High	High	High
FALSE	High	orf01107	orf01107	1.18294e+06	1.61503e+06	1.42937e+06	1.09128e+06	1.61342e+06	1.42937e+06	High	High	High
FALSE	High	orf01464	orf01464	1.1816e+06	1.21988e+06	1.19122e+06	1.09004e+06	1.21866e+06	1.19122e+06	High	High	High
FALSE	High	orf00785	orf00785	1.17966e+06	1.21478e+06	1.32541e+06	1.08825e+06	1.21357e+06	1.32541e+06	High	High	High
FALSE	High	orf00638	orf00638	1.17701e+06	1.23151e+06	1.08021e+06	1.08581e+06	1.23028e+06	1.08021e+06	High	High	High
FALSE	High	orf00151	orf00151	1.15597e+06	1.03099e+06	1.30863e+06	1.0664e+06	1.02996e+06	1.30863e+06	High	High	High
FALSE	High	orf00174	orf00174	1.15514e+06	1.35992e+06	1.15409e+06	1.06563e+06	1.35857e+06	1.15409e+06	High	High	High
FALSE	High	orf03774	orf03774	1.15289e+06	1.71424e+06	1.10603e+06	1.06355e+06	1.71253e+06	1.10603e+06	High	High	High
FALSE	High	orf00302	orf00302	1.14473e+06	1.04344e+06	986306	1.05603e+06	1.0424e+06	986306	High	High	High
FALSE	High	orf02533	orf02533	1.14304e+06	1.17728e+06	1.0781e+06	1.05446e+06	1.17611e+06	1.0781e+06	High	High	High
FALSE	High	orf00539	orf00539	1.1413e+06	1.05177e+06	998971	1.05286e+06	1.05072e+06	998971	High	High	High
FALSE	High	orf00022	orf00022	1.1371e+06	1.21442e+06	1.05242e+06	1.04899e+06	1.21321e+06	1.05242e+06	High	High	High
FALSE	High	orf02621	orf02621	1.12179e+06	1.03214e+06	979739	1.03486e+06	1.03111e+06	979739	High	High	High
FALSE	High	orf01218	orf01218	1.12112e+06	1.04707e+06	1.12766e+06	1.03424e+06	1.04602e+06	1.12766e+06	High	High	High
FALSE	High	orf04645	orf04645	1.12028e+06	1.14792e+06	1.2295e+06	1.03347e+06	1.14677e+06	1.2295e+06	High	High	High
FALSE	High	orf00181	orf00181	1.11851e+06	1.61566e+06	1.54743e+06	1.03184e+06	1.61405e+06	1.54743e+06	High	High	High
FALSE	High	orf00149	orf00149	1.11625e+06	1.17898e+06	514278	1029752	1.17781e+06	514278	High	High	High
FALSE	High	orf01491	orf01491	1.11208e+06	917187	920899	1.02591e+06	916272	920899	High	High	Peak Found
FALSE	High	orf02974	orf02974	1.09861e+06	1.24871e+06	1.16345e+06	1.01348e+06	1.24746e+06	1.16345e+06	High	High	High
FALSE	High	orf00731	orf00731	1.08999e+06	1.2758e+06	1.15043e+06	1.00552e+06	1.27452e+06	1.15043e+06	High	High	High
FALSE	High	orf01217	orf01217	1.08732e+06	1.08373e+06	442983	1.00306e+06	1.08265e+06	442983	High	High	High
FALSE	High	orf02190	orf02190	1.08729e+06	1.13026e+06	1.00159e+06	1.00304e+06	1.12913e+06	1.00159e+06	High	High	High
FALSE	High	orf00099	orf00099	1.08601e+06	1.00269e+06	816710	1.00186e+06	1.00169e+06	816710	High	High	High
FALSE	High	orf00236	orf00236	1.07111e+06	717867	989051	988109	717151	989051	High	High	High
FALSE	High	orf00368	orf00368	1.07068e+06	912512	1.04962e+06	987714	911602	1.04962e+06	High	High	High
FALSE	High	orf04357	orf04357	1.05892e+06	812933	799047	976861	812122	799047	High	High	High
FALSE	High	orf02325	orf02325	1.05354e+06	1.56912e+06	1.09216e+06	971905	1.56755e+06	1.09216e+06	High	High	High
FALSE	High	orf03990	orf03990	1.04523e+06	1.14406e+06	1.08184e+06	964233	1.14292e+06	1.08184e+06	High	High	High
FALSE	High	orf00572	orf00572	1.03372e+06	1.00479e+06	1201684	953614	1.00379e+06	1201684	High	High	High
FALSE	High	orf01784	orf01784	1.02939e+06	1.1063e+06	844736	949622	1105201	844736	High	High	High
FALSE	High	orf00301	orf00301	1.02746e+06	880285	1.59535e+06	947839	879407	1.59535e+06	High	High	High
FALSE	High	orf02012	orf02012	1.02685e+06	685695	842209	947278	685011	842209	High	High	High
FALSE	High	orf02137	orf02137	1.01972e+06	965444	1.07789e+06	940701	964481	1.07789e+06	High	High	High
FALSE	High	orf03488	orf03488	1.0187e+06	1.13457e+06	897475	939760	1.13344e+06	897475	High	High	High
FALSE	High	orf04433	orf04433	1.01866e+06	980318	1.03829e+06	939725	979340	1.03829e+06	Peak Found	High	High
FALSE	High	orf00079	orf00079	1.0183e+06	1.43131e+06	1.79244e+06	939396	1.42988e+06	1.79244e+06	High	High	High
FALSE	High	orf01513	orf01513	1.01776e+06	902569	1.05821e+06	938896	901668	1.05821e+06	High	High	High
FALSE	High	orf00279	orf00279	1.00477e+06	553134	720598	926910	552582	720598	High	High	High
FALSE	High	orf04469	orf04469	1.00264e+06	1.05078e+06	1.12462e+06	924943	1.04973e+06	1.12462e+06	High	High	High
FALSE	High	orf04156	orf04156	1.00049e+06	1.38422e+06	1.20447e+06	922959	1.38283e+06	1.20447e+06	High	High	High
FALSE	High	orf03707	orf03707	997091	1.06504e+06	1.0558e+06	919827	1.06397e+06	1.0558e+06	High	High	High
FALSE	High	orf00875	orf00875	989105	1.23397e+06	1.09288e+06	912460	1.23273e+06	1.09288e+06	High	High	High
FALSE	High	orf03490	orf03490	987303	813275	1.01949e+06	910797	812464	1.01949e+06	High	High	High
FALSE	High	orf00077	orf00077	978787	1.70524e+06	1.89151e+06	902941	1.70354e+06	1.89151e+06	High	High	High
FALSE	High	orf01842	orf01842	976014	1.46404e+06	2337784	900383	1.46258e+06	2337784	High	High	High
FALSE	High	orf04707	orf04707	969912	1.11266e+06	421428	894754	1.11155e+06	421428	High	High	High
FALSE	High	orf03395	orf03395	965714	966266	606457	890881	965302	606457	High	High	High
FALSE	High	orf01782	orf01782	964098	1.224e+06	1.44794e+06	889391	1.22278e+06	1.44794e+06	High	High	High
FALSE	High	orf01690	orf01690	959232	355508	1.01645e+06	884902	355154	1.01645e+06	High	High	High
FALSE	High	orf04009	orf04009	945465	1.10543e+06	1273969	872201	1.10433e+06	1273969	High	High	High
FALSE	High	orf00808	orf00808	931373	1.05728e+06	958503	859202	1.05623e+06	958503	High	High	High
FALSE	High	orf01585	orf01585	930650	903328	789142	858534	902427	789142	High	High	High
FALSE	High	orf02234	orf02234	924214	979862	953735	852597	978885	953735	High	High	High
FALSE	High	orf03999	orf03999	919811	962129	1.13981e+06	848535	961170	1.13981e+06	High	High	High
FALSE	High	orf00583	orf00583	914184	854942	654267	843345	854089	654267	High	High	High
FALSE	High	orf01559	orf01559	908489	917667	894795	838091	916751	894795	High	High	High
FALSE	High	orf02600	orf02600	907247	785994	1.09194e+06	836945	785210	1.09194e+06	High	High	High
FALSE	High	orf03556	orf03556	905081	1.59151e+06	1.58024e+06	834947	1.58992e+06	1.58024e+06	High	High	High
FALSE	High	orf00675	orf00675	904758	804284	746178	834649	803481	746178	High	High	High
FALSE	High	orf01735	orf01735	892276	754418	664629	823134	753666	664629	High	High	High
FALSE	High	orf03554	orf03554	882748	947120	944108	814345	946175	944108	High	High	High
FALSE	High	orf01723	orf01723	877734	1.17696e+06	1.03703e+06	809719	1.17579e+06	1.03703e+06	High	High	High
FALSE	High	orf00513	orf00513	876260	784511	862297	808359	783729	862297	High	High	High
FALSE	High	orf03607	orf03607	868729	1.16591e+06	1.287e+06	801411	1.16475e+06	1.287e+06	High	High	High
FALSE	High	orf01689	orf01689	866272	1.15689e+06	1.13125e+06	799145	1.15574e+06	1.13125e+06	High	High	High
FALSE	High	orf01901	orf01901	862536	960786	1.0318e+06	795699	959828	1.0318e+06	High	High	High
FALSE	High	orf04305	orf04305	859714	807243	744269	793095	806438	744269	High	High	High
FALSE	High	orf04898	orf04898	859042	945975	1.98355e+06	792475	945032	1.98355e+06	High	High	High
FALSE	High	orf01976	orf01976	857455	958122	991052	791012	957166	991052	High	High	High
FALSE	High	orf00258	orf00258	857454	1.27774e+06	1.39059e+06	791011	1.27647e+06	1.39059e+06	High	High	High
FALSE	High	orf00025	orf00025	848986	932169	842348	783198	931239	842348	High	High	High
FALSE	High	orf04476	orf04476	848824	1.17771e+06	864379	783049	1.17653e+06	864379	High	High	High
FALSE	High	orf00870	orf00870	840209	714666	443386	775102	713953	443386	High	High	High
FALSE	High	orf04158	orf04158	840206	127594	201666	775099	127467	201666	High	High	High
FALSE	High	orf01119	orf01119	832489	854685	790220	767980	853833	790220	High	High	High
FALSE	High	orf04633	orf04633	832412	1.20106e+06	798129	767909	1.19987e+06	798129	High	High	High
FALSE	High	orf02601	orf02601	827262	783505	665151	763158	782723	665151	High	High	High
FALSE	High	orf03340	orf03340	820865	817805	956180	757257	816989	956180	High	High	High
FALSE	High	orf00511	orf00511	816901	1.03714e+06	723398	753600	1.0361e+06	723398	High	High	High
FALSE	High	orf03007	orf03007	814341	635018	99394.6	751238	634385	99394.6	High	High	High
FALSE	High	orf00872	orf00872	814230	822282	677344	751136	821462	677344	High	High	High
FALSE	High	orf03436	orf03436	809081	836502	859860	746386	835667	859860	High	High	High
FALSE	High	orf04604	orf04604	804899	346615	361507	742528	346270	361507	High	High	High
FALSE	High	orf04045	orf04045	801350	1.20888e+06	1.09342e+06	739253	1.20767e+06	1.09342e+06	High	High	High
FALSE	High	orf00886	orf00886	798821	881988	1.01344e+06	736921	881108	1.01344e+06	High	High	High
FALSE	High	orf01381	orf01381	797298	823496	269779	735515	822675	269779	High	High	High
FALSE	High	orf02166	orf02166	795360	799758	874781	733728	798960	874781	High	High	High
FALSE	High	orf00812	orf00812	793954	754417	794231	732431	753665	794231	High	High	High
FALSE	High	orf00167	orf00167	783847	1.30752e+06	1.17044e+06	723108	1.30622e+06	1.17044e+06	High	High	High
FALSE	High	orf00932	orf00932	778690	859826	421860	718350	858968	421860	High	High	High
FALSE	High	orf04314	orf04314	778091	964202	1.24848e+06	717797	963240	1.24848e+06	High	High	High
FALSE	High	orf00815	orf00815	775021	719615	575986	714965	718897	575986	High	High	High
FALSE	High	orf00191	orf00191	770370	740793	628166	710674	740054	628166	High	High	High
FALSE	High	orf01732	orf01732	759633	731754	688715	700769	731024	688715	High	High	High
FALSE	High	orf00201	orf00201	759132	1.34755e+06	781543	700307	1.34621e+06	781543	High	High	High
FALSE	High	orf04959	orf04959	757118	781229	819917	698450	780450	819917	High	High	High
FALSE	High	orf02562	orf02562	754743	963521	592554	696258	962560	592554	High	High	High
FALSE	High	orf01720	orf01720	752631	684515	957201	694310	683832	957201	High	High	High
FALSE	High	orf04735	orf04735	751042	954045	713748	692844	953093	713748	High	High	High
FALSE	High	orf00512	orf00512	746482	722815	429885	688638	722094	429885	High	High	High
FALSE	High	orf01756	orf01756	745719	922756	735159	687933	921835	735159	High	High	High
FALSE	High	orf04424	orf04424	743697	705584	733484	686069	704880	733484	High	High	High
FALSE	High	orf00220	orf00220	734150	811505	619491	677261	810696	619491	High	High	High
FALSE	High	orf02521	orf02521	726348	867177	910561	670064	866312	910561	High	High	High
FALSE	High	orf00313	orf00313	724945	631820	363998	668769	631190	363998	High	High	High
FALSE	High	orf01713	orf01713	719617		589995	663855		589995	High	High	High
FALSE	High	orf01841	orf01841	716062	393727	355612	660575	393334	355612	High	High	High
FALSE	High	orf01512	orf01512	710818	410348	751764	655737	409939	751764	High	High	High
FALSE	High	orf01563	orf01563	709835	736750	683729	654830	736015	683729	High	High	High
FALSE	High	orf02168	orf02168	706286	311858	738794	651556	311547	738794	High	High	High
FALSE	High	orf02480	orf02480	705076	718261	712693	650440	717544	712693	High	High	High
FALSE	High	orf04618	orf04618	704953	583211	609722	650326	582629	609722	High	High	High
FALSE	High	orf02896	orf02896	704859	974860	990256	650240	973888	990256	High	Peak Found	High
FALSE	High	orf04946	orf04946	704369	722362	667187	649788	721641	667187	High	High	High
FALSE	High	orf03590	orf03590	700956	769586	791648	646639	768818	791648	High	High	High
FALSE	High	orf00637	orf00637	699688	711730	697177	645469	711021	697177	High	High	High
FALSE	High	orf04139	orf04139	697419	445769	547590	643377	445324	547590	High	High	High
FALSE	High	orf00078	orf00078	693956	1.20067e+06	1.03447e+06	640182	1.19947e+06	1.03447e+06	High	High	High
FALSE	High	orf01292	orf01292	692027	751039	752289	638402	750290	752289	High	High	High
FALSE	High	orf03524	orf03524	684693	684042	702308	631637	683360	702308	Peak Found	Peak Found	High
FALSE	High	orf03740	orf03740	677570	953518	741152	625065	952567	741152	High	High	High
FALSE	High	orf00506	orf00506	673762	1.11674e+06	527031	621552	1.11563e+06	527031	High	High	High
FALSE	High	orf00427	orf00427	672706	717199	804297	620579	716483	804297	Peak Found	High	High
FALSE	High	orf02607	orf02607	660296	656038	712253	609130	655384	712253	High	High	High
FALSE	High	orf02706	orf02706	659245	727143	537830	608160	726418	537830	High	High	High
FALSE	High	orf03067	orf03067	654173	436393	711608	603481	435958	711608	High	Peak Found	High
FALSE	High	orf03341	orf03341	653754	619614	254150	603095	618996	254150	High	High	High
FALSE	High	orf02014	orf02014	653030	737753	625211	602427	737017	625211	High	High	High
FALSE	High	orf04240	orf04240	647323	470831	556291	597163	470362	556291	High	High	High
FALSE	High	orf00162	orf00162	644889	632278	531039	594917	631647	531039	High	High	High
FALSE	High	orf01252	orf01252	642973	271399	304990	593149	271128	304990	High	High	High
FALSE	High	orf03962	orf03962	639279	588886	655978	589742	588299	655978	High	High	High
FALSE	High	orf01852	orf01852	638721	539824	210934	589227	539285	210934	High	High	High
FALSE	High	orf00976	orf00976	637624	205559	502656	588214	205354	502656	High	High	High
FALSE	High	orf00550	orf00550	636805	976622	581702	587459	975648	581702	High	High	High
FALSE	High	orf02537	orf02537	636588	528466	685444	587259	527939	685444	Peak Found	High	High
FALSE	High	orf04745	orf04745	636043	687574	584536	586757	686888	584536	High	High	High
FALSE	High	orf04906	orf04906	632106	754696	669204	583125	753943	669204	High	High	High
FALSE	High	orf01276	orf01276	619596	827163	311939	571584	826338	311939	High	High	High
