# Supplementary material for: Reductions in bacterial viability stimulate the production of Extra-intestinal Pathogenic Escherichia coli (ExPEC) cytoplasm-carrying Extracellular Vesicles (EVs)
Source: PLoS Pathog. 2022 Oct 19;18(10):e1010908. doi: 10.1371/journal.ppat.1010908 (PMC9621596; doi:10.1371/journal.ppat.1010908)
Supplement: S2 Table — (XLSX) [file ppat.1010908.s016.xlsx]

## Sheet: HF3_FFRA200000351-_Proteins
Checked	Protein FDR Confidence: Combined	Master	Accession	Description	Exp. q-value: Combined	Sum PEP Score	Coverage [%]	# Peptides	# PSMs	# Unique Peptides	# Protein Groups	# AAs	MW [kDa]	calc. pI	Score Sequest HT: Sequest HT	# Peptides (by Search Engine): Sequest HT	# Razor Peptides	Abundances (Scaled): F1: Sample	Abundances (Scaled): F2: Sample	Abundances (Scaled): F3: Sample	Abundances (Scaled): F4: Sample	Abundances (Scaled): F5: Sample	Abundances (Scaled): F6: Sample	Abundances (Scaled): F7: Sample	Abundances (Scaled): F8: Sample	Abundances (Scaled): F9: Sample	Abundances (Scaled): F10: Sample	Abundances (Scaled): F11: Sample	Abundances (Scaled): F12: Sample	Abundances (Scaled): F13: Sample	Abundances (Scaled): F14: Sample	Abundances (Scaled): F15: Sample	Abundances (Scaled): F16: Sample	Abundances (Scaled): F17: Sample	Abundances (Scaled): F18: Sample	Abundances (Normalized): F1: Sample	Abundances (Normalized): F2: Sample	Abundances (Normalized): F3: Sample	Abundances (Normalized): F4: Sample	Abundances (Normalized): F5: Sample	Abundances (Normalized): F6: Sample	Abundances (Normalized): F7: Sample	Abundances (Normalized): F8: Sample	Abundances (Normalized): F9: Sample	Abundances (Normalized): F10: Sample	Abundances (Normalized): F11: Sample	Abundances (Normalized): F12: Sample	Abundances (Normalized): F13: Sample	Abundances (Normalized): F14: Sample
FALSE	High	IsMasterProtein	orf02351_1	2410322 2414545 fy26.complete.fna 2410322 2414545	0	864.391	68	80	3322	80	1	1407	155	7.08	9112.95	80	0	90.1	94.8	99.5	99.8	101.4	98.7	95.6	104	95.7	107.9	111.7	109.2	97.5	97	96.8	98	100.9	101.5	8.70999e+09	9.16821e+09	9.61949e+09	9652130904	9.80368e+09	9.54329e+09	9.23882e+09	1.00569e+10	9.25051e+09	1.04285e+10	1.08003e+10	1.05608e+10	9.42819e+09	9.37595e+09
FALSE	High	IsMasterProtein	orf02350_1	2406217 2410245 fy26.complete.fna 2406217 2410245	0	812.695	69	77	3152	77	1	1342	150.5	5.26	8291.81	77	0	102	101.1	96.2	101.1	100.7	100.1	95.3	96.4	92.1	108	104.3	108.2	100.2	101.3	100.4	98.6	96.6	97.5	8.37999e+09	8.30631e+09	7.90649e+09	8.305e+09	8.26933e+09	8.22368e+09	7.83184e+09	7.92169e+09	7.56355e+09	8.86984e+09	8.56778e+09	8.89005e+09	8.22844e+09	8.32122e+09
FALSE	High	IsMasterProtein	orf03757_1	3871790 3869508 fy26.complete.fna 3871790 3869508	0	743.995	79	49	3979	43	1	760	85.3	6.01	11362.1	49	8	93.6	92.8	88.9	93.6	97.5	93.9	107.3	100.4	114.8	85.5	88.4	89.4	111.6	115	109.2	101.4	105.6	111.1	1.79327e+10	1.77828e+10	1.70387e+10	1.79305e+10	1.86838e+10	1.79951e+10	2.05611e+10	1.9249e+10	2.20051e+10	1.6386e+10	1.69448e+10	1.7138e+10	2.13906e+10	2.20452e+10
FALSE	High	IsMasterProtein	orf00777_1	815007 812434 fy26.complete.fna 815007 812434	0	695.359	73	54	2572	54	1	857	95.6	5.52	7440.03	54	0	122.9	124.3	125.4	57.5	56.3	58	125.6	125	130.8	52.5	54.6	56.1	113.2	118.4	118.1	118.3	121.3	121.5	1.13582e+10	1.14826e+10	1.1588e+10	5.31186e+09	5.20475e+09	5.36277e+09	1.16114e+10	1.15546e+10	1.20854e+10	4.85149e+09	5.04984e+09	5.1882e+09	1.04654e+10	1.09413e+10
FALSE	High	IsMasterProtein	orf02909_1	2968050 2969966 fy26.complete.fna 2968050 2969966	0	683.948	79	50	3700	50	1	638	69.1	4.97	12364.4	50	0	111.3	120.1	121.2	63.2	60.4	63.8	122.5	120.8	113.4	84.8	86.9	84.8	111.5	106.4	107.8	107.7	104.3	108.9	2.00746e+10	2.16689e+10	2.18636e+10	1.14104e+10	1.08932e+10	1.15123e+10	2.21035e+10	2.18011e+10	2.0465e+10	1.52957e+10	1.5686e+10	1.53085e+10	2.0118e+10	1.91992e+10
FALSE	High	IsMasterProtein	orf04718_1	4802972 4805647 fy26.complete.fna 4802972 4805647	0	653.522	75	49	2586	49	1	891	96.1	6.79	7377.97	49	0	107.3	99.1	100	80.8	83.4	79.8	107.3	107.3	104.7	89.1	92.4	95.8	108.8	104.7	108.9	111.2	108.6	110.7	9.23095e+09	8.52476e+09	8.60492e+09	6.95294e+09	7.17112e+09	6.8665e+09	9.23285e+09	9.23194e+09	9.00767e+09	7.66369e+09	7.94938e+09	8.23676e+09	9.35635e+09	9.00803e+09
FALSE	High	IsMasterProtein	orf03015_1	3085464 3088127 fy26.complete.fna 3085464 3088127	0	649.364	76	60	2805	60	1	887	99.6	5.68	7325.57	60	0	92.7	91.2	91.1	152.8	142.1	148.7	83.4	82.8	86.6	97.9	98.1	99.4	86.4	92.1	92.6	86.2	88.4	87.3	1.26259e+10	1.24242e+10	1.24056e+10	2.08084e+10	1.93544e+10	2.02552e+10	1.13646e+10	1.12827e+10	1.17985e+10	1.33404e+10	1.33675e+10	1.35412e+10	1.17687e+10	1.2549e+10
FALSE	High	IsMasterProtein	orf03578_1	3677265 3680066 fy26.complete.fna 3677265 3680066	0	641.658	64	44	2269	44	1	933	105	6.49	6672.77	44	0	103.7	91.4	93.3	136.6	146.8	151.5	97.3	96.7	91.9	78.1	72.1	75.5	91.8	88.4	92.4	94	100	98.5	5.35489e+09	4.71836e+09	4.81585e+09	7.05131e+09	7.58097e+09	7.82185e+09	5.02201e+09	4.99076e+09	4.74442e+09	4.03368e+09	3.72091e+09	3.89857e+09	4.742e+09	4.56463e+09
FALSE	High	IsMasterProtein	orf03855_1	3979532 3975570 fy26.complete.fna 3979532 3975570	0	605.43	58	59	2032	59	1	1320	143.8	5.85	5526.94	59	0	115.9	116.5	115.2	55.8	55.1	56.7	104.2	106.8	106.9	104.4	102.2	104.8	100.2	99	104	115.6	120.2	116.5	5.22882e+09	5.25706e+09	5.1942e+09	2.51605e+09	2.48589e+09	2.55674e+09	4.70021e+09	4.81824e+09	4.8225e+09	4.70879e+09	4.61005e+09	4.72536e+09	4.51982e+09	4.46783e+09
FALSE	High	IsMasterProtein	orf04513_1	4586109 4587509 fy26.complete.fna 4586109 4587509	0	577.803	76	34	4534	4	1	466	52.6	5.58	13102.2	34	42	122.4	128.2	128.6	32.8	34.1	30.3	136.1	123.6	137.7	66.9	69.7	68.4	115.4	111.8	115.8	126.4	124.7	127.1	4.66843e+10	4.88773e+10	4.90606e+10	1.2524e+10	1.29945e+10	1.15627e+10	5.18859e+10	4.71304e+10	5.25077e+10	2.55143e+10	2.65625e+10	2.6089e+10	4.40044e+10	4.26387e+10
FALSE	High	IsMasterProtein	orf01844_1	1867554 1866154 fy26.complete.fna 1867554 1866154	0	574.374	75	33	4538	3	1	466	52.7	5.49	13083.7	33	0	147.4	121.7	133.5	27	27.2	25.5	110.4	114.1	176.4	73.7	69.3	72.3	101.8	117.6	127.7	127.8	112.2	114.5	6.6051e+09	5.45514e+09	5.98307e+09	1208693231	1.22038e+09	1.14199e+09	4.94775e+09	5.11427e+09	7.90402e+09	3.30156e+09	3.10428e+09	3.24177e+09	4.56042e+09	5.27204e+09
FALSE	High	IsMasterProtein	orf04674_1	4762694 4760019 fy26.complete.fna 4762694 4760019	0	573.41	62	47	1856	47	1	891	97.7	5.82	5468.19	47	0	129.6	125.6	121.9	33.4	31.6	31.6	121.8	121.9	118.3	88.5	88.3	83.5	122.1	114.4	114	118	118.8	116.8	6.14656e+09	5.9571e+09	5.77965e+09	1.58326e+09	1.4978e+09	1.50029e+09	5.77507e+09	5.77814e+09	5.60775e+09	4.19702e+09	4.18719e+09	3.95838e+09	5.78836e+09	5.42327e+09
FALSE	High	IsMasterProtein	orf01645_1	1663389 1661275 fy26.complete.fna 1663389 1661275	0	572.782	77	39	3608	39	1	704	77.5	5.38	10147.6	39	0	99	94.5	92.2	128.5	125.3	128.4	92	90	93.4	86.4	96.1	96.3	94.5	95	91.8	95.1	100.2	101.3	1.51851e+10	1.45006e+10	1.41393e+10	1.97188e+10	1.92246e+10	1.97047e+10	1.41178e+10	1.38072e+10	1.43303e+10	1.32558e+10	1.47403e+10	1.47754e+10	1.44951e+10	1.45713e+10
FALSE	High	IsMasterProtein	orf02082_1	2119416 2117587 fy26.complete.fna 2119416 2117587	0	557.015	72	31	2011	31	1	609	66.8	5.87	6611.13	31	0	75.9	72.8	75.8	148.1	145.3	149.1	83	91.5	75.2	117.3	116.7	119.4	90.1	88.7	87.9	86.1	82.7	94.1	3.34721e+09	3.21079e+09	3.34362e+09	6.5279e+09	6.4076e+09	6.57484e+09	3.65993e+09	4.03483e+09	3.31705e+09	5.17153e+09	5.14673e+09	5.26474e+09	3.97124e+09	3.91061e+09
FALSE	High	IsMasterProtein	orf00946_1	950992 948362 fy26.complete.fna 950992 948362	0	554.349	70	50	1900	50	1	876	95.9	5.81	5159.09	50	0	99.6	92.2	104.3	106.2	101.8	115.2	100.9	100.5	89.6	105	119.4	104.1	101.5	99.8	98.6	87.4	84.2	89.6	3.51896e+09	3.25832e+09	3.68286e+09	3.75066e+09	3.59717e+09	4.06906e+09	3.56362e+09	3.54817e+09	3.16339e+09	3.7084e+09	4.21866e+09	3.67761e+09	3.58621e+09	3.52407e+09
FALSE	High	IsMasterProtein	orf03019_1	3094098 3096617 fy26.complete.fna 3094098 3096617	0	550.559	73	46	2031	46	1	839	90.5	5.35	5423.87	46	0	97.8	96.9	99.3	138.4	148.1	141.3	91.7	88.9	88.6	66.5	67.1	68.5	95	92.4	96.9	106.6	108.6	107.3	5.26049e+09	5.21062e+09	5.34204e+09	7.44183e+09	7.96281e+09	7.6012e+09	4.93022e+09	4.77839e+09	4.76547e+09	3.57785e+09	3.61118e+09	3.68428e+09	5.10739e+09	4.97172e+09
FALSE	High	IsMasterProtein	orf00447_1	471513 468787 fy26.complete.fna 471513 468787	0	490.716	66	44	1494	44	1	908	100.2	6.25	4337.8	44	0	91.4	93.9	89.4	137.1	137.6	134	104	100.9	98.6	81.5	87	85.5	95.5	92.3	93.5	87.6	93.6	96.4	2.64722e+09	2.71951e+09	2.58855e+09	3.97121e+09	3.98366e+09	3.8806e+09	3.01252e+09	2.92078e+09	2.85537e+09	2.36132e+09	2.52059e+09	2.47679e+09	2.76653e+09	2.67205e+09
FALSE	High	IsMasterProtein	orf03778_1	3894561 3899021 fy26.complete.fna 3894561 3899021	0	483.524	47	65	962	65	1	1486	170.1	5.35	2519.96	65	0	121.8	109.4	100.5	91.3	83	95.7	100.4	80.4	82.1	86.7	134.8	79.9	102.1	98.5	85	152.5	106.9	89	1.77425e+09	1.59245e+09	1.46374e+09	1.33015e+09	1.20861e+09	1.39295e+09	1.46216e+09	1.17125e+09	1.19617e+09	1.26202e+09	1.96316e+09	1.16337e+09	1.48733e+09	1.43445e+09
FALSE	High	IsMasterProtein	orf01843_1	1866003 1864828 fy26.complete.fna 1866003 1864828	0	480.925	73	23	3566	1	1	391	43.9	5.76	10680.6	23	0	96.4	143.2	168.2	11.2	8.8	14.6	164.4	180.3	115.7	30.8	49.1	33.9	137.6	103.1	127.9	91.3	177.5	146.1	7.22978e+08	1.07391e+09	1.26082e+09	8.37857e+07	6.59171e+07	1.09334e+08	1.23258e+09	1.35187e+09	8.67288e+08	2.30554e+08	3.68004e+08	2.54385e+08	1.0315e+09	7.72577e+08
FALSE	High	IsMasterProtein	orf02620_1	2682329 2683975 fy26.complete.fna 2682329 2683975	0	478.009	78	33	5571	33	1	548	57.3	4.94	16990.2	33	0	102.7	111.4	109.8	84.4	75.9	78.3	111.3	110.6	109.1	89.1	87.5	86.9	102.6	104.6	104.7	104.9	111.9	114.2	2.88596e+10	3.13101e+10	3.08615e+10	2.37222e+10	2.13194e+10	2.20123e+10	3.12803e+10	3.10741e+10	3.06464e+10	2.50506e+10	2.46006e+10	2.44277e+10	2.88264e+10	2.93952e+10
FALSE	High	IsMasterProtein	orf01479_1	1512005 1509333 fy26.complete.fna 1512005 1509333	0	468.939	57	40	1299	40	1	890	97.2	6.07	3481.24	40	0	98.5	100.3	94.3	106.6	95.6	114.8	98.7	101.4	91	108.1	107.1	108.3	102.7	96.9	99.3	92.3	84.5	99.7	2.7562e+09	2.80587e+09	2.63929e+09	2.98205e+09	2.67623e+09	3.21366e+09	2.76086e+09	2.83884e+09	2.54518e+09	3.02394e+09	2.99773e+09	3.03018e+09	2.87397e+09	2.71034e+09
FALSE	High	IsMasterProtein	orf01168_1	1196694 1193821 fy26.complete.fna 1196694 1193821	0	465.864	64	41	981	41	1	957	104.3	6	2890.37	41	0	95.3	102.1	94.3	80.1	94.4	82.5	90.2	100	92.5	117.2	128.2	127.1	100.5	94.4	93.7	95.5	107.3	104.6	1.30294e+09	1.39687e+09	1.28927e+09	1.09535e+09	1.29125e+09	1.12868e+09	1.23316e+09	1.36752e+09	1.26568e+09	1.60331e+09	1.75293e+09	1.73756e+09	1.37488e+09	1.29057e+09
FALSE	High	IsMasterProtein	orf03765_1	3880232 3881905 fy26.complete.fna 3880232 3881905	0	450.756	65	37	3386	37	1	557	61.1	4.98	9741.79	37	0	92.8	90.7	94.7	120.1	113.4	114.7	97.8	91.7	88.5	100.5	99.7	99.5	102.8	99.7	99.4	95.1	98.9	99.9	7.89348e+09	7.71023e+09	8.05399e+09	1.0216e+10	9.64217e+09	9.75132e+09	8.31937e+09	7.79812e+09	7.52622e+09	8.54785e+09	8.48237e+09	8.46259e+09	8.7441e+09	8.47952e+09
FALSE	High	IsMasterProtein	orf02918_1	2979754 2982570 fy26.complete.fna 2979754 2982570	0	446.872	76	52	1283	52	1	938	104.3	5.95	3042.18	52	0	101.3	98	100.1	75.7	81.4	86	96.4	97.7	102.1	102.7	103.3	101.3	109.8	107.6	116.5	113.3	101.5	105.2	2.68718e+09	2.59972e+09	2.65322e+09	2.00728e+09	2.15733e+09	2.28099e+09	2.5572e+09	2.59021e+09	2.70668e+09	2.72431e+09	2.73967e+09	2.68554e+09	2.91239e+09	2.85245e+09
FALSE	High	IsMasterProtein	orf02313_1	2362993 2365173 fy26.complete.fna 2362993 2365173	0	445.957	69	43	1815	43	1	726	80	5.31	4399.31	43	0	112.8	97.6	99.5	129.3	124	125.7	91.8	91.9	87.8	80.1	76.3	87.8	104	101.6	103.6	90	97.1	99	6.7407e+09	5.83424e+09	5.94403e+09	7.72862e+09	7.41128e+09	7.51173e+09	5.48358e+09	5.49227e+09	5.24469e+09	4.78915e+09	4.55788e+09	5.2472e+09	6.21457e+09	6.07396e+09
FALSE	High	IsMasterProtein	orf02633_1	2693309 2691501 fy26.complete.fna 2693309 2691501	0	441.715	74	39	1489	39	1	602	65.9	6.28	4092.64	39	0	103.8	107.6	108.1	82.5	75.3	77.5	99.2	101	104.5	97.4	105.6	104.2	102	105.1	109	106.7	106.6	104	4.60898e+09	4.77622e+09	4.79642e+09	3.66296e+09	3.34098e+09	3.43831e+09	4.40184e+09	4.48401e+09	4.64074e+09	4.32202e+09	4.68789e+09	4.62634e+09	4.52613e+09	4.66515e+09
FALSE	High	IsMasterProtein	orf03576_1	3674406 3676172 fy26.complete.fna 3674406 3676172	0	440.497	77	34	2151	34	1	588	64.4	6.27	5982.99	34	0	92.8	84.6	97	163.7	166.1	157.2	85	92	96.8	78.5	80.3	77.7	85.4	77.4	83.2	100	88.3	94.2	4.51787e+09	4.1211e+09	4.7235e+09	7.97274e+09	8.08984e+09	7.65497e+09	4.13758e+09	4.48025e+09	4.71451e+09	3.82317e+09	3.91214e+09	3.78565e+09	4.15797e+09	3.76809e+09
FALSE	High	IsMasterProtein	orf03925_1	4041481 4038296 fy26.complete.fna 4041481 4038296	0	430.356	47	34	1166	33	1	1061	118.1	5.64	3327.25	34	1	86.2	79.3	100.3	95.6	99.7	96.7	97.7	99.5	93.2	109.1	113.9	123.7	94.4	99.8	97.9	100.4	101.1	111.3	1.20143e+09	1.10575e+09	1.3988e+09	1.33316e+09	1.39031e+09	1.34861e+09	1.36228e+09	1.38748e+09	1.29859e+09	1.52091e+09	1.58757e+09	1.72418e+09	1.31642e+09	1.39077e+09
FALSE	High	IsMasterProtein	orf02114_1	2156972 2158156 fy26.complete.fna 2156972 2158156	0	427.452	80	25	4071	6	1	394	43.1	5.38	10973.1	25	23	82.6	95.7	90.4	118.8	117.5	119.3	94.1	88.9	94.2	98.3	105	95.9	99.9	102.9	93.4	97.9	101.5	103.4	3.06438e+10	3.55088e+10	3.35586e+10	4.41105e+10	4.36191e+10	4.42957e+10	3.49417e+10	3.30028e+10	3.49716e+10	3.65011e+10	3.89893e+10	3.55922e+10	3.7068e+10	3.82066e+10
FALSE	High	IsMasterProtein	orf03321_1	3416150 3418504 fy26.complete.fna 3416150 3418504	0	427.002	64	43	1290	43	1	784	87.4	6.39	3331.34	43	0	102.1	101.7	104.4	72	76.1	73.4	104.6	108.8	115.1	95	101.3	104.6	105.2	102.3	98	108.9	109.2	117.4	2.39301e+09	2.38277e+09	2.44581e+09	1.68733e+09	1.7827e+09	1.72042e+09	2.45117e+09	2.55044e+09	2.69841e+09	2.22597e+09	2.37308e+09	2.45151e+09	2.4644e+09	2.39736e+09
FALSE	High	IsMasterProtein	orf04260_1	4328736 4326802 fy26.complete.fna 4328736 4326802	0	424.171	72	44	1072	44	1	644	74.4	5.85	2753.33	44	0	128.2	131.8	136.2	31.2	32.5	28.6	109.7	119.3	119.2	83.1	86.1	80.2	122.1	118.1	118.8	117.6	118.9	118.5	2.32749e+09	2.39213e+09	2.47269e+09	5.65928e+08	5.89127e+08	5.18544e+08	1.99064e+09	2.16497e+09	2.16325e+09	1.50925e+09	1.56301e+09	1.45575e+09	2.21645e+09	2.14339e+09
FALSE	High	IsMasterProtein	orf03016_1	3088142 3090034 fy26.complete.fna 3088142 3090034	0	422.383	70	33	1662	33	1	630	66.1	5.17	4678.92	33	0	89.5	99.7	99.2	146.4	143.6	141.8	84.6	92.1	88.4	93.8	95.4	88.5	89.8	89.4	89.3	88	91	89.4	7.29448e+09	8.12671e+09	8.08288e+09	1.1933e+10	1.16993e+10	1.15545e+10	6.89504e+09	7.50681e+09	7.20797e+09	7.64339e+09	7.7768e+09	7.21042e+09	7.32035e+09	7.28999e+09
FALSE	High	IsMasterProtein	orf00656_1	670872 672875 fy26.complete.fna 670872 672875	0	419.728	63	31	1236	29	1	667	73.1	6.42	3006.59	31	2	148	149.4	123.8	47.8	40.4	36.5	131.7	131.3	138.9	34.3	32.8	33.2	129	134	124.3	122.3	123	119.4	5.04823e+09	5.09389e+09	4.22245e+09	1.62891e+09	1.37636e+09	1.24586e+09	4.4916e+09	4.47818e+09	4.73594e+09	1.16876e+09	1.11873e+09	1.13123e+09	4.39816e+09	4.57115e+09
FALSE	High	IsMasterProtein	orf02737_1	2803858 2801003 fy26.complete.fna 2803858 2801003	0	415.806	57	49	1328	49	1	951	108.1	5.34	3340.82	49	0	95.9	100.9	94.2	86.6	84.7	86.7	93.1	96.9	87.8	118.8	117.5	124.9	99.6	108.5	98.2	100.6	100	105.3	1.84798e+09	1.94434e+09	1.81701e+09	1.66896e+09	1.63246e+09	1.67069e+09	1.7954e+09	1.86859e+09	1.69232e+09	2.28962e+09	2.26505e+09	2.40784e+09	1.92092e+09	2.09207e+09
FALSE	High	IsMasterProtein	orf02085_1	2123123 2121741 fy26.complete.fna 2123123 2121741	0	413.164	86	27	2085	27	1	460	50.3	5.01	6184.68	27	0	91.7	93.1	89.8	125.7	132.5	124.5	95.2	92.4	93.9	86.5	89.6	88.8	95.8	95	91.2	101.1	104.5	108.7	6.11511e+09	6.2062e+09	5.98335e+09	8.38117e+09	8.83429e+09	8.29928e+09	6.34922e+09	6.15995e+09	6.25885e+09	5.76409e+09	5.97403e+09	5.91834e+09	6.38905e+09	6.33121e+09
FALSE	High	IsMasterProtein	orf02928_1	2988545 2991766 fy26.complete.fna 2988545 2991766	0	410.795	66	55	789	55	1	1073	117.8	5.36	1815.56	55	0	71.8	73.4	77.8	213.5	225.8	222.9	66.4	84.8	76.7	78.5	80.2	84.1	77.2	81	72.6	78.2	74.1	60.9	1.14903e+09	1.17394e+09	1.24502e+09	3.41708e+09	3.61422e+09	3.56798e+09	1.06319e+09	1.35661e+09	1.22723e+09	1.25617e+09	1.28393e+09	1.34641e+09	1.23604e+09	1.29694e+09
FALSE	High	IsMasterProtein	orf02292_1	2339063 2337555 fy26.complete.fna 2339063 2337555	0	407.234	75	34	4044	34	1	502	56.2	5.5	11600.4	34	0	98.6	92.7	101.8	92.1	90.9	93.8	95	96	98.1	116.7	108.7	109.2	97.3	94.1	102.5	102.9	108.2	101.4	2.39174e+10	2.24956e+10	2.46877e+10	2.23439e+10	2.20492e+10	2.27466e+10	2.30441e+10	2.3278e+10	2.38093e+10	2.83122e+10	2.63814e+10	2.64823e+10	2.36068e+10	2.28249e+10
FALSE	High	IsMasterProtein	orf02998_1	3066939 3069644 fy26.complete.fna 3066939 3069644	0	403.621	62	48	928	47	1	901	101.9	5.6	2443.62	48	0	92.2	93.9	88.6	100	110	104.4	99.3	97.1	101.9	103.5	105.4	107.6	105	110	99.4	98.5	90.4	92.7	8.54916e+08	8.70707e+08	8.21704e+08	9.27691e+08	1.02044e+09	9.68192e+08	9.21452e+08	9.00569e+08	9.45138e+08	9.59703e+08	9.77416e+08	9.98299e+08	9.74363e+08	1.02043e+09
FALSE	High	IsMasterProtein	orf02519_1	2590233 2588587 fy26.complete.fna 2590233 2588587	0	402.889	80	34	1317	20	1	548	60.1	6.2	3718.48	34	15	73.8	76.1	75.8	156.5	147.5	160.5	90.2	92.1	87	112.7	110.3	118.2	85.4	87.5	83.3	78.6	80.3	84.2	2.17515e+09	2.2447e+09	2.23403e+09	4.61529e+09	4.35015e+09	4.73253e+09	2.66055e+09	2.71479e+09	2.56539e+09	3.32192e+09	3.25174e+09	3.48529e+09	2.51855e+09	2.57923e+09
FALSE	High	IsMasterProtein	orf02053_1	2086572 2084158 fy26.complete.fna 2086572 2084158	0	398.365	60	39	829	39	1	804	89.9	6.06	2594.53	39	0	97.3	90.3	95.4	113.8	125.2	110.8	101.4	96	91.9	106.8	99.9	95.4	99.2	104.2	94.2	91.5	89.1	97.6	7.81516e+08	7.25048e+08	7.65782e+08	9.13624e+08	1.00553e+09	8.89658e+08	8.14195e+08	7.70427e+08	7.37576e+08	8.57482e+08	8.01744e+08	7.66397e+08	7.96594e+08	8.36477e+08
FALSE	High	IsMasterProtein	orf00462_1	486094 488238 fy26.complete.fna 486094 488238	0	397.173	62	34	1708	34	1	714	77.1	5.41	5043.04	34	0	103	103.4	98.3	76.5	86.9	80.1	99.9	92	92.6	121.3	115	113	106	97.5	102.4	103	104.8	104.4	4.13534e+09	4.15294e+09	3.94545e+09	3.0724e+09	3.48795e+09	3.21489e+09	4.00941e+09	3.69143e+09	3.71904e+09	4.86767e+09	4.61753e+09	4.5367e+09	4.2543e+09	3.91439e+09
FALSE	High	IsMasterProtein	orf00101_1	108249 110594 fy26.complete.fna 108249 110594	0	393.624	67	33	644	4	1	781	80.4	6.3	1851.2	33	30	11.6	11.8	9.7	31.9	29.8	27.3	13.6	16.4	14.1	526.3	505.5	513.5	14.7	12.5	12.2	16.3	15.9	17	1.07144e+08	1.09597e+08	8.98594e+07	2.95423e+08	2.76253e+08	2.53463e+08	1.25881e+08	1.52176e+08	1.31054e+08	4.87826e+09	4.68597e+09	4.75991e+09	1.35992e+08	1.15657e+08
FALSE	High	IsMasterProtein	orf03356_1	3452395 3454269 fy26.complete.fna 3452395 3454269	0	391.039	73	38	1400	38	1	624	71.4	5.21	3727.3	38	0	102.8	108.5	103.1	75.2	68.3	72.9	115.8	119.9	115	91.2	93.9	93.5	109.1	104.7	108.7	100.1	106.7	110.4	4.21154e+09	4.44616e+09	4.22659e+09	3.08228e+09	2.80066e+09	2.98839e+09	4.74656e+09	4.91531e+09	4.71432e+09	3.7357e+09	3.84976e+09	3.83089e+09	4.4724e+09	4.28889e+09
FALSE	High	IsMasterProtein	orf01728_1	1746697 1748202 fy26.complete.fna 1746697 1748202	0	391.014	81	42	1499	42	1	501	56.8	7.68	3483.27	42	0	118.4	104.4	95.8	79.8	90.6	96.5	95.7	96.6	105.3	93.3	93.1	87.1	129.6	105.7	108.5	98.7	102.2	98.9	4.15514e+09	3.66347e+09	3.36183e+09	2.8013e+09	3.17801e+09	3.38779e+09	3.35975e+09	3.38843e+09	3.69497e+09	3.27491e+09	3.26565e+09	3.05534e+09	4.54725e+09	3.70864e+09
FALSE	High	IsMasterProtein	orf03786_1	3908683 3911295 fy26.complete.fna 3908683 3911295	0	386.645	56	39	1202	39	1	870	98.9	5.29	3190.85	39	0	112.6	123.2	115.4	56.3	57.3	59	100.5	107.7	102.6	105.3	107.7	100.9	110.8	98.3	104.5	109.9	109.9	118.1	2.11228e+09	2.30975e+09	2.16357e+09	1.05553e+09	1.07363e+09	1.1071e+09	1.88444e+09	2.01951e+09	1.92343e+09	1.9745e+09	2.02029e+09	1.89199e+09	2.07726e+09	1.84404e+09
FALSE	High	IsMasterProtein	orf04601_1	4682428 4685952 fy26.complete.fna 4682428 4685952	0	386.263	54	44	971	44	1	1174	128.7	5.96	2593.53	44	0	130	122.9	125.9	45.3	44	45.3	96.1	101	121.2	105.6	113.5	109.8	115.7	114.5	113.5	101.1	98.9	95.3	1.47303e+09	1.39276e+09	1.42607e+09	5.1327e+08	4.98333e+08	5.12858e+08	1.08881e+09	1.14453e+09	1.37322e+09	1.1968e+09	1.28629e+09	1.24396e+09	1.31015e+09	1.2976e+09
FALSE	High	IsMasterProtein	orf01430_1	1464486 1462192 fy26.complete.fna 1464486 1462192	0	385.244	70	42	1095	37	1	764	85.9	5.78	2967.05	42	0	63	67.4	77.4	157	149	145.5	103.4	121.5	97.1	62.7	71.5	72.9	99.4	104.7	96.8	110.2	102.8	97.8	5.14001e+08	5.4995e+08	6.31892e+08	1.2818e+09	1.21613e+09	1.18744e+09	8.44045e+08	9.91813e+08	7.92559e+08	5.11994e+08	5.83646e+08	5.94718e+08	8.11252e+08	8.54661e+08
FALSE	High	IsMasterProtein	orf01897_1	1923927 1921858 fy26.complete.fna 1923927 1921858	0	384.17	71	42	1190	42	1	689	76.8	5.44	2994.73	42	0	104.8	116	97.4	81.9	89.1	87.2	107.6	96.9	93.7	103.7	109.6	108.2	102	96.4	93.8	99.2	100.5	111.9	1.83797e+09	2.03506e+09	1.70737e+09	1.43618e+09	1.56219e+09	1.5299e+09	1.88648e+09	1.69907e+09	1.6441e+09	1.81813e+09	1.9215e+09	1.89828e+09	1.78929e+09	1.69115e+09
FALSE	High	IsMasterProtein	orf00618_1	635437 637164 fy26.complete.fna 635437 637164	0	381.508	73	35	1352	35	1	575	63.5	4.87	3811.75	35	0	113	108.6	106.9	81.2	72.1	80.1	95.4	104.4	85.9	120.6	124.4	124.3	101.2	97.9	102	81	100.1	100.9	5.65086e+09	5.42949e+09	5.34265e+09	4.05948e+09	3.6062e+09	4.00624e+09	4.77053e+09	5.2184e+09	4.29703e+09	6.03018e+09	6.22209e+09	6.21449e+09	5.06009e+09	4.89609e+09
FALSE	High	IsMasterProtein	orf02228_1	2277966 2280752 fy26.complete.fna 2277966 2280752	0	380.019	55	43	952	43	1	928	103.2	5.58	2420.61	43	0	94.6	91.5	99.1	110.2	112.7	107.9	91.3	101.9	91	91.9	103.1	104.6	96.7	99.9	95.5	90.9	114.7	102.5	8.25013e+08	7.98609e+08	8.64267e+08	9.61479e+08	9.83573e+08	9.41199e+08	7.96335e+08	8.88931e+08	7.94069e+08	8.02117e+08	8.99172e+08	9.12674e+08	8.43469e+08	8.71356e+08
FALSE	High	IsMasterProtein	orf02002_1	2036914 2038785 fy26.complete.fna 2036914 2038785	0	379.995	60	35	1156	35	1	623	71.4	5.73	3123.93	35	0	99	101	88.3	156.8	154.1	145.2	100.2	99.7	97.1	51.3	55.5	54.1	95.7	105	94.8	96.4	99.5	106.3	2.05521e+09	2.09561e+09	1.83173e+09	3.25446e+09	3.19911e+09	3.01425e+09	2.07907e+09	2.06985e+09	2.01636e+09	1.0639e+09	1.15245e+09	1.12289e+09	1.98607e+09	2.17947e+09
FALSE	High	IsMasterProtein	orf04586_1	4662378 4658476 fy26.complete.fna 4662378 4658476	0	378.526	58	65	641	65	1	1300	148.8	7.78	1437.65	65	0	102.9	103.4	106	72.2	66.7	83.9	98.5	110.7	93.3	108	117.6	116.1	123.1	111.6	117.2	100	95.5	73.2	3.3211e+08	3.33659e+08	3.41962e+08	2.32785e+08	2.15242e+08	2.70668e+08	3.17831e+08	3.57055e+08	3.01051e+08	3.48573e+08	3.79223e+08	3.74505e+08	3.97254e+08	3.601e+08
FALSE	High	IsMasterProtein	orf02087_1	2125605 2124064 fy26.complete.fna 2125605 2124064	0	375.48	74	31	2177	30	1	513	55.2	6.13	6608.31	31	1	97.6	89.8	94.2	131.2	131.2	129	88.6	87.9	92.8	90.7	82.9	93.2	88.2	89.8	98.4	101.9	103.9	109	7.50152e+09	6.90032e+09	7.23939e+09	1.00842e+10	1.00863e+10	9.91557e+09	6.81338e+09	6.76149e+09	7.13321e+09	6.97455e+09	6.37069e+09	7.16357e+09	6.77982e+09	6.90186e+09
FALSE	High	IsMasterProtein	orf02062_1	2095182 2096597 fy26.complete.fna 2095182 2096597	0	370.384	75	30	1601	30	1	471	52.7	6.23	4050.62	30	0	63.7	66.2	59.7	189.9	210.6	217.2	81.5	79.1	81.9	95.5	99.5	93.5	70.7	69	73.2	77.8	78.5	92.6	4.21585e+09	4.38102e+09	3.9541e+09	1.25744e+10	1.3947e+10	1.43818e+10	5.39409e+09	5.241e+09	5.42113e+09	6.32414e+09	6.5873e+09	6.19146e+09	4.68061e+09	4.5693e+09
FALSE	High	IsMasterProtein	orf00450_1	475205 473403 fy26.complete.fna 475205 473403	0	368.018	67	33	1223	33	1	600	68.7	6.42	3170.05	33	0	90	91.3	90.3	152.4	147.9	150.7	100.2	102.3	97.7	64.9	64.7	72.9	89.2	92.8	92.5	93.3	103.3	103.6	1.77219e+09	1.79924e+09	1.77787e+09	3.00233e+09	2.9132e+09	2.96925e+09	1.97293e+09	2.01584e+09	1.92536e+09	1.2781e+09	1.27452e+09	1.43623e+09	1.75701e+09	1.82849e+09
FALSE	High	IsMasterProtein	orf02393_1	2457103 2458752 fy26.complete.fna 2457103 2458752	0	364.785	65	31	1531	31	1	549	61.5	6.37	3875.42	31	0	127	115.7	121.7	74.1	75.2	73.9	112.1	111.3	101.1	86.5	91.9	83.7	105.6	96.6	97.9	115.3	105.9	104.5	4.81724e+09	4.38538e+09	4.61401e+09	2.80836e+09	2.84971e+09	2.8037e+09	4.25044e+09	4.22102e+09	3.83169e+09	3.27802e+09	3.48572e+09	3.17205e+09	4.0058e+09	3.66463e+09
FALSE	High	IsMasterProtein	orf01924_1	1952739 1951201 fy26.complete.fna 1952739 1951201	0	364.747	74	26	1104	26	1	512	56.3	5.54	3082.9	26	0	111.9	122.8	118.9	23.1	22.7	21.4	106.6	110.6	114.1	126.6	126.8	130.4	112.8	113	114.2	102.8	107	114.2	4.04225e+09	4.43543e+09	4.2946e+09	8.35748e+08	8.20827e+08	7.72297e+08	3.85047e+09	3.9952e+09	4.12161e+09	4.57169e+09	4.58216e+09	4.71073e+09	4.07646e+09	4.08375e+09
FALSE	High	IsMasterProtein	orf03955_1	4071094 4067648 fy26.complete.fna 4071094 4067648	0	364.41	51	52	702	52	1	1148	129.9	6.16	1665.03	52	0	117.4	113.8	109.3	79.6	75.6	83.2	110.6	115.5	105.4	89.4	91.2	89.3	113.7	113.6	111.9	91.3	89.3	100	5.66464e+08	5.49028e+08	5.27147e+08	3.83833e+08	3.64985e+08	4.01321e+08	5.3382e+08	5.57258e+08	5.08705e+08	4.31532e+08	4.39817e+08	4.31061e+08	5.48554e+08	5.48167e+08
FALSE	High	IsMasterProtein	orf02885_1	2944769 2943102 fy26.complete.fna 2944769 2943102	0	363.371	70	35	973	35	1	555	62.3	5.68	2630.58	35	0	125.3	110.1	108.9	80.8	88.7	81.4	96.4	107.8	91.8	92.3	98.3	117.6	101.8	103.3	109.3	105.7	83.3	97.2	2.39849e+09	2.10733e+09	2.08605e+09	1.54762e+09	1.69886e+09	1.558e+09	1.84593e+09	2.06388e+09	1.75795e+09	1.76789e+09	1.88302e+09	2.25241e+09	1.94871e+09	1.97737e+09
FALSE	High	IsMasterProtein	orf00403_1	426177 425101 fy26.complete.fna 426177 425101	0	360.262	80	25	1509	25	1	358	40.8	5.71	4214.29	25	0	66.8	60.2	75	208.5	190	224.1	71.2	74	68.9	105.7	106.1	109.5	69.1	66.9	72.8	76.2	77.3	77.8	4.68399e+09	4.2198e+09	5.26019e+09	1.46258e+10	1.33287e+10	1.5719e+10	4.99549e+09	5.18852e+09	4.83154e+09	7.41295e+09	7.44604e+09	7.68358e+09	4.84443e+09	4.69046e+09
FALSE	High	IsMasterProtein	orf04366_1	4436437 4435025 fy26.complete.fna 4436437 4435025	0	356.23	76	33	1517	33	1	470	50.7	6.09	4064.21	33	0	99.3	95.8	97.8	69.6	65.1	66.8	105.1	109	105.2	119.3	120.2	121.5	104.2	104.2	99.1	98.9	108.4	110.4	7.31159e+09	7.04971e+09	7.20108e+09	5.12545e+09	4.7945e+09	4.92028e+09	7.74013e+09	8.02267e+09	7.74336e+09	8.77896e+09	8.84537e+09	8.94069e+09	7.67373e+09	7.67164e+09
FALSE	High	IsMasterProtein	orf01487_1	1522921 1520987 fy26.complete.fna 1522921 1520987	0	355.524	58	34	1064	34	1	644	70.7	6.24	2884.42	34	0	103.1	101.9	99.6	96.6	98	90	95.6	94.7	98.8	116.3	123.8	110.6	102.9	102.1	97.3	93.2	86.9	88.5	2.12489e+09	2.10022e+09	2.0528e+09	1.98907e+09	2.01792e+09	1.85453e+09	1.96881e+09	1.95015e+09	2.03499e+09	2.39659e+09	2.55086e+09	2.27925e+09	2.12003e+09	2.10337e+09
FALSE	High	IsMasterProtein	orf00100_1	105508 108231 fy26.complete.fna 105508 108231	0	353.405	55	30	581	1	1	907	93	6.42	1690.3	30	0								97.4		500.2	554.3	648.1														5.77193e+06		2.96538e+07	3.28669e+07	3.84281e+07
FALSE	High	IsMasterProtein	orf00141_1	142348 140942 fy26.complete.fna 142348 140942	0	352.175	90	37	1312	37	1	468	51.4	5.27	3522.14	37	0	98.2	109.2	105.3	81.9	80.7	79.2	105.1	106.4	108.8	102.8	107.4	95.5	104.4	106.1	100.2	101.6	102.1	105.1	4.2505e+09	4.72568e+09	4.55758e+09	3.54626e+09	3.49389e+09	3.42793e+09	4.54774e+09	4.60544e+09	4.70885e+09	4.45035e+09	4.64754e+09	4.13138e+09	4.51849e+09	4.59444e+09
FALSE	High	IsMasterProtein	orf03821_1	3944305 3946098 fy26.complete.fna 3944305 3946098	0	351.117	73	35	1275	35	1	597	66.3	6.07	3344.84	35	0	111	109.1	105.9	21.2	21.4	26.4	123.5	126.8	126.2	103.9	106.1	101.1	118.4	117.4	117	117.5	126.6	120.4	4.61249e+09	4.53312e+09	4.40056e+09	8.80531e+08	8.88071e+08	1.09748e+09	5.12918e+09	5.26637e+09	5.24404e+09	4.31491e+09	4.40651e+09	4.19898e+09	4.91986e+09	4.87777e+09
FALSE	High	IsMasterProtein	orf02326_1	2382270 2379619 fy26.complete.fna 2382270 2379619	0	350.102	61	47	925	47	1	883	99	5.68	2224.27	47	0	106.2	102.8	114.7	56.6	57	52	116.7	113.7	116.5	94.8	100.1	101.4	116.3	117.2	117.8	107.8	106.3	101.9	1.26928e+09	1.22855e+09	1.37082e+09	6.76104e+08	6.81224e+08	6.21685e+08	1.39474e+09	1.35909e+09	1.3922e+09	1.1325e+09	1.19662e+09	1.21145e+09	1.39007e+09	1.40039e+09
FALSE	High	IsMasterProtein	orf04535_1	4607796 4611536 fy26.complete.fna 4607796 4611536	0	348.743	48	47	729	47	1	1246	140.2	6.76	1769.44	47	0	124.7	122.2	110.8	64.6	65.7	61.7	102.3	113.8	112.4	93.1	88.5	99.3	108.8	109.5	111	111.2	104.8	95.8	5.93216e+08	5.8133e+08	5.27144e+08	3.07179e+08	3.12496e+08	2.93557e+08	4.86615e+08	5.41621e+08	5.34511e+08	4.42678e+08	4.20836e+08	4.72182e+08	5.17568e+08	5.20837e+08
FALSE	High	IsMasterProtein	orf02531_1	2601526 2599379 fy26.complete.fna 2601526 2599379	0	348.189	69	35	983	35	1	715	81.2	6.34	2364.97	35	0	91	87.8	89.5	169.2	172.9	180.8	104.7	100.1	97.4	66.5	67	67.1	92.7	83.1	85.4	81	79.5	84.2	1.45642e+09	1.40483e+09	1.43188e+09	2.70754e+09	2.76782e+09	2.89361e+09	1.67517e+09	1.60227e+09	1.55878e+09	1.06481e+09	1.07266e+09	1.07379e+09	1.48437e+09	1.33075e+09
FALSE	High	IsMasterProtein	orf01475_1	1507159 1505024 fy26.complete.fna 1507159 1505024	0	347.431	58	34	1523	34	1	711	77	5.19	3956.91	34	0	98.9	101.1	91.8	101.3	102.7	101	94.4	95.4	99.4	109.3	110	111	100.9	102.8	94.8	98.3	93.5	93.4	3.5948e+09	3.6767e+09	3.33705e+09	3.68345e+09	3.73519e+09	3.67173e+09	3.43173e+09	3.47059e+09	3.61351e+09	3.97579e+09	3.99948e+09	4.03638e+09	3.66984e+09	3.7376e+09
FALSE	High	IsMasterProtein	orf02898_1	2956172 2958634 fy26.complete.fna 2956172 2958634	0	345.548	59	34	724	34	1	820	89.1	5.68	2111.81	34	0	102.6	119.5	119.7	57.4	59.7	64.9	119.2	123.6	115	80.7	77	78.6	116.9	104.1	113.8	117.9	111.8	117.9	1.99489e+09	2.32254e+09	2.32723e+09	1.11551e+09	1.16057e+09	1.26191e+09	2.31849e+09	2.40244e+09	2.23513e+09	1.56928e+09	1.49628e+09	1.52766e+09	2.27194e+09	2.02398e+09
FALSE	High	IsMasterProtein	orf03718_1	3823032 3821314 fy26.complete.fna 3823032 3821314	0	344.944	69	28	1033	28	1	572	62	6.28	2720.65	28	0	132.6	116.4	114.2	32.2	36.2	33.2	119.5	113.1	124.6	107.2	111.1	102.8	105.1	110	106.4	112.8	106.6	115.9	3.23526e+09	2.84054e+09	2.7864e+09	7.8501e+08	8.82325e+08	8.10812e+08	2.91475e+09	2.76018e+09	3.04095e+09	2.6158e+09	2.7115e+09	2.50841e+09	2.56467e+09	2.68443e+09
FALSE	High	IsMasterProtein	orf01719_1	1737145 1734752 fy26.complete.fna 1737145 1734752	0	342.741	56	38	930	38	1	797	90.5	7.52	2111.41	38	0	117.9	120.7	124.1	53.2	57	54.5	99	108.3	109.1	112.1	120.9	119.7	102.8	104.1	103.6	95.8	96.3	101.1	1.3044e+09	1.33533e+09	1.37395e+09	5.8827e+08	6.30458e+08	6.03466e+08	1.09569e+09	1.19903e+09	1.20698e+09	1.24066e+09	1.3381e+09	1.32441e+09	1.13752e+09	1.15211e+09
FALSE	High	IsMasterProtein	orf04174_1	4250778 4252511 fy26.complete.fna 4250778 4252511	0	341.158	75	39	984	39	1	577	64.3	5.6	2380.7	39	0	116.7	107.8	123.8	72.9	77.4	74.4	105.9	105.5	95	89.2	101.3	97.9	109.1	92.1	109.1	105.2	108.5	108.2	2.5829e+09	2.38493e+09	2.73961e+09	1.61254e+09	1.71397e+09	1.64709e+09	2.34431e+09	2.33514e+09	2.10139e+09	1.97363e+09	2.2429e+09	2.16571e+09	2.41532e+09	2.03765e+09
FALSE	High	IsMasterProtein	orf00706_1	741385 736424 fy26.complete.fna 741385 736424	0	340.933	45	55	455	55	1	1653	181.3	5.44	1095.21	55	0	116.7	115.9	101.2	90.9	84.1	91.3	114.5	123.5	89.6	67.3	68	71.3	110.2	117.7	119.7	100.8	106.3	110.9	2.69669e+08	2.67794e+08	2.33705e+08	2.0996e+08	1.94283e+08	2.10997e+08	2.64504e+08	2.85354e+08	2.06978e+08	1.55362e+08	1.57094e+08	1.64733e+08	2.5456e+08	2.71955e+08
FALSE	High	IsMasterProtein	orf00405_1	427813 429441 fy26.complete.fna 427813 429441	0	340.5	79	32	1064	32	1	542	59	6.54	3052.14	32	0	90.6	82.8	87.9	127.2	119	131.4	102.8	93.6	87.5	101	117.7	112.9	102.1	85.9	87.9	90.5	88.1	91.1	2.02655e+09	1.85333e+09	1.96671e+09	2.8451e+09	2.66221e+09	2.93993e+09	2.29941e+09	2.09469e+09	1.95773e+09	2.25987e+09	2.63192e+09	2.52549e+09	2.28359e+09	1.92067e+09
FALSE	High	IsMasterProtein	orf00399_1	420378 422663 fy26.complete.fna 420378 422663	0	336.462	53	35	1031	35	1	761	85.7	6.18	2739	35	0	100.8	97.3	95.9	135.6	129.8	120.2	90.2	88.9	91.9	93.8	100.3	101.2	91.9	95.5	85.9	92.3	92	96.3	1.83602e+09	1.77194e+09	1.74551e+09	2.46798e+09	2.36393e+09	2.18905e+09	1.64146e+09	1.61909e+09	1.6725e+09	1.70848e+09	1.82669e+09	1.84248e+09	1.67356e+09	1.7395e+09
FALSE	High	IsMasterProtein	orf04323_1	4389739 4391667 fy26.complete.fna 4389739 4391667	0	335.782	73	43	1094	43	1	642	74	6.19	2731.99	43	0	80.6	84.3	76.3	137.7	158.6	143.7	93.3	93.2	93.1	110.1	116.6	109.3	97.3	95.8	80.4	76.4	71.2	82.3	2.31022e+09	2.41526e+09	2.18593e+09	3.9466e+09	4.54531e+09	4.12039e+09	2.67522e+09	2.67062e+09	2.66804e+09	3.15664e+09	3.34137e+09	3.13405e+09	2.79048e+09	2.74489e+09
FALSE	High	IsMasterProtein	orf01189_1	1215719 1214556 fy26.complete.fna 1215719 1214556	0	333.001	87	25	1578	25	1	387	41.1	5.22	4228.86	25	0	97	108.5	107.9	62.1	67.3	67.4	108.5	108.4	106	94.3	100.4	105.1	109.3	111.5	112	110.6	114.4	109.1	8.31834e+09	9.30465e+09	9.25085e+09	5.32941e+09	5.77464e+09	5.78345e+09	9.30449e+09	9.29169e+09	9.09297e+09	8.0859e+09	8.6133e+09	9.00985e+09	9.37469e+09	9.55965e+09
FALSE	High	IsMasterProtein	orf04429_1	4499088 4500734 fy26.complete.fna 4499088 4500734	0	332.817	78	33	1060	19	1	548	60.3	6.55	2837.96	33	0	78.5	78.6	67.6	152.3	161.3	159.4	91.5	82.8	83.1	113.5	109.5	114	86	81.1	81.3	88.5	86.5	84.6	4.3452e+08	4.35053e+08	3.74304e+08	8.43744e+08	8.93231e+08	8.82833e+08	5.0651e+08	4.58395e+08	4.59962e+08	6.28573e+08	6.06386e+08	6.31476e+08	4.76412e+08	4.49237e+08
FALSE	High	IsMasterProtein	orf00654_1	669613 667334 fy26.complete.fna 669613 667334	0	332.55	51	32	1155	32	1	759	82.4	5.5	2949.92	32	0	87.6	88.2	90.6	128.5	129.3	129.2	87.7	95	89.8	111.2	106.1	108	84	84.3	87.1	93.7	100.1	99.8	2.11762e+09	2.1309e+09	2.19014e+09	3.10428e+09	3.12424e+09	3.12093e+09	2.11892e+09	2.29588e+09	2.17037e+09	2.68643e+09	2.56375e+09	2.609e+09	2.02882e+09	2.03799e+09
FALSE	High	IsMasterProtein	orf00274_1	274265 276298 fy26.complete.fna 274265 276298	0	332.508	67	37	913	37	1	677	76.2	6.02	2357.13	37	0	99.7	102.7	98.5	83.8	85.5	91	100.8	107.1	96.4	119.1	119.8	116.4	105.5	100.2	101.7	91.4	90.7	89.6	1.19035e+09	1.22701e+09	1.17653e+09	1.00078e+09	1.02057e+09	1.08688e+09	1.20357e+09	1.27945e+09	1.15182e+09	1.42284e+09	1.43059e+09	1.38966e+09	1.25958e+09	1.19647e+09
FALSE	High	IsMasterProtein	orf04328_1	4394365 4396752 fy26.complete.fna 4394365 4396752	0	332.504	61	38	888	38	1	795	87.2	5.27	2260.09	38	0	110	99.3	95	87.5	94.3	88.7	105.3	92.9	115	113.3	90.4	105.1	103	100.7	96.4	97.7	103.9	101.5	1.47468e+09	1.3312e+09	1.27336e+09	1.17199e+09	1.26325e+09	1.18879e+09	1.41059e+09	1.24506e+09	1.54119e+09	1.51899e+09	1.21126e+09	1.40872e+09	1.38023e+09	1.34942e+09
FALSE	High	IsMasterProtein	orf01815_1	1838845 1836803 fy26.complete.fna 1838845 1836803	0	330.647	61	35	1123	35	1	680	77.1	5.24	2878.81	35	0	110	106.7	117.5	43.2	45.6	48.8	106.4	113.3	113.3	111.5	114.3	120.2	103.3	107.9	101.4	108	109.9	118.5	1.9452e+09	1.88672e+09	2.07747e+09	7.64016e+08	8.06915e+08	8.63431e+08	1.88252e+09	2.00326e+09	2.00412e+09	1.97287e+09	2.02145e+09	2.12611e+09	1.82755e+09	1.90831e+09
FALSE	High	IsMasterProtein	orf03505_1	3605095 3602513 fy26.complete.fna 3605095 3602513	0	328.335	59	46	982	46	1	860	97.2	5.3	2273.99	46	0	112.3	115.9	115.5	58.1	56.5	59.4	109.2	112.1	115.6	90.3	92.7	87.5	110.5	113.3	115	137.4	125.3	73.4	4.30081e+09	4.441e+09	4.42585e+09	2.22439e+09	2.16459e+09	2.27608e+09	4.18311e+09	4.29331e+09	4.42924e+09	3.46113e+09	3.55303e+09	3.35213e+09	4.23489e+09	4.3402e+09
FALSE	High	IsMasterProtein	orf02995_1	3063965 3065116 fy26.complete.fna 3063965 3065116	0	328.219	90	23	890	23	1	383	40.3	4.78	2388.11	23	0	78.4	83	94.2	81.6	94.2	81.2	118.8	102	106.2	131.2	113.8	128.2	88.9	103.1	115.1	95.1	96.7	88.2	1.50669e+09	1.59491e+09	1.81031e+09	1.56801e+09	1.80873e+09	1.56012e+09	2.28109e+09	1.95888e+09	2.04022e+09	2.51961e+09	2.18577e+09	2.46347e+09	1.70747e+09	1.97966e+09
FALSE	High	IsMasterProtein	orf01740_1	1760613 1758166 fy26.complete.fna 1760613 1758166	0	323.825	53	35	769	35	1	815	93.1	5.96	2004.7	35	0	99.9	97.2	93.5	114.1	118.4	124.8	98.9	87.9	71.1	114.9	109.9	102.3	103.9	86.9	85.1	101.3	97.4	92.7	6.41102e+08	6.23554e+08	5.99898e+08	7.32025e+08	7.59771e+08	8.00731e+08	6.35041e+08	5.63857e+08	4.5645e+08	7.37143e+08	7.05402e+08	6.56459e+08	6.66695e+08	5.57908e+08
FALSE	High	IsMasterProtein	orf04187_1	4263558 4262116 fy26.complete.fna 4263558 4262116	0	320.674	80	28	1123	28	1	480	51.3	6.68	3046.05	28	0	98.6	94.6	86.7	97.9	98.3	89.7	95	92.1	97.9	114.2	116.6	118.2	99.5	104.3	107.3	95.9	94.8	98.5	3.68162e+09	3.53022e+09	3.23728e+09	3.65466e+09	3.66848e+09	3.34986e+09	3.54496e+09	3.43678e+09	3.65296e+09	4.26279e+09	4.35133e+09	4.41166e+09	3.71397e+09	3.89452e+09
FALSE	High	IsMasterProtein	orf03547_1	3645615 3647255 fy26.complete.fna 3645615 3647255	0	319.206	64	28	822	28	1	546	58.3	5.71	2268.7	28	0	114.9	90.4	94.9	98.7	81.5	89.7	94.2	122.8	88.9	100.7	102	126.1	106.3	94.3	99.5	107.6	96.8	90.7	1.86973e+09	1.47143e+09	1.5453e+09	1.60577e+09	1.32694e+09	1.45959e+09	1.53309e+09	1.99816e+09	1.44732e+09	1.63964e+09	1.65968e+09	2.05203e+09	1.73001e+09	1.53559e+09
FALSE	High	IsMasterProtein	orf04714_1	4801110 4799479 fy26.complete.fna 4801110 4799479	0	318.895	80	31	818	31	1	543	60.9	6.37	2047.68	31	0	105.7	106.9	100.2	53.2	47.9	48.6	107.2	111.3	129.3	87.4	92.6	97.8	104.9	102.8	110	124.7	130.5	139	1.86731e+09	1.88907e+09	1.77153e+09	9.40387e+08	8.4638e+08	8.58999e+08	1.89412e+09	1.96779e+09	2.2854e+09	1.54452e+09	1.6362e+09	1.72867e+09	1.85379e+09	1.81644e+09
FALSE	High	IsMasterProtein	orf02875_1	2933392 2934615 fy26.complete.fna 2933392 2934615	0	318.209	76	22	1153	22	1	407	44.4	5.35	3535.62	22	0	109.1	108.6	103.9	46.6	48.6	45.6	105.6	95.5	114.2	119.8	123	120.4	110.4	101.3	102.3	121.5	108.3	115.2	3.19231e+09	3.17806e+09	3.04183e+09	1.36452e+09	1.42249e+09	1.33379e+09	3.08953e+09	2.79515e+09	3.34331e+09	3.50621e+09	3.59925e+09	3.52458e+09	3.23227e+09	2.96342e+09
FALSE	High	IsMasterProtein	orf04678_1	4767463 4764866 fy26.complete.fna 4767463 4764866	0	316.59	58	39	851	39	1	865	97.3	8.38	2101.16	39	0	90.8	91.9	92.5	151.8	157.3	162	84.7	91.4	95.9	84.7	85.6	88.2	87.9	94.4	90.8	84.1	82.2	83.8	1.00701e+09	1.019e+09	1.0259e+09	1.68427e+09	1.74447e+09	1.79648e+09	9.3915e+08	1.01423e+09	1.06395e+09	9.39182e+08	9.48931e+08	9.78443e+08	9.7551e+08	1.0467e+09
FALSE	High	IsMasterProtein	orf02616_1	2679631 2678195 fy26.complete.fna 2679631 2678195	0	316.166	72	27	1648	27	1	478	52.3	5.29	4178.07	27	0	77.9	79.5	74.7	133.7	128.3	124.9	84.8	83.5	89.1	120.2	115.9	114.6	87	94.9	93.5	97.1	104.7	95.7	1.06797e+10	1.08909e+10	1.0232e+10	1.83231e+10	1.75885e+10	1.71149e+10	1.16195e+10	1.14488e+10	1.22093e+10	1.64695e+10	1.58881e+10	1.5709e+10	1.19251e+10	1.30133e+10
FALSE	High	IsMasterProtein	orf02655_1	2717658 2720099 fy26.complete.fna 2717658 2720099	0	316.002	54	39	976	39	1	813	92.1	8.62	2428.43	39	0	82.9	88.7	97.5	106.8	107.9	110.4	96.9	101.1	89.7	109.5	117	117.8	97.7	95	96.4	96.7	91	97.1	1.08293e+09	1.15806e+09	1.2729e+09	1.39509e+09	1.4096e+09	1.44238e+09	1.26535e+09	1.32047e+09	1.1712e+09	1.42961e+09	1.52857e+09	1.53888e+09	1.27576e+09	1.24045e+09
FALSE	High	IsMasterProtein	orf03096_1	3179746 3178028 fy26.complete.fna 3179746 3178028	0	315.117	73	32	1093	32	1	572	63.6	5.19	3038.05	32	0	105.1	93.7	96.5	77.9	84.9	77.2	101.5	103.9	109.6	108.1	114.2	120.8	107.2	96.1	108.6	93.7	99.2	102	1.41273e+09	1.25961e+09	1.29628e+09	1.04703e+09	1.14165e+09	1.03699e+09	1.364e+09	1.39575e+09	1.47241e+09	1.45248e+09	1.53511e+09	1.62293e+09	1.44012e+09	1.29098e+09
FALSE	High	IsMasterProtein	orf00257_1	258528 257476 fy26.complete.fna 258528 257476	0	315.087	78	21	1737	21	1	350	38.1	6.73	4974.21	21	0	106.7	106.7	112.6	30.4	31.4	28.6	115.4	110.3	119.6	124.3	121.3	120.1	109.4	110	103.9	107.6	117.7	123.8	1.00768e+10	1.0078e+10	1.06353e+10	2.87321e+09	2.96084e+09	2.70307e+09	1.08992e+10	1.04178e+10	1.12983e+10	1.17405e+10	1.14517e+10	1.13445e+10	1.03355e+10	1.03891e+10
FALSE	High	IsMasterProtein	orf04312_1	4380362 4378101 fy26.complete.fna 4380362 4378101	0	314.53	60	37	925	37	1	753	84.1	5.88	2190.94	37	0	118.3	111.4	117.2	37.4	38.7	33.9	118.4	112.6	112.3	116.7	127.6	129.6	115.3	112	107.7	97.1	97.6	96.1	2.10812e+09	1.98536e+09	2.08915e+09	6.67161e+08	6.90019e+08	6.04752e+08	2.10931e+09	2.00609e+09	2.00132e+09	2.08014e+09	2.27469e+09	2.30984e+09	2.05449e+09	1.99554e+09
FALSE	High	IsMasterProtein	orf01670_1	1683884 1686427 fy26.complete.fna 1683884 1686427	0	313.869	61	42	676	42	1	847	93	6.15	1691.25	42	0	62.4	59.5	64.8	173	183.1	169.4	75.4	82.1	90.4	106.7	115	121.1	89.7	79.5	82.3	85.5	82.1	78.1	3.37035e+08	3.21655e+08	3.50158e+08	9.35184e+08	9.89332e+08	9.15243e+08	4.07473e+08	4.43741e+08	4.88422e+08	5.76691e+08	6.21375e+08	6.54432e+08	4.85001e+08	4.299e+08
FALSE	High	IsMasterProtein	orf02259_1	2310875 2308461 fy26.complete.fna 2310875 2308461	0	313.474	59	34	729	31	1	804	89.5	6.6	1730.15	34	0	92.7	97.8	94.6	109.2	120.6	115.4	103.5	100.4	92.3	100.2	93.1	93.9	89.9	103.4	91.9	103.9	104	93.1	5.29711e+08	5.58822e+08	5.40612e+08	6.23859e+08	6.8922e+08	6.59528e+08	5.91581e+08	5.7377e+08	5.27593e+08	5.72799e+08	5.32208e+08	5.36571e+08	5.1341e+08	5.9059e+08
FALSE	High	IsMasterProtein	orf01203_1	1228408 1226417 fy26.complete.fna 1228408 1226417	0	311.919	53	26	1074	23	1	663	72.2	5.73	3007.77	26	1	96.1	82.7	87.9	111.6	120.6	119.2	96.5	99	94.5	111.9	98.9	102	89.5	88.4	97.2	102.1	104.7	97.2	2.75218e+09	2.3692e+09	2.51689e+09	3.19696e+09	3.45299e+09	3.41313e+09	2.76506e+09	2.83634e+09	2.70626e+09	3.20574e+09	2.83185e+09	2.9221e+09	2.56376e+09	2.53059e+09
FALSE	High	IsMasterProtein	orf00691_1	711486 710020 fy26.complete.fna 711486 710020	0	310.603	76	24	983	24	1	488	52	6.42	2914.67	24	0	105.5	109.2	98.2	107.9	115.3	98.5	94.1	96.9	94.1	102.8	98.7	94.2	97	104	106.2	96.2	92.1	89	1.99784e+09	2.06811e+09	1.85908e+09	2.04385e+09	2.18264e+09	1.86585e+09	1.78232e+09	1.83437e+09	1.78234e+09	1.94566e+09	1.8693e+09	1.78343e+09	1.83626e+09	1.96945e+09
FALSE	High	IsMasterProtein	orf03729_1	3835073 3837349 fy26.complete.fna 3835073 3837349	0	308.206	54	34	715	34	1	758	84.2	6.32	1692.44	34	0	99.1	106.1	101.7	70.2	81.4	90.3	100.6	109.7	89.6	101.9	99.8	113.2	121.2	105	105.8	101.8	105.8	96.8	9.71002e+08	1.04006e+09	9.96858e+08	6.87419e+08	7.98006e+08	8.84499e+08	9.85707e+08	1.07471e+09	8.77643e+08	9.98502e+08	9.77989e+08	1.10889e+09	1.18713e+09	1.02889e+09
FALSE	High	IsMasterProtein	orf02443_1	2513443 2510621 fy26.complete.fna 2513443 2510621	0	307.336	54	43	672	43	1	940	103.8	6.64	1633.02	43	0	111	106.2	121.4	64.7	64.8	70.6	99.2	110.6	99.7	116.2	109.3	107.7	109.5	104	114.1	101.3	93.9	95.7	5.40053e+08	5.16361e+08	5.90631e+08	3.14761e+08	3.14972e+08	3.43279e+08	4.82262e+08	5.38113e+08	4.84931e+08	5.65339e+08	5.31405e+08	5.23789e+08	5.32606e+08	5.05959e+08
FALSE	High	IsMasterProtein	orf03078_1	3158946 3161378 fy26.complete.fna 3158946 3161378	0	307.032	56	37	932	37	1	810	90.5	5.12	2484.59	37	0	90.4	78.7	85.8	114.3	142.6	114.5	85.5	86.1	77.4	133.1	124	137.7	82.7	92.3	90.7	90.5	82.9	90.8	8.96916e+08	7.80972e+08	8.51735e+08	1.13466e+09	1.41516e+09	1.13621e+09	8.488e+08	8.54162e+08	7.67784e+08	1.32078e+09	1.23049e+09	1.36698e+09	8.2122e+08	9.1635e+08
FALSE	High	IsMasterProtein	orf01703_1	1717355 1718977 fy26.complete.fna 1717355 1718977	0	305.371	60	25	1451	25	1	540	59.6	5.71	3913.97	25	0	79.1	82	77.9	130.5	132.9	145.4	95.9	92.9	83.7	93	104.5	107.7	95.5	94.2	88.4	94.3	101.4	100.7	1.47509e+09	1.52853e+09	1.45157e+09	2.43181e+09	2.47697e+09	2.70892e+09	1.78708e+09	1.73163e+09	1.56083e+09	1.73253e+09	1.94664e+09	2.00733e+09	1.7801e+09	1.75601e+09
FALSE	High	IsMasterProtein	orf01276_1	1298895 1294333 fy26.complete.fna 1298895 1294333	0	304.946	42	49	377	49	1	1520	167.2	5.02	904.45	49	0	57.3	83.6	79.7	173.9	145.4	165	61.2	85	89.8	38.1	71.3	53	121.5	105.7	112.3	95.7	98.2	163.2	1.16181e+08	1.69451e+08	1.61428e+08	3.52384e+08	2.94575e+08	3.34319e+08	1.24088e+08	1.72278e+08	1.81935e+08	7.72193e+07	1.4437e+08	1.07456e+08	2.46169e+08	2.14079e+08
FALSE	High	IsMasterProtein	orf02956_1	3021321 3018415 fy26.complete.fna 3021321 3018415	0	303.616	54	45	744	45	1	968	109.7	5.17	1768.91	45	0	99	90.2	100.4	121.6	129.3	124.1	87.8	92.7	90.6	99.3	99.2	106.2	96.4	97.9	97	89.3	88.6	90.4	6.97144e+08	6.3469e+08	7.07016e+08	8.56028e+08	9.10039e+08	8.73645e+08	6.17888e+08	6.52412e+08	6.37489e+08	6.98938e+08	6.98527e+08	7.47499e+08	6.78713e+08	6.89489e+08
FALSE	High	IsMasterProtein	orf03071_1	3152017 3152868 fy26.complete.fna 3152017 3152868	0	303.149	83	23	2192	23	1	283	30.4	5.29	5736.37	23	0	85.5	99.2	89.7	141.3	149.8	141.9	89.1	90.7	92.5	89.7	94.2	90	94.1	92.7	92.8	81	92.6	93.1	9.54572e+09	1.10786e+10	1.00116e+10	1.57792e+10	1.67265e+10	1.58449e+10	9.9437e+09	1.01295e+10	1.03304e+10	1.00161e+10	1.05195e+10	1.00442e+10	1.05033e+10	1.03502e+10
FALSE	High	IsMasterProtein	orf00461_1	484817 486019 fy26.complete.fna 484817 486019	0	299.408	72	16	1224	16	1	400	43.2	6.28	4065.23	16	0	99.9	88.8	92.7	87.5	91.7	86.1	110.2	100.5	97.9	107.1	120	116.6	102	104	100.5	93	98.6	102.8	1.97475e+09	1.7558e+09	1.83353e+09	1.7304e+09	1.8136e+09	1.70315e+09	2.17853e+09	1.98609e+09	1.93478e+09	2.11744e+09	2.37346e+09	2.30577e+09	2.01618e+09	2.05555e+09
FALSE	High	IsMasterProtein	orf04427_1	4497613 4496105 fy26.complete.fna 4497613 4496105	0	298.118	69	25	828	25	1	502	54.6	5.22	2421.8	25	0	110.6	122.8	124.1	45	44.9	55.3	109	121.1	118.9	108.1	109.9	128.9	100.7	94.3	97.5	96.6	109.6	102.7	1.45125e+09	1.61236e+09	1.62866e+09	5.91226e+08	5.89448e+08	7.26472e+08	1.43028e+09	1.5897e+09	1.56054e+09	1.41856e+09	1.44245e+09	1.69177e+09	1.32225e+09	1.23747e+09
FALSE	High	IsMasterProtein	orf01305_1	1329975 1328272 fy26.complete.fna 1329975 1328272	0	297.797	77	28	786	28	1	567	62.5	6.28	2267.02	28	0	79.1	79.9	80.5	138.6	174.1	148.9	78	82.8	87.9	108.2	103.7	104.6	87.9	87.4	90	87.2	85.5	95.7	6.98918e+08	7.05938e+08	7.11227e+08	1.22438e+09	1.53863e+09	1.31566e+09	6.89313e+08	7.31677e+08	7.76542e+08	9.56576e+08	9.16765e+08	9.24275e+08	7.76709e+08	7.72501e+08
FALSE	High	IsMasterProtein	orf03345_1	3441678 3438529 fy26.complete.fna 3441678 3438529	0	297.441	39	33	712	33	1	1049	113.5	5.57	1993.25	33	0	88.4	82.6	87.5	108.9	99.5	110.6	85.4	98.9	84.8	126.8	121.3	125	105.4	101.7	93.9	97.7	92.4	89	4.6226e+08	4.32038e+08	4.57715e+08	5.69196e+08	5.20041e+08	5.78517e+08	4.46731e+08	5.16989e+08	4.43595e+08	6.63023e+08	6.34364e+08	6.53396e+08	5.51317e+08	5.31968e+08
FALSE	High	IsMasterProtein	orf01949_1	1980611 1982155 fy26.complete.fna 1980611 1982155	0	294.937	70	23	849	23	1	514	56.1	5.29	2606.98	23	0	86.9	86.6	80.8	125.5	119.1	110.3	94.3	87.4	91.5	115.1	103.6	109.3	90.7	93.1	96.5	105.6	100.9	102.9	1.46039e+09	1.45503e+09	1.35688e+09	2.10883e+09	2.00098e+09	1.85348e+09	1.58321e+09	1.46795e+09	1.53717e+09	1.93297e+09	1.74068e+09	1.83527e+09	1.52275e+09	1.56468e+09
FALSE	High	IsMasterProtein	orf01032_1	1032392 1031094 fy26.complete.fna 1032392 1031094	0	294.599	71	23	3078	22	1	432	45.6	5.48	8839.06	23	1	107.6	104.5	110.3	84	75.7	91.9	108.5	109	108.5	97.8	88.9	88.3	100.5	100.1	108.8	104.7	108.4	102.5	1.58541e+10	1.53915e+10	1.6243e+10	1.2369e+10	1.11447e+10	1.35341e+10	1.59855e+10	1.60579e+10	1.59849e+10	1.44048e+10	1.30889e+10	1.30047e+10	1.47995e+10	1.47501e+10
FALSE	High	IsMasterProtein	orf00741_1	778878 774994 fy26.complete.fna 778878 774994	0	292.994	36	34	448	34	1	1294	141.1	5.44	1142.22	34	0	101	106.1	98.4	105	70.9	120.5	76.8	106.9	59.5	125.1	116	124.7	91.9	94.3	102.3	104.4	99.6	96.7	3.07735e+08	3.23447e+08	3.00016e+08	3.20097e+08	2.1612e+08	3.6746e+08	2.34096e+08	3.25761e+08	1.81321e+08	3.81366e+08	3.53526e+08	3.80113e+08	2.80096e+08	2.87517e+08
FALSE	High	IsMasterProtein	orf00489_1	513224 512004 fy26.complete.fna 513224 512004	0	292.678	67	16	1205	16	1	406	42.6	5.54	4100.4	16	0	101	95.9	91.1	100.2	106.7	95	98.3	99.6	103.9	108	100.7	104.8	99.2	88.1	98.6	105.9	99.3	103.7	4.32014e+09	4.10324e+09	3.89654e+09	4.28726e+09	4.56197e+09	4.06102e+09	4.20252e+09	4.25913e+09	4.44428e+09	4.61794e+09	4.30538e+09	4.48217e+09	4.24059e+09	3.76934e+09
FALSE	High	IsMasterProtein	orf03228_1	3323915 3325366 fy26.complete.fna 3323915 3325366	0	291.078	65	24	927	24	1	483	54	6	2699.37	24	0	123.3	141.6	144.3	46.5	49.8	47.3	106.5	117.4	119.6	80.1	80.1	74.3	109.9	100.8	126.4	112.5	108.7	110.8	3.42674e+09	3.93641e+09	4.0113e+09	1.2934e+09	1.38506e+09	1.31412e+09	2.96207e+09	3.26472e+09	3.3263e+09	2.2267e+09	2.22809e+09	2.06534e+09	3.0548e+09	2.8038e+09
FALSE	High	IsMasterProtein	orf02653_1	2715691 2716989 fy26.complete.fna 2715691 2716989	0	290.043	78	26	1029	26	1	432	47.3	5.49	2797.61	26	0	81.5	75.6	79.8	158.2	166.4	173	84.4	86.5	89.9	82.5	78.1	79.8	85.1	81.7	87.9	99.2	106.4	103.9	2.46064e+09	2.28282e+09	2.40873e+09	4.77452e+09	5.02256e+09	5.22135e+09	2.54831e+09	2.61091e+09	2.71341e+09	2.48951e+09	2.35663e+09	2.40785e+09	2.56702e+09	2.46428e+09
FALSE	High	IsMasterProtein	orf00395_1	414929 412302 fy26.complete.fna 414929 412302	0	288.977	50	43	901	43	1	875	96.9	5.2	1995.49	43	0	90.7	98.6	90.1	125.6	115.9	117.2	92.1	101.8	97.6	103.5	107.5	112.2	92.2	97.3	97.5	85.2	88.8	86.2	1.28289e+09	1.3942e+09	1.27423e+09	1.77602e+09	1.63839e+09	1.65649e+09	1.30166e+09	1.43966e+09	1.37973e+09	1.464e+09	1.52002e+09	1.58615e+09	1.3042e+09	1.37618e+09
FALSE	High	IsMasterProtein	orf02550_1	2616270 2618318 fy26.complete.fna 2616270 2618318	0	288.671	57	31	478	31	1	682	75.3	6.73	1434.63	31	0	126.5	112.2	132.6	58.9	67.8	54.7	69.1	146	71.9	100	92.7	99.8	122.3	133.5	113.2	117.3	87.2	94.3	9.61125e+08	8.52431e+08	1.0079e+09	4.47477e+08	5.15132e+08	4.15975e+08	5.2512e+08	1.10962e+09	5.46526e+08	7.60042e+08	7.04158e+08	7.58505e+08	9.2942e+08	1.01419e+09
FALSE	High	IsMasterProtein	orf00690_1	709951 708374 fy26.complete.fna 709951 708374	0	287.974	75	30	854	30	1	525	58.6	5.39	2361.76	30	0	83.6	94.7	85.9	115.2	107	104.6	97.5	86.7	84	110.8	116.5	116.1	103.6	101.4	100.4	98	95.3	98.6	1.19787e+09	1.35594e+09	1.23084e+09	1.64985e+09	1.53166e+09	1.49813e+09	1.3964e+09	1.24226e+09	1.20256e+09	1.58604e+09	1.66787e+09	1.66307e+09	1.48431e+09	1.4527e+09
FALSE	High	IsMasterProtein	orf02953_1	3016524 3014170 fy26.complete.fna 3016524 3014170	0	286.93	62	38	669	38	1	784	89.6	5.3	1832.74	38	0	103	95.4	96.5	96.5	103.8	83.5	96.4	97.6	85.4	105.6	111.6	114.5	97	115.1	97.5	113.1	87.8	99.7	5.3889e+08	4.99282e+08	5.05256e+08	5.04855e+08	5.43276e+08	4.37206e+08	5.04481e+08	5.10888e+08	4.47219e+08	5.5294e+08	5.84097e+08	5.9903e+08	5.07875e+08	6.02155e+08
FALSE	High	IsMasterProtein	orf03323_1	3419177 3421048 fy26.complete.fna 3419177 3421048	0	286.816	67	32	705	32	1	623	68.1	5.07	1885.56	32	0	105.1	89.9	106.5	78.4	73.9	74.9	107.4	97.5	94.2	120.9	114.4	124.1	102.4	97.2	104.1	101.6	103.2	104.5	1.21851e+09	1.0427e+09	1.2358e+09	9.08822e+08	8.57241e+08	8.68231e+08	1.24516e+09	1.1309e+09	1.09221e+09	1.40176e+09	1.32717e+09	1.43888e+09	1.18773e+09	1.12729e+09
FALSE	High	IsMasterProtein	orf02458_1	2527565 2525607 fy26.complete.fna 2527565 2525607	0	285.76	59	30	748	30	1	652	72	5.72	2189.37	30	0	130.6	136	125.1	85.9	78.2	85.6	106.4	101.2	103.1	73	79.7	79.3	87.9	84.8	89	115.1	118.2	120.8	1.34975e+09	1.40538e+09	1.29274e+09	8.87849e+08	8.08138e+08	8.84761e+08	1.09923e+09	1.04587e+09	1.06537e+09	7.53893e+08	8.23097e+08	8.194e+08	9.08235e+08	8.76645e+08
FALSE	High	IsMasterProtein	orf02529_1	2597626 2596109 fy26.complete.fna 2597626 2596109	0	283.322	67	32	1419	22	1	505	57.8	5.27	3447.12	32	10	101.4	101.6	94.1	91.7	90.8	89.7	103.4	104.2	107.3	98.9	97.6	100.7	101.9	107	99.6	107.4	103.2	99.4	6.02192e+09	6.0344e+09	5.59335e+09	5.4495e+09	5.39441e+09	5.32974e+09	6.14129e+09	6.19328e+09	6.37491e+09	5.87525e+09	5.79892e+09	5.98562e+09	6.05589e+09	6.35971e+09
FALSE	High	IsMasterProtein	orf04339_1	4405196 4407574 fy26.complete.fna 4405196 4407574	0	281.935	45	33	1255	33	1	792	87.4	5.06	3123.63	33	0	113.6	116.5	106.6	45.2	42.9	46.6	131.6	124.6	123.1	138.4	132.9	119.4	99.9	86.9	88.8	101.1	96.4	85.7	3.46229e+09	3.54924e+09	3.24838e+09	1.37859e+09	1.30802e+09	1.41952e+09	4.01099e+09	3.79818e+09	3.75094e+09	4.21682e+09	4.04857e+09	3.63705e+09	3.04317e+09	2.64868e+09
FALSE	High	IsMasterProtein	orf02285_1	2333312 2332545 fy26.complete.fna 2333312 2332545	0	281.794	90	17	1057	17	1	255	27	5.96	3360.83	17	0	106.2	95	109.6	59.8	62.7	57.9	112.7	106.3	111	96.9	112.2	111	104.9	110	105.4	110.2	108.3	119.9	6.15478e+09	5.50216e+09	6.35239e+09	3.4647e+09	3.63464e+09	3.35495e+09	6.53078e+09	6.15658e+09	6.43101e+09	5.61113e+09	6.49889e+09	6.43022e+09	6.07873e+09	6.37331e+09
FALSE	High	IsMasterProtein	orf01643_1	1659883 1658993 fy26.complete.fna 1659883 1658993	0	279.451	82	21	2733	2	1	296	32.6	4.94	6354.85	21	0	93	109.7	96.6	116.2	80.8	100.1	88.3	92.6	80.3	106.4	102.4	116.8	105.6	101.8	115.4	106	108.5	79.6	6.54679e+09	7.72267e+09	6.80056e+09	8.18335e+09	5.68854e+09	7.04953e+09	6.21482e+09	6.52313e+09	5.65671e+09	7.48885e+09	7.21071e+09	8.2264e+09	7.43237e+09	7.16927e+09
FALSE	High	IsMasterProtein	orf01188_1	1214341 1213262 fy26.complete.fna 1214341 1213262	0	278.595	63	14	1061	14	1	359	39.2	5.74	3482.09	14	0	96.2	102.3	94.9	89.6	92	85	111	93	106.9	111.3	97.7	102.9	116.1	101.5	97.8	99	107.3	95.6	4.19556e+09	4.45864e+09	4.13814e+09	3.90751e+09	4.01298e+09	3.70475e+09	4.83806e+09	4.05312e+09	4.66285e+09	4.85112e+09	4.25907e+09	4.48905e+09	5.06068e+09	4.42628e+09
FALSE	High	IsMasterProtein	orf00407_1	430687 431877 fy26.complete.fna 430687 431877	0	277.934	83	32	894	32	1	396	44.1	8.5	1912.13	32	0	87.6	82.7	87.3	128.3	125.7	117.4	84.1	89.2	90.8	121.1	102.7	109	97.9	96.3	98.6	92.5	100.2	88.7	1.30134e+09	1.22809e+09	1.29676e+09	1.90645e+09	1.86815e+09	1.74397e+09	1.24934e+09	1.32539e+09	1.34951e+09	1.79966e+09	1.52539e+09	1.61898e+09	1.45384e+09	1.43127e+09
FALSE	High	IsMasterProtein	orf03935_1	4049052 4050293 fy26.complete.fna 4049052 4050293	0	276.462	72	17	992	17	1	413	43	6.09	3417.86	17	0	81.7	91.8	102.3	112.1	108	109.3	82.4	106.8	86.1	100	94.9	104	105.1	86.6	99.2	107	111.8	110.9	8.56024e+08	9.61954e+08	1.07188e+09	1.17368e+09	1.13095e+09	1.14501e+09	8.63346e+08	1.11829e+09	9.01703e+08	1.04739e+09	9.9431e+08	1.08893e+09	1.10029e+09	9.06748e+08
FALSE	High	IsMasterProtein	orf01538_1	1570103 1569165 fy26.complete.fna 1570103 1569165	0	274.903	90	19	1659	19	1	312	32.3	5.77	4946.89	19	0	76.7	74.4	89.5	167.9	158.6	170.2	80	81	82.6	89	89.9	85.6	81.5	80	85.6	101.6	100.5	105.4	5.44066e+09	5.28018e+09	6.3476e+09	1.19072e+10	1.12522e+10	1.20682e+10	5.67638e+09	5.74464e+09	5.8582e+09	6.31463e+09	6.37452e+09	6.06978e+09	5.78189e+09	5.67368e+09
FALSE	High	IsMasterProtein	orf01480_1	1513517 1512030 fy26.complete.fna 1513517 1512030	0	274.556	68	27	866	27	1	495	54.8	4.64	2419.79	27	0	99.9	88.7	99.5	92.9	99.8	92.6	94.6	91	102.7	103.3	96.1	103.4	109.7	106.7	96	109.1	104.5	109.6	1.52896e+09	1.35685e+09	1.52202e+09	1.42166e+09	1.52647e+09	1.41627e+09	1.44673e+09	1.39189e+09	1.57149e+09	1.58056e+09	1.46949e+09	1.58237e+09	1.67869e+09	1.63169e+09
FALSE	High	IsMasterProtein	orf02340_1	2398190 2400034 fy26.complete.fna 2398190 2400034	0	273.245	75	30	425	30	1	614	68.4	5.74	1241.03	30	0	82	74.3	81.6	130.7	120.7	136.9	84	88.5	89.6	117.9	117.4	117	97.2	97.6	91.9	90.4	87.9	94.4	3.6595e+08	3.31572e+08	3.64048e+08	5.83501e+08	5.38699e+08	6.11318e+08	3.75024e+08	3.95204e+08	3.99781e+08	5.26303e+08	5.24212e+08	5.22191e+08	4.34082e+08	4.35637e+08
FALSE	High	IsMasterProtein	orf01839_1	1857974 1859038 fy26.complete.fna 1857974 1859038	0	268.8	80	24	907	24	1	354	37.8	5.44	2642.85	24	0	116.8	95.1	124.8	75.8	74	87.3	130.4	128.3	120.2	53.3	59.2	59.8	108.9	112.2	114.8	111.1	116.4	111.5	2.69197e+09	2.19111e+09	2.87652e+09	1.74785e+09	1.70581e+09	2.01258e+09	3.00651e+09	2.9582e+09	2.77058e+09	1.22738e+09	1.36509e+09	1.37732e+09	2.51044e+09	2.58603e+09
FALSE	High	IsMasterProtein	orf03229_1	3325406 3327292 fy26.complete.fna 3325406 3327292	0	266.343	56	26	644	26	1	628	69.4	5.99	1878.57	26	0	170.4	174	179.7	11.4	10.4	11	112.5	125	109.7	47.8	46.1	45.9	114.9	111.5	115	148.1	130.8	135.9	2.03888e+09	2.08269e+09	2.15055e+09	1.35904e+08	1.24937e+08	1.31335e+08	1.34631e+09	1.49579e+09	1.31264e+09	5.71481e+08	5.51218e+08	5.49327e+08	1.37449e+09	1.33471e+09
FALSE	High	IsMasterProtein	orf03318_1	3412395 3413684 fy26.complete.fna 3412395 3413684	0	264.879	63	26	1982	26	1	429	47.8	4.88	4943.63	26	0	80.9	76.9	85.4	172.1	167.3	166.3	81.3	84	91	90.8	90	93.8	90.1	85.7	91.9	82.9	84.1	85.5	5.46361e+09	5.19249e+09	5.77048e+09	1.16246e+10	1.1299e+10	1.12286e+10	5.48872e+09	5.67164e+09	6.14845e+09	6.13531e+09	6.0789e+09	6.33229e+09	6.08372e+09	5.7899e+09
FALSE	High	IsMasterProtein	orf03804_1	3931128 3930064 fy26.complete.fna 3931128 3930064	0	264.567	66	19	2451	19	1	354	38.1	5.94	7544.86	19	0	103.8	89	92.3	88.8	111.8	82.8	106.9	102.6	89.3	118	100.9	110.1	87.2	104.2	91.8	115.9	101.8	102.5	1.9489e+10	1.67201e+10	1.73305e+10	1.66783e+10	2.10022e+10	1.55607e+10	2.00774e+10	1.92684e+10	1.67731e+10	2.21701e+10	1.89573e+10	2.06883e+10	1.63809e+10	1.958e+10
FALSE	High	IsMasterProtein	orf03370_1	3469948 3467444 fy26.complete.fna 3469948 3467444	0	264.241	48	27	525	27	1	834	87.9	5.52	1576.67	27	0	121.7	106.8	116.4	53.5	62.2	41.6	90.8	94	104.7	134.8	144.3	132.8	96.4	103.4	112.7	88.1	95.8	100	7.59839e+08	6.66964e+08	7.26941e+08	3.34185e+08	3.88223e+08	2.59903e+08	5.66881e+08	5.86833e+08	6.53575e+08	8.41464e+08	9.0129e+08	8.28936e+08	6.02017e+08	6.45918e+08
FALSE	High	IsMasterProtein	orf03155_1	3241068 3239611 fy26.complete.fna 3241068 3239611	0	263.066	54	21	942	21	1	485	52.9	5.33	2752.76	21	0	110	109.4	99.1	46.3	53.8	52.6	115.7	101.9	109.6	108	104.1	108.1	120.5	122.7	116.3	104.8	101.8	115.2	2.12737e+09	2.11534e+09	1.91689e+09	8.95318e+08	1.04034e+09	1.01651e+09	2.23791e+09	1.97016e+09	2.12009e+09	2.08947e+09	2.01386e+09	2.09083e+09	2.33106e+09	2.37278e+09
FALSE	High	IsMasterProtein	orf01597_1	1629846 1628857 fy26.complete.fna 1629846 1628857	0	262.893	84	21	1118	21	1	329	36.5	5.06	2876.32	21	0	93.3	96.4	93.1	113.6	107.8	114.7	99.7	94.7	96.2	103.1	109.6	97.5	100.4	97.9	104.1	93.9	89.5	94.6	5.61921e+09	5.81091e+09	5.60738e+09	6.84345e+09	6.49274e+09	6.91123e+09	6.00733e+09	5.70548e+09	5.79337e+09	6.21461e+09	6.60464e+09	5.87183e+09	6.04723e+09	5.89767e+09
FALSE	High	IsMasterProtein	orf01707_1	1721922 1724243 fy26.complete.fna 1721922 1724243	0	262.539	59	38	556	38	1	773	85.1	6.14	1152.99	38	0	95.4	91.6	110	107.9	96.5	108.2	95.1	98.7	85.6	96.5	94.5	117.5	102.6	103	107	106.7	91.8	91.3	7.77625e+08	7.47047e+08	8.96995e+08	8.79462e+08	7.86585e+08	8.82482e+08	7.75606e+08	8.0477e+08	6.97961e+08	7.86935e+08	7.7028e+08	9.58056e+08	8.36563e+08	8.39685e+08
FALSE	High	IsMasterProtein	orf00603_1	622184 620769 fy26.complete.fna 622184 620769	0	261.469	72	24	721	24	1	471	53.8	6.07	2070.08	24	0	111.9	93.3	85.9	136.4	157.1	134.8	91.1	90	75	101.7	90.8	87.2	104.3	100.5	86.3	78.4	84.1	91.2	1.15669e+09	9.65233e+08	8.88661e+08	1.41013e+09	1.62481e+09	1.39389e+09	9.41803e+08	9.30474e+08	7.75567e+08	1.05215e+09	9.39219e+08	9.01488e+08	1.07818e+09	1.03958e+09
FALSE	High	IsMasterProtein	orf00911_1	918183 919463 fy26.complete.fna 918183 919463	0	261.22	70	23	749	23	1	426	45.6	6.29	2045.36	23	0	124.3	136.2	96.1	38.8	38.8	34	124.5	94.7	109.5	104.8	99.6	98.7	117.6	125.8	106.9	114.5	119	116.3	1.64586e+09	1.80405e+09	1.27199e+09	5.13587e+08	5.14101e+08	4.49646e+08	1.64854e+09	1.25391e+09	1.45061e+09	1.38729e+09	1.31843e+09	1.30719e+09	1.55797e+09	1.66573e+09
FALSE	High	IsMasterProtein	orf03978_1	4092253 4093503 fy26.complete.fna 4092253 4093503	0	260.563	65	25	1634	25	1	416	45.7	5.4	3987.04	25	0	102.6	104.4	108.7	83	92.1	78.8	109.8	112.1	117.8	108.3	105.7	97.4	91.2	96	99.8	98.7	103.2	90.2	7.42506e+09	7.55458e+09	7.86487e+09	6.00408e+09	6.66047e+09	5.69752e+09	7.9456e+09	8.11083e+09	8.52163e+09	7.83829e+09	7.6482e+09	7.04789e+09	6.60037e+09	6.94701e+09
FALSE	High	IsMasterProtein	orf02334_1	2392713 2391313 fy26.complete.fna 2392713 2391313	0	260.401	72	23	723	23	1	466	51.5	6.57	2148.93	23	0	106	104.2	111.1	103.5	109.1	108.2	95.6	103.7	102.4	80.9	83.3	85.7	92.1	99.2	98.4	109	101.7	105.7	1.01234e+09	9.9567e+08	1.06171e+09	9.88765e+08	1.04207e+09	1.03398e+09	9.12868e+08	9.90979e+08	9.78577e+08	7.72837e+08	7.95809e+08	8.18277e+08	8.79635e+08	9.47829e+08
FALSE	High	IsMasterProtein	orf02130_1	2176805 2178064 fy26.complete.fna 2176805 2178064	0	260.293	66	27	920	27	1	419	47	7.25	2416.98	27	0	110.2	112.8	102.7	77.8	75.2	84.5	97.9	100.4	102.6	102.7	108	114.4	99.7	97.8	95.7	109.5	104.1	104	2.1754e+09	2.22534e+09	2.02742e+09	1.5352e+09	1.48419e+09	1.66788e+09	1.9322e+09	1.9822e+09	2.02383e+09	2.02601e+09	2.13056e+09	2.25782e+09	1.96673e+09	1.92983e+09
FALSE	High	IsMasterProtein	orf03626_1	3727646 3729667 fy26.complete.fna 3727646 3729667	0	259.658	48	29	574	29	1	673	76.2	5.24	1709.69	29	0	117.8	98.1	122.1	76	62.3	72	100.5	101.8	91.3	89.9	93	104.9	109.3	111.3	114.2	113.7	108.1	113.8	5.06127e+08	4.21513e+08	5.24608e+08	3.26459e+08	2.67902e+08	3.09597e+08	4.3209e+08	4.37403e+08	3.92562e+08	3.86399e+08	3.99523e+08	4.51007e+08	4.69944e+08	4.78545e+08
FALSE	High	IsMasterProtein	orf02376_1	2436134 2437438 fy26.complete.fna 2436134 2437438	0	259.131	67	22	842	22	1	434	47.5	5.39	2528.38	22	0	120	121.8	121.8	21.6	23.6	21.8	102.7	106.7	109.4	143.1	129.4	135.7	106.2	103.7	97.7	123.2	107.6	104	2.29362e+09	2.32817e+09	2.32789e+09	4.12158e+08	4.50774e+08	4.17537e+08	1.96324e+09	2.03973e+09	2.09121e+09	2.73413e+09	2.47297e+09	2.59277e+09	2.02926e+09	1.98149e+09
FALSE	High	IsMasterProtein	orf02237_1	2288832 2287423 fy26.complete.fna 2288832 2287423	0	257.921	71	25	859	25	1	469	51.9	5.47	2232.61	25	0	109.7	87.2	108.5	120.2	119.5	116	100.6	115	93.6	86.2	85.4	97	106.6	105.2	105.6	93.3	79.7	70.6	1.83263e+09	1.45679e+09	1.813e+09	2.00793e+09	1.99621e+09	1.93772e+09	1.68024e+09	1.92171e+09	1.5636e+09	1.44051e+09	1.42742e+09	1.62091e+09	1.78111e+09	1.75818e+09
FALSE	High	IsMasterProtein	orf03580_1	3681392 3682558 fy26.complete.fna 3681392 3682558	0	257.633	71	23	1481	22	1	388	41.4	5.52	4018.91	23	3	97.3	94.4	95.7	123.8	124	114.1	94	90.1	99.9	78.3	73.7	75.5	93.8	96.9	95.4	115.4	119.6	118	5.41506e+09	5.24946e+09	5.32574e+09	6.8891e+09	6.90102e+09	6.34761e+09	5.22737e+09	5.0123e+09	5.55778e+09	4.35395e+09	4.09908e+09	4.19832e+09	5.21982e+09	5.39015e+09
FALSE	High	IsMasterProtein	orf02695_1	2756526 2754583 fy26.complete.fna 2756526 2754583	0	257.509	64	32	560	32	1	647	70.8	5.73	1477.12	32	0	94	89.7	101.3	156.6	156.1	156.9	99.4	95.9	101.4	33.6	40.9	39.9	99.2	105.5	96.7	109.2	108.3	115.4	3.93024e+08	3.74937e+08	4.23465e+08	6.54449e+08	6.52265e+08	6.55801e+08	4.15582e+08	4.00916e+08	4.23654e+08	1.40524e+08	1.70973e+08	1.66677e+08	4.14577e+08	4.41005e+08
FALSE	High	IsMasterProtein	orf04531_1	4604291 4601880 fy26.complete.fna 4604291 4601880	0	256.223	58	36	442	33	1	803	89.7	6.28	966.53	36	3	75.1	70.9	76.2	129.4	151.9	153.5	117.7	115.3	108.3	85.2	75.1	81.5	91.5	83.5	94.2	95	96	99.6	2.19734e+08	2.07363e+08	2.23067e+08	3.78848e+08	4.4458e+08	4.49186e+08	3.44616e+08	3.37525e+08	3.17102e+08	2.49379e+08	2.19867e+08	2.38458e+08	2.67853e+08	2.44442e+08
FALSE	High	IsMasterProtein	orf03572_1	3672967 3671684 fy26.complete.fna 3672967 3671684	0	255.807	66	21	1422	21	1	427	48	6.68	3362.47	21	0	117	110.3	110	60.4	68.2	64.5	109.9	111.5	110.2	93.3	91.7	90.1	91.7	93.6	97.9	125.5	120	134.3	6.48756e+09	6.11736e+09	6.09914e+09	3.35257e+09	3.78372e+09	3.57971e+09	6.09372e+09	6.18367e+09	6.11172e+09	5.1725e+09	5.08558e+09	4.99768e+09	5.08518e+09	5.19288e+09
FALSE	High	IsMasterProtein	orf00710_1	745131 743848 fy26.complete.fna 745131 743848	0	255.78	70	27	728	27	1	427	46.2	5.77	2084.22	27	0	87.5	97.3	81.7	110.9	110.5	120.5	95	118.1	84.9	101.1	113.9	118.7	100.7	104.8	86.6	91.1	87.1	89.5	7.49452e+08	8.33105e+08	6.99636e+08	9.49801e+08	9.46372e+08	1.03193e+09	8.13091e+08	1.01156e+09	7.27171e+08	8.65605e+08	9.74924e+08	1.01596e+09	8.62614e+08	8.97435e+08
FALSE	High	IsMasterProtein	orf01319_1	1342111 1343274 fy26.complete.fna 1342111 1343274	0	255.5	76	21	486	21	1	387	42.1	6.13	1636.03	21	0	130	127.4	103.3	83.8	75.7	68	108.6	93	104.8	86	76.7	94.9	125	110.9	118.1	109.5	99	85.4	7.51388e+08	7.36457e+08	5.96897e+08	4.84609e+08	4.37292e+08	3.93333e+08	6.27434e+08	5.37742e+08	6.05594e+08	4.97228e+08	4.43324e+08	5.48368e+08	7.22468e+08	6.41063e+08
FALSE	High	IsMasterProtein	orf03017_1	3090179 3091666 fy26.complete.fna 3090179 3091666	0	255.107	49	21	2005	21	1	495	53.1	6.44	5499.29	21	0	89.4	86.5	90.5	130.6	134	133.2	87.2	90.5	91	88.8	91.9	96.1	94	92.2	99.2	101.6	103.9	99.3	5.35577e+09	5.17985e+09	5.41828e+09	7.82328e+09	8.02686e+09	7.97688e+09	5.21935e+09	5.42108e+09	5.4493e+09	5.31827e+09	5.50146e+09	5.7541e+09	5.63007e+09	5.52026e+09
FALSE	High	IsMasterProtein	orf00295_1	302591 304306 fy26.complete.fna 302591 304306	0	253.096	70	33	601	33	1	571	64.7	6.83	1524.85	33	0	92.2	102.8	101.9	120	114.3	112	101.4	102.4	99.7	84.5	99.7	82.6	91.8	100.5	91.1	106.7	108.4	88.2	7.98183e+08	8.9007e+08	8.8233e+08	1.03925e+09	9.90248e+08	9.70212e+08	8.78641e+08	8.8658e+08	8.63315e+08	7.31547e+08	8.63609e+08	7.15132e+08	7.94864e+08	8.70634e+08
FALSE	High	IsMasterProtein	orf04320_1	4386811 4385882 fy26.complete.fna 4386811 4385882	0	252.625	91	18	855	18	1	309	32.5	5.36	2515.83	18	0	116	122.7	121.3	27.2	20.3	27.8	104.6	115.3	102.6	141.3	133.3	137.9	115.5	108.5	110.8	104.2	90.4	100.2	1.87028e+09	1.9786e+09	1.95513e+09	4.37895e+08	3.27155e+08	4.47989e+08	1.68592e+09	1.85781e+09	1.65386e+09	2.27818e+09	2.14868e+09	2.2235e+09	1.86226e+09	1.74973e+09
FALSE	High	IsMasterProtein	orf02316_1	2368195 2367092 fy26.complete.fna 2368195 2367092	0	251.404	80	16	943	16	1	367	38.7	4.88	3033.57	16	0	109.5	95.7	99.3	87.4	102.7	98.7	94.6	95.4	103	94.1	93	97.1	106.1	105.2	93.1	107.9	109.2	108.2	4.0162e+09	3.50931e+09	3.64159e+09	3.20459e+09	3.76764e+09	3.6195e+09	3.47156e+09	3.49977e+09	3.7776e+09	3.4519e+09	3.41068e+09	3.56059e+09	3.8928e+09	3.86041e+09
FALSE	High	IsMasterProtein	orf01037_1	1038103 1035869 fy26.complete.fna 1038103 1035869	0	251.36	48	28	457	28	1	744	83.8	6.77	1261.35	28	0	99.6	94.6	91.3	96.4	101.2	109.8	97.2	98.2	86.9	116.8	111.5	105.4	101.6	103.4	79.5	104.2	98.6	104	3.17569e+08	3.01892e+08	2.91089e+08	3.07523e+08	3.2297e+08	3.50119e+08	3.09979e+08	3.13409e+08	2.77239e+08	3.72606e+08	3.55656e+08	3.36089e+08	3.24023e+08	3.29757e+08
FALSE	High	IsMasterProtein	orf01954_1	1987902 1986706 fy26.complete.fna 1987902 1986706	0	251.281	72	21	703	21	1	398	43.1	5.97	1868.09	21	0	94.3	102.9	87.2	127.1	120.1	125.1	89.1	90.8	99.7	104.3	97.2	105.6	89	93	90.9	82.2	96.6	105.2	1.86722e+09	2.03722e+09	1.72659e+09	2.5169e+09	2.378e+09	2.47736e+09	1.76404e+09	1.79833e+09	1.97454e+09	2.06466e+09	1.92399e+09	2.09156e+09	1.76163e+09	1.84231e+09
FALSE	High	IsMasterProtein	orf03538_1	3638278 3639942 fy26.complete.fna 3638278 3639942	0	250.82	63	32	621	32	1	554	63.5	6.28	1604.82	32	0	100.5	86.7	104.9	125.2	133.9	119.6	111.5	111.8	105	58.1	63.4	61.3	118.8	119.6	99.2	96.5	85.6	98.4	9.5782e+08	8.25899e+08	9.99541e+08	1.19328e+09	1.27603e+09	1.13959e+09	1.06261e+09	1.06563e+09	1.00092e+09	5.53804e+08	6.04012e+08	5.84454e+08	1.13212e+09	1.13982e+09
FALSE	High	IsMasterProtein	orf01155_1	1183847 1182330 fy26.complete.fna 1183847 1182330	0	250.543	70	32	1003	22	1	505	57.6	5.24	2237.44	32	0	103.5	105.8	98.7	69.1	69.5	69.4	108.9	100.4	109.1	116.3	105.8	114.6	100.1	102.8	104.4	107	104.4	109.9	2.55398e+09	2.60972e+09	2.4353e+09	1.70474e+09	1.71499e+09	1.7121e+09	2.68686e+09	2.47685e+09	2.69179e+09	2.86761e+09	2.60945e+09	2.82787e+09	2.46777e+09	2.53646e+09
FALSE	High	IsMasterProtein	orf03750_1	3862418 3864862 fy26.complete.fna 3862418 3864862	0	250.471	47	32	625	30	1	814	90.4	6.83	1490.07	32	1	92.8	100.7	104	110.3	121.1	129.6	83.6	103.5	88.6	81.8	82.2	86.8	103.4	98.7	99.7	103.6	98.7	111	5.85976e+08	6.35645e+08	6.56799e+08	6.96584e+08	7.64891e+08	8.18629e+08	5.2776e+08	6.53391e+08	5.59334e+08	5.16411e+08	5.19366e+08	5.48214e+08	6.52772e+08	6.23285e+08
FALSE	High	IsMasterProtein	orf00655_1	669902 670852 fy26.complete.fna 669902 670852	0	250.31	78	23	1036	21	1	316	35.6	6.27	2639.34	23	2	131.4	130.8	125.8	28.7	28.9	28.7	117	125.5	112.2	78.9	80.8	88.9	122.4	127.2	130	117.2	108	117.8	4.88829e+09	4.86712e+09	4.68124e+09	1.06724e+09	1.07472e+09	1.06913e+09	4.35261e+09	4.66948e+09	4.17354e+09	2.93526e+09	3.00553e+09	3.3076e+09	4.55629e+09	4.73153e+09
FALSE	High	IsMasterProtein	orf04454_1	4526840 4524414 fy26.complete.fna 4526840 4524414	0	250.143	50	32	460	30	1	808	90	7.11	1066.39	32	1	85.5	104.2	102.2	109.4	105.2	111.1	90.6	94.2	93.8	90.1	94.6	93.2	107	114.9	101.8	100.1	101.5	100.7	3.50188e+08	4.26806e+08	4.18632e+08	4.47951e+08	4.30766e+08	4.55159e+08	3.70958e+08	3.85695e+08	3.84199e+08	3.68789e+08	3.87266e+08	3.81633e+08	4.38149e+08	4.7039e+08
FALSE	High	IsMasterProtein	orf01279_1	1303588 1301417 fy26.complete.fna 1303588 1301417	0	249.234	49	28	760	28	1	723	80.5	5.91	1919.39	28	0	120	108.1	116.9	77.9	80.2	93.8	106.8	114.4	88.7	91.4	102.2	87.8	85.7	94	89.7	118.1	117.6	106.8	1.32588e+09	1.1942e+09	1.29152e+09	861003081	8.86513e+08	1.03664e+09	1.18028e+09	1.26375e+09	9.80098e+08	1.01051e+09	1.12944e+09	9.70114e+08	9.4722e+08	1.03911e+09
FALSE	High	IsMasterProtein	orf04264_1	4332876 4331881 fy26.complete.fna 4332876 4331881	0	249.047	74	21	1764	20	1	331	35.5	7.11	4423.51	21	1	100.6	94.5	97.5	104.7	105.4	102.5	99.1	99.5	106.5	96.4	91.7	89.4	96.5	100.6	103.6	104.3	107.1	99.8	1.81469e+10	1.70619e+10	1.75997e+10	1.89013e+10	1.90283e+10	1.84948e+10	1.78939e+10	1.79617e+10	1.92293e+10	1.74015e+10	1.65581e+10	1.61432e+10	1.74085e+10	1.81468e+10
FALSE	High	IsMasterProtein	orf01817_1	1839962 1841314 fy26.complete.fna 1839962 1841314	0	248.706	72	23	690	23	1	450	48.7	6	1980.57	23	0	107.3	111.3	105.2	75.1	68.8	73.5	107.7	102.5	101.5	103.3	109.8	114.6	109.7	110.6	104.8	96.8	95	102.6	1.33733e+09	1.38722e+09	1.31192e+09	9.36687e+08	8.57243e+08	9.15854e+08	1.34296e+09	1.27762e+09	1.26587e+09	1.288e+09	1.36874e+09	1.42884e+09	1.36739e+09	1.37913e+09
FALSE	High	IsMasterProtein	orf03227_1	3322712 3323881 fy26.complete.fna 3322712 3323881	0	248.167	64	21	812	21	1	389	43	7.02	2113.01	21	0	171.2	169.6	171.4	8.5	6	10.1	121.5	125.3	97.9	54.2	53.3	57.1	122	113.7	122.8	131	128	136.4	4.40408e+09	4.36361e+09	4.40915e+09	2.17731e+08	1.54904e+08	2.60331e+08	3.12552e+09	3.22205e+09	2.51923e+09	1.39487e+09	1.37189e+09	1.46762e+09	3.13819e+09	2.92372e+09
FALSE	High	IsMasterProtein	orf01840_1	1859063 1862176 fy26.complete.fna 1859063 1862176	0	247.951	40	30	757	30	1	1037	111.5	5.69	2022.38	30	0	107.7	111.9	109.4	77.4	77.6	72.7	100.6	121.9	125.5	72.9	78.9	78.3	108	113.2	103.3	112.6	107.8	120.3	1.35366e+09	1.40589e+09	1.37447e+09	973151762	9.75218e+08	9.13984e+08	1.26355e+09	1.53177e+09	1.57684e+09	9.16174e+08	9.91815e+08	9.8423e+08	1.35683e+09	1.42296e+09
FALSE	High	IsMasterProtein	orf04526_1	4596519 4598216 fy26.complete.fna 4596519 4598216	0	247.72	65	24	566	24	1	565	63.1	5.38	1589.92	24	0	96.8	105.7	99.2	86.5	93.2	80.7	96.4	95.2	108.7	107.6	101.8	101.9	104.8	107.2	99.3	108.5	104.3	102.1	8.42265e+08	9.19834e+08	8.63904e+08	7.5337e+08	8.11618e+08	7.02718e+08	8.39149e+08	8.29065e+08	9.46327e+08	9.36425e+08	8.85967e+08	8.87465e+08	9.12671e+08	9.33089e+08
FALSE	High	IsMasterProtein	orf03749_1	3860887 3862179 fy26.complete.fna 3860887 3862179	0	245.417	61	20	890	20	1	430	48.4	5.5	2391.51	20	0	94.1	90.7	91.6	82.9	77.8	82	95.7	96.2	104.2	118.5	116.6	118.3	106.8	111	106.2	100.8	104.3	102.1	1.4038e+09	1.3531e+09	1.36549e+09	1.2366e+09	1.16038e+09	1.2232e+09	1.42765e+09	1.43407e+09	1.55408e+09	1.76698e+09	1.73843e+09	1.76363e+09	1.59188e+09	1.65489e+09
FALSE	High	IsMasterProtein	orf02605_1	2667273 2663746 fy26.complete.fna 2667273 2663746	0	244.077	41	40	330	40	1	1175	131.9	6.13	629.89	40	0	95.7	74.9	86.1	131.9	111.5	114.3	64	81.3	86.4	112.4	88	111.2	79.6	75	95.6	85.8	130.2	176.1	1.89839e+08	1.48454e+08	1.70783e+08	2.61617e+08	2.2113e+08	2.2672e+08	1.26998e+08	1.61291e+08	1.71235e+08	2.22873e+08	1.74459e+08	2.20511e+08	1.57802e+08	1.48665e+08
FALSE	High	IsMasterProtein	orf02411_1	2476244 2473761 fy26.complete.fna 2476244 2473761	0	243.597	47	34	530	34	1	827	93.6	8.51	1324.06	34	0	99	90.2	98.1	102.4	101.8	100.1	93.7	93.8	110.7	108.1	96.3	109.9	104.5	96.2	98	92.4	99.7	104.9	5.37763e+08	4.8984e+08	5.33007e+08	5.5617e+08	5.52954e+08	5.43445e+08	5.09139e+08	5.09749e+08	6.01525e+08	5.87128e+08	5.23143e+08	5.97024e+08	5.67674e+08	5.22774e+08
FALSE	High	IsMasterProtein	orf00987_1	987231 989792 fy26.complete.fna 987231 989792	0	242.157	59	37	423	37	1	853	95.3	5.55	1099.89	37	0	91.8	88.7	85.4	135.3	131.8	151.6	95.8	98.3	96.7	86.3	94.3	87.5	92.4	88.3	91.8	93.4	95.8	94.6	2.52291e+08	2.43791e+08	2.3456e+08	3.71747e+08	3.62192e+08	4.1661e+08	2.63103e+08	2.7019e+08	2.65778e+08	2.37149e+08	2.59101e+08	2.40486e+08	2.53906e+08	2.4257e+08
FALSE	High	IsMasterProtein	orf04468_1	4538532 4540577 fy26.complete.fna 4538532 4540577	0	241.048	49	27	502	27	1	681	77.6	5.62	1206.95	27	0	79.6	82	81.9	161.2	159.7	164.5	88.9	93.7	85.8	93.4	85.5	92.4	88.1	75	90.7	103	84.2	90.5	7.30315e+08	7.52677e+08	7.5166e+08	1.47868e+09	1.46476e+09	1.50881e+09	8.15464e+08	8.59285e+08	7.87305e+08	8.56743e+08	7.84797e+08	8.47995e+08	8.08424e+08	6.87774e+08
FALSE	High	IsMasterProtein	orf01762_1	1785439 1784123 fy26.complete.fna 1785439 1784123	0	240.475	69	28	651	28	1	438	48.5	6.95	1648.28	28	0	127.1	125.9	133.4	36.4	36.4	35.9	98.4	98.1	99.7	118.8	115.8	125.5	103.5	106.6	110	101.7	108.6	118.2	1.23203e+09	1.22055e+09	1.29275e+09	3.5308e+08	3.52481e+08	3.47532e+08	9.53735e+08	9.51004e+08	9.66358e+08	1.15177e+09	1.12267e+09	1.21595e+09	1.00345e+09	1.03277e+09
FALSE	High	IsMasterProtein	orf04163_1	4241199 4239466 fy26.complete.fna 4241199 4239466	0	237.864	59	29	627	29	1	577	64.6	5.55	1675.75	29	0	83.9	103.3	86.3	121.3	116.3	111.9	89.6	96.7	97.3	99.6	103.2	93.2	108.3	104.1	101.4	92.7	93.8	97	4.8561e+08	5.97593e+08	4.99416e+08	7.02004e+08	6.73144e+08	6.47322e+08	5.18141e+08	5.59447e+08	5.63185e+08	5.76212e+08	5.96823e+08	5.39464e+08	6.2679e+08	6.02067e+08
FALSE	High	IsMasterProtein	orf00613_1	631535 629520 fy26.complete.fna 631535 629520	0	237.619	57	31	497	31	1	671	73.6	5.44	1321.9	31	0	99.4	108.1	113.3	90.9	44.9	103.9	104.6	119.2	76.7	101.6	112.8	113.2	112.5	110	98.3	93.2	106	91.4	7.71234e+08	8.38863e+08	8.7932e+08	7.04958e+08	3.48189e+08	8.06488e+08	8.1186e+08	9.24766e+08	5.94743e+08	7.88399e+08	8.75473e+08	8.78608e+08	8.72841e+08	8.53482e+08
FALSE	High	IsMasterProtein	orf00370_1	378839 376353 fy26.complete.fna 378839 376353	0	237.467	46	33	532	33	1	828	93	8.03	1356.84	33	0	79.1	76.8	78.7	201	182.2	198.3	65.2	75.5	61.2	108.8	119.5	116	81.2	87.3	80.3	64.9	59.6	64.4	4.10343e+08	3.98295e+08	4.08385e+08	1.04242e+09	9.44726e+08	1.02845e+09	3.38395e+08	3.91411e+08	3.17173e+08	5.64245e+08	6.19539e+08	6.01751e+08	4.21034e+08	4.53031e+08
FALSE	High	IsMasterProtein	orf01557_1	1591469 1592818 fy26.complete.fna 1591469 1592818	0	236.611	60	23	727	23	1	449	49.3	7.11	1860.34	23	0	96.8	102.6	82.7	99.1	106.4	106	90.5	83	92	107	113.7	114.7	100.6	99.3	98.9	100.2	99.4	107.1	1.24666e+09	1.32114e+09	1.06523e+09	1.27666e+09	1.36995e+09	1.36552e+09	1.16508e+09	1.06939e+09	1.18453e+09	1.37764e+09	1.46452e+09	1.4768e+09	1.29582e+09	1.27882e+09
FALSE	High	IsMasterProtein	orf03521_1	3622426 3620762 fy26.complete.fna 3622426 3620762	0	235.219	68	29	560	29	1	554	62.6	5.87	1242.67	29	0	108.7	122.6	102.8	86.4	90	84.7	101.9	113.5	98.3	102.5	125.8	88.3	109.2	110.9	103.9	87.6	99.9	63	6.43411e+08	7.25488e+08	6.08346e+08	5.11396e+08	5.32769e+08	5.01427e+08	6.02899e+08	6.72004e+08	5.81559e+08	6.06635e+08	7.44907e+08	5.22478e+08	6.46248e+08	6.56502e+08
FALSE	High	IsMasterProtein	orf02739_1	2806070 2804559 fy26.complete.fna 2806070 2804559	0	235.14	58	21	751	21	1	503	54.8	7.23	2118.87	21	0	106.7	99.5	92.1	102.3	106.9	99	97.9	93.4	105.7	106.9	101.7	101.5	100.5	98.9	96.4	87	99.1	104.5	1.40667e+09	1.31193e+09	1.21368e+09	1.34824e+09	1.40848e+09	1.30438e+09	1.2903e+09	1.2314e+09	1.39319e+09	1.40913e+09	1.34056e+09	1.33788e+09	1.32534e+09	1.30368e+09
FALSE	High	IsMasterProtein	orf01207_1	1233479 1231581 fy26.complete.fna 1233479 1231581	0	233.955	47	23	626	23	1	632	71.1	4.97	1730.72	23	0	100.3	103.7	94.8	97.6	102.3	119.9	93.2	98.8	87	90.2	100.4	98.2	110.4	100.7	102.5	90.4	94.6	115.1	5.56705e+08	5.75586e+08	5.26154e+08	5.41354e+08	5.67429e+08	6.65106e+08	5.16962e+08	5.48399e+08	4.82885e+08	5.00807e+08	5.57145e+08	5.44868e+08	6.12351e+08	5.58628e+08
FALSE	High	IsMasterProtein	orf01861_1	1888988 1885515 fy26.complete.fna 1888988 1885515	0	233.295	45	42	275	42	1	1157	127.9	6.14	663.79	42	0	116	102	119.6	72.2	76	64.8	103.6	128.2	83.6	100.3	95	100	105.5	126.3	123.2	116.4	86.2	81.1	1.37066e+08	1.20461e+08	1.41323e+08	8.52624e+07	8.9815e+07	7.65544e+07	1.22389e+08	1.51469e+08	9.88024e+07	1.1847e+08	1.12217e+08	1.18156e+08	1.24599e+08	1.49148e+08
FALSE	High	IsMasterProtein	orf00312_1	320764 319766 fy26.complete.fna 320764 319766	0	232.411	79	24	961	24	1	332	35.7	6.02	2470.74	24	0	88.1	88.8	91.2	156.7	157.6	149.9	84.3	75.2	86.2	113.6	116.9	112.5	82.2	79.8	81.3	74.8	82.7	78	1.96705e+09	1.98214e+09	2.03597e+09	3.49647e+09	3.51785e+09	3.34608e+09	1.88057e+09	1.67786e+09	1.92363e+09	2.53434e+09	2.60962e+09	2.51126e+09	1.83407e+09	1.78071e+09
FALSE	High	IsMasterProtein	orf02952_1	3014117 3012831 fy26.complete.fna 3014117 3012831	0	231.749	56	22	603	22	1	428	47.3	6.98	1566.16	22	0	92.8	93.2	96.2	105.7	109	100.4	98.6	98.5	104	108.4	110.2	104.7	93.9	88	98.4	109.3	98.9	89.7	1.0458e+09	1.05046e+09	1.08452e+09	1191007983	1.22793e+09	1.13165e+09	1.11062e+09	1.10943e+09	1.17239e+09	1.2216e+09	1.24171e+09	1.17958e+09	1.0583e+09	9.91649e+08
FALSE	High	IsMasterProtein	orf03064_1	3142923 3144347 fy26.complete.fna 3142923 3144347	0	230.911	59	22	1014	22	1	474	49.3	8.56	2768.45	22	0	102.5	109.7	110.6	109.5	111	111	75.1	81.4	76.8	108.2	109.8	108.8	97.8	108.2	98.8	107.4	91.7	81.6	3.0921e+09	3.31126e+09	3.33903e+09	3.30516e+09	3.34889e+09	3.34843e+09	2.26715e+09	2.45574e+09	2.31686e+09	3.26512e+09	3.31411e+09	3.2835e+09	2.94979e+09	3.26533e+09
FALSE	High	IsMasterProtein	orf00760_1	796230 797564 fy26.complete.fna 796230 797564	0	229.824	65	24	675	24	1	444	49.9	9.25	1763.09	24	0	82.4	100.5	86.9	113	114.8	116.9	96.1	88.5	97.3	109.5	109.3	110	98.7	95	100.6	90.7	92.4	97.3	8.22609e+08	1.00275e+09	8.67202e+08	1.12754e+09	1.14547e+09	1.16664e+09	9.59288e+08	8.82772e+08	9.70413e+08	1.09239e+09	1.0904e+09	1.09738e+09	9.84995e+08	9.4817e+08
FALSE	High	IsMasterProtein	orf00158_1	157614 156529 fy26.complete.fna 157614 156529	0	227.777	81	19	647	17	1	361	40.6	5.47	1862.43	19	1	87.9	92.2	90.5	126.7	110.8	132.3	92.9	104.7	70.7	93.9	115.6	121.3	106.8	97.5	94.7	86.7	83.9	90.8	7.15296e+08	7.49959e+08	7.35946e+08	1.03079e+09	9.01612e+08	1.07635e+09	7.55284e+08	8.51832e+08	5.74987e+08	7.63962e+08	9.40351e+08	9.86712e+08	8.68838e+08	7.92718e+08
FALSE	High	IsMasterProtein	orf03784_1	3907047 3905647 fy26.complete.fna 3907047 3905647	0	227.209	60	25	863	25	1	466	52.5	5.31	2233.7	25	0	97	93.5	97.6	81.8	88	81.9	103.5	108.8	107.3	102.2	103.4	102.7	101.9	96.7	91.1	104.8	104.9	132.9	1.48044e+09	1.42787e+09	1.49067e+09	1.24851e+09	1.34296e+09	1.25081e+09	1.58028e+09	1.66048e+09	1.63839e+09	1.56111e+09	1.5788e+09	1.56752e+09	1.55655e+09	1.47626e+09
FALSE	High	IsMasterProtein	orf03053_1	3129646 3131889 fy26.complete.fna 3129646 3131889	0	227.138	55	30	414	30	1	747	82.1	5.48	1122.53	30	0	98.1	78.5	96.3	121.9	158	106.8	92.8	92.3	86.7	101.2	96.3	107.9	100.4	114.1	94.3	99	73.7	81.7	2.44828e+08	1.95952e+08	2.40302e+08	3.04309e+08	3.94477e+08	2.66693e+08	2.31782e+08	2.30443e+08	2.16529e+08	2.52651e+08	2.40401e+08	2.69321e+08	2.5056e+08	2.8475e+08
FALSE	High	IsMasterProtein	orf03346_1	3442786 3441701 fy26.complete.fna 3442786 3441701	0	226.609	83	21	578	21	1	361	38.4	7.25	1803.86	21	0	92.7	96.8	99.9	95.5	89	91	96.7	105.9	102	119	119.2	119.2	90.8	99.4	97.3	98.5	90.1	97	8.85311e+08	9.24393e+08	9.53944e+08	9.12262e+08	8.50245e+08	8.68903e+08	9.22989e+08	1.01119e+09	9.7364e+08	1.13662e+09	1.13826e+09	1.13811e+09	8.66568e+08	9.48846e+08
FALSE	High	IsMasterProtein	orf03841_1	3965981 3965061 fy26.complete.fna 3965981 3965061	0	226.471	67	17	1047	17	1	306	34.5	6.81	2655.25	17	0	131.6	134	135.6	39	37.1	39.8	138.6	140.8	139.6	27.8	26.3	30.6	130.7	125.2	128.1	126.5	132.8	135.9	1.80144e+09	1.83429e+09	1.85602e+09	5.3374e+08	5.07783e+08	5.45235e+08	1.89791e+09	1.927e+09	1.91057e+09	3.79912e+08	3.59577e+08	4.18682e+08	1.78924e+09	1.71438e+09
FALSE	High	IsMasterProtein	orf02874_1	2932018 2933340 fy26.complete.fna 2932018 2933340	0	225.314	61	25	590	25	1	440	47.2	5.47	1573.89	25	0	121	112.7	124	38	46.4	45.8	103.3	112.7	115.5	111.3	102.8	107.3	115.6	119	124.6	104.3	87.6	107.9	1.0179e+09	9.48168e+08	1.04315e+09	3.19242e+08	3.90627e+08	3.85504e+08	8.6919e+08	9.47812e+08	9.71522e+08	9.36494e+08	8.64251e+08	9.02152e+08	9.72429e+08	1.00114e+09
FALSE	High	IsMasterProtein	orf01744_1	1767534 1765348 fy26.complete.fna 1767534 1765348	0	224.928	48	29	409	29	1	728	84.3	6.39	984.45	29	0	101.4	97.8	84.8	94.5	92.9	95.2	107.6	95.8	100.7	93.5	103.6	100.4	102	99.7	100.9	101.5	112.2	115.5	4.36796e+08	4.21244e+08	3.6556e+08	4.07342e+08	4.0053e+08	4.1004e+08	4.63651e+08	4.13019e+08	4.33794e+08	4.02799e+08	4.46588e+08	4.32727e+08	4.3948e+08	4.29847e+08
FALSE	High	IsMasterProtein	orf03782_1	3903772 3902582 fy26.complete.fna 3903772 3902582	0	224.526	74	27	1079	27	1	396	43.5	5.77	2698.8	27	0	103.7	97.6	99.5	94.9	90.3	94.2	117.4	115.8	111.4	85.6	82.3	88.2	102.7	114.6	105.1	103.8	95.8	97.1	4.63262e+09	4.36034e+09	4.44521e+09	4.24081e+09	4.03635e+09	4.21028e+09	5.24807e+09	5.1762e+09	4.97968e+09	3.82608e+09	3.67806e+09	3.94263e+09	4.58802e+09	5.12258e+09
FALSE	High	IsMasterProtein	orf02379_1	2440252 2443935 fy26.complete.fna 2440252 2443935	0	223.472	39	41	285	40	1	1227	136	5.06	674.44	41	1	100.3	103.9	123.8	68.4	61.3	77.6	92.3	96	71.8	114.4	127	116.4	114.3	111.9	114.2	116.8	99.6	90	1.30472e+08	1.35058e+08	1.60949e+08	8.8982e+07	7.97679e+07	1.00959e+08	1.2e+08	1.2482e+08	9.33624e+07	1.48821e+08	1.65171e+08	1.51412e+08	1.486e+08	1.45487e+08
FALSE	High	IsMasterProtein	orf02904_1	2964029 2964913 fy26.complete.fna 2964029 2964913	0	223.333	81	23	968	21	1	294	32.7	5.27	2566.71	23	0	89.3	96.5	91.7	103.5	101.1	101.7	97.8	95.4	91.1	111.1	107.4	113.9	95.2	94.3	99.1	104.5	102.1	104.4	4.70972e+09	5.08769e+09	4.83724e+09	5.45629e+09	5.33173e+09	5.36193e+09	5.15482e+09	5.03195e+09	4.80518e+09	5.85707e+09	5.66108e+09	6.00457e+09	5.01703e+09	4.97043e+09
FALSE	High	IsMasterProtein	orf04359_1	4428127 4429614 fy26.complete.fna 4428127 4429614	0	222.423	67	22	380	22	1	495	54.7	5.16	1075.05	22	0	110.6	121.9	113	22.7	22.5	17	108.7	102.1	103.5	131.2	136.6	153.3	117.4	122.7	117	93.9	111.8	94	3.71007e+08	4.08783e+08	3.79117e+08	7.60392e+07	7.53136e+07	5.70394e+07	3.64662e+08	3.42546e+08	3.46953e+08	4.40138e+08	4.5812e+08	5.14116e+08	3.93841e+08	4.11396e+08
FALSE	High	IsMasterProtein	orf03025_1	3103474 3101084 fy26.complete.fna 3103474 3101084	0	221.976	49	29	511	29	1	796	86.7	5.72	1250.01	29	0	119.7	107.1	95.2	35	39.1	38.7	182.7	195.7	174.8	98.8	95.7	90.7	95.2	93.1	91.5	89.5	75.8	81.8	4.8396e+08	4.32971e+08	3.85119e+08	1.41461e+08	1.58318e+08	1.56665e+08	7.38743e+08	7.91515e+08	7.06833e+08	3.9948e+08	3.87036e+08	3.66989e+08	3.85181e+08	3.76501e+08
FALSE	High	IsMasterProtein	orf02238_1	2289205 2291028 fy26.complete.fna 2289205 2291028	0	221.46	44	21	605	21	1	607	67.3	5.33	1630.55	21	0	96.1	90.9	82.2	106.4	104.1	108.2	104.4	94	77.1	110.1	112.2	117	101.8	106	100.9	96.4	95	97.2	1.18153e+09	1.11745e+09	1.01062e+09	1.30784e+09	1.27997e+09	1.32965e+09	1.28351e+09	1.15513e+09	9.47231e+08	1.35282e+09	1.37902e+09	1.43763e+09	1.25095e+09	1.30309e+09
FALSE	High	IsMasterProtein	orf02216_1	2267108 2268439 fy26.complete.fna 2267108 2268439	0	219.662	63	21	636	21	1	443	50.2	5.99	1734.06	21	0	97	97.1	104.2	107.6	113.2	104.7	108.8	105.6	98.4	76.1	85.2	85.9	113.5	114.4	115.4	98.3	85.6	89	1.07529e+09	1.07605e+09	1.15488e+09	1.1929e+09	1.25413e+09	1.16078e+09	1.2055e+09	1.17037e+09	1.09063e+09	8.43243e+08	9.44776e+08	9.51957e+08	1.25845e+09	1.26756e+09
FALSE	High	IsMasterProtein	orf00683_1	700459 702525 fy26.complete.fna 700459 702525	0	219.059	55	36	554	36	1	688	80.4	8.92	1260.6	36	0	126.1	126.3	118.1	80.3	54.1	122.8	113.3	114	74.2	101.7	102.8	98.1	105.8	104.9	94.2	105.6	74.6	83	1.79734e+09	1.80094e+09	1.68404e+09	1.1449e+09	7.71502e+08	1.75094e+09	1.61568e+09	1.62553e+09	1.05807e+09	1.44999e+09	1.46562e+09	1.39848e+09	1.50775e+09	1.49604e+09
FALSE	High	IsMasterProtein	orf03524_1	3625859 3624711 fy26.complete.fna 3625859 3624711	0	218.885	69	17	532	17	1	382	41	5.97	1696.76	17	0	78.8	141.3	78.5	80.6	65.2	72.2	106.4	93.4	87.3	96.4	100.4	105.4	120.2	139	115.8	113.3	98.7	106.9	4.55071e+08	8.15969e+08	4.53476e+08	4.65654e+08	3.76289e+08	4.16638e+08	6.14158e+08	5.39576e+08	5.04344e+08	5.56408e+08	5.79955e+08	6.08601e+08	6.94195e+08	8.02836e+08
FALSE	High	IsMasterProtein	orf02887_1	2944976 2946913 fy26.complete.fna 2944976 2946913	0	218.87	56	32	545	32	1	645	73.3	8.78	1339.42	32	0	139.8	123.6	126.1	62.9	56.1	58.9	84.4	92.6	82.9	93.2	77.7	86.8	138.2	106.6	118.4	129	118	104.8	4.53841e+08	4.01297e+08	4.0934e+08	2.04396e+08	1.82281e+08	1.91272e+08	2.74163e+08	3.00624e+08	2.69275e+08	3.02739e+08	2.52424e+08	2.81844e+08	4.48901e+08	3.4614e+08
FALSE	High	IsMasterProtein	orf04662_1	4749617 4751551 fy26.complete.fna 4749617 4751551	0	218.751	51	29	620	29	1	644	72.4	5.68	1433.33	29	0	84.6	76.4	81.9	157.4	174.5	163.8	88.5	85.7	104.6	88.2	92.2	99.3	94.6	87.1	84.7	82.1	75.6	78.8	4.29988e+08	3.88254e+08	4.1617e+08	7.99914e+08	8.87239e+08	8.32761e+08	4.50014e+08	4.35704e+08	5.31634e+08	4.48421e+08	4.68531e+08	5.04986e+08	4.80726e+08	4.42958e+08
FALSE	High	IsMasterProtein	orf00910_1	916721 918169 fy26.complete.fna 916721 918169	0	218.657	66	23	584	23	1	482	51.8	6.04	1472.87	23	0	135.1	132.8	135.2	48	37.4	48.8	118.8	108.1	118.8	88	95.4	97.3	115.3	114.3	110.2	94.1	102.2	100.2	1.39328e+09	1.3698e+09	1.39452e+09	4.9473e+08	3.85849e+08	5.03915e+08	1.22502e+09	1.11516e+09	1.2254e+09	9.07902e+08	9.84219e+08	1.00395e+09	1.18908e+09	1.1796e+09
FALSE	High	IsMasterProtein	orf00236_1	242764 241598 fy26.complete.fna 242764 241598	0	218.571	49	17	513	17	1	388	42.2	6.13	1525.57	17	0	102.4	84.5	114.6	129.1	138.2	129.4	98	114	104.6	95.5	91.7	79.7	91.3	86.5	84.1	86.5	86.3	83.4	5.19131e+08	4.28317e+08	5.8111e+08	6.54776e+08	7.00676e+08	6.55999e+08	4.96773e+08	5.78148e+08	5.3056e+08	4.84002e+08	4.65185e+08	4.04213e+08	4.63159e+08	4.38685e+08
FALSE	High	IsMasterProtein	orf01482_1	1514628 1515971 fy26.complete.fna 1514628 1515971	0	218.446	74	25	459	25	1	447	49.9	5.39	1148.75	25	0	110.6	109.1	109.6	44	42.6	38.3	117.4	123.8	110.1	126.7	136.8	134.7	116	113.5	97.2	91.9	88.2	89.5	6.55356e+08	6.46304e+08	6.49698e+08	2.609e+08	2.52692e+08	2.26888e+08	6.9578e+08	7.33445e+08	6.52331e+08	7.50535e+08	8.10789e+08	7.98478e+08	6.87433e+08	6.7264e+08
FALSE	High	IsMasterProtein	orf03686_1	3792955 3794166 fy26.complete.fna 3792955 3794166	0	218.171	63	22	805	21	1	403	44	8.03	2042.02	22	1	103.6	98	91.7	88.1	93.8	84.6	102.5	99.1	96.8	120.8	121.3	120.8	97.9	105.8	95.6	85.8	90	103.7	1.23841e+09	1.17126e+09	1.09562e+09	1.05361e+09	1.12158e+09	1.01114e+09	1.22475e+09	1.18499e+09	1.15732e+09	1.44367e+09	1.44976e+09	1.44439e+09	1.1707e+09	1.2651e+09
FALSE	High	IsMasterProtein	orf02347_1	2403972 2404676 fy26.complete.fna 2403972 2404676	0	217.921	77	21	1350	21	1	234	24.7	9.64	3294.13	21	0	85.5	89.4	91	137.5	126.4	131.1	85.1	87.8	88.5	98	101.1	101.8	93.9	98.2	93.5	90	100.8	100.4	5.48984e+09	5.73888e+09	5.84229e+09	8.82648e+09	8.11704e+09	8.41451e+09	5.46531e+09	5.63538e+09	5.68057e+09	6.29177e+09	6.49251e+09	6.53901e+09	6.02874e+09	6.30378e+09
FALSE	High	IsMasterProtein	orf00700_1	729679 728405 fy26.complete.fna 729679 728405	0	215.354	79	25	677	25	1	424	47	5.91	1774	25	0	104.6	109.8	91.9	92.2	99.5	97.3	98.6	102.2	106	108.6	108.5	102.6	104.4	104.1	98.2	97.4	87.1	86.7	8.19987e+08	8.60395e+08	7.19959e+08	7.22765e+08	7.8013e+08	7.62239e+08	7.72847e+08	8.0115e+08	8.30943e+08	8.51457e+08	8.50439e+08	8.04017e+08	8.18117e+08	8.15985e+08
FALSE	High	IsMasterProtein	orf02985_1	3051826 3053313 fy26.complete.fna 3051826 3053313	0	213.277	72	23	379	23	1	495	53.3	5.67	1008.52	23	0	105.9	103.7	107.3	65.8	72.1	60.4	112.7	107.3	111.7	112.6	112.9	112.8	108.9	111	104.4	93.2	92.6	104.7	3.99388e+08	3.91186e+08	4.04569e+08	2.48274e+08	2.71775e+08	2.27944e+08	4.24981e+08	4.04747e+08	4.21144e+08	4.24549e+08	4.25792e+08	4.25329e+08	4.10842e+08	4.1866e+08
FALSE	High	IsMasterProtein	orf01863_1	1892422 1890083 fy26.complete.fna 1892422 1890083	0	212.899	48	30	385	30	1	779	86.1	5.77	1027.19	30	0	115.7	121	112	74.3	77.3	70.7	96	99.3	107.9	94.8	97.3	91.8	98.1	85.4	99.9	116.2	94.2	147.9	2.91142e+08	3.04469e+08	2.81831e+08	186954019	1.94526e+08	1.77851e+08	2.41416e+08	2.4987e+08	2.71544e+08	2.38584e+08	2.44729e+08	2.31024e+08	2.46708e+08	2.14715e+08
FALSE	High	IsMasterProtein	orf02713_1	2776206 2777546 fy26.complete.fna 2776206 2777546	0	212.694	76	24	538	24	1	446	47.9	5.5	1471.46	24	0	100.7	124	121.7	57	69.7	66.4	118.6	115.7	99.1	97.7	109	114.5	117.9	101.8	94.9	113.3	89.1	88.7	6.60898e+08	8.13318e+08	7.98573e+08	3.73948e+08	4.57379e+08	4.3583e+08	7.78096e+08	7.58991e+08	6.50351e+08	6.40877e+08	7.15145e+08	7.51348e+08	7.73412e+08	6.67703e+08
FALSE	High	IsMasterProtein	orf01226_1	1248291 1247245 fy26.complete.fna 1248291 1247245	0	212.656	65	17	960	17	1	348	36.9	6.04	2633.82	17	0	80.9	78	78.9	156.8	145	165.4	90.6	99.2	83.8	83.1	89.5	101.1	86.8	89.2	89.4	95.9	91.9	94.7	3.09829e+09	2.98814e+09	3.02188e+09	6.0076e+09	5.55537e+09	6.33684e+09	3.47112e+09	3.80063e+09	3.21076e+09	3.18552e+09	3.429e+09	3.8725e+09	3.32787e+09	3.41738e+09
FALSE	High	IsMasterProtein	orf00734_1	768826 767573 fy26.complete.fna 768826 767573	0	212.606	57	21	857	21	1	417	45.3	6.48	2595.09	21	0	103.6	101.6	80.3	129.3	126.1	150.7	105.6	106	84.5	93.7	77	74	82.6	92.6	99.1	96.1	100.2	97.2	2.6282e+09	2.57694e+09	2.03636e+09	3.28011e+09	3.19918e+09	3.82235e+09	2.67868e+09	2.6902e+09	2.14289e+09	2.3773e+09	1.9533e+09	1.87832e+09	2.09603e+09	2.34842e+09
FALSE	High	IsMasterProtein	orf04527_1	4598350 4599360 fy26.complete.fna 4598350 4599360	0	212.53	70	14	786	14	1	336	35.3	6.35	2543.43	14	0	168.6	168.6	154.2	23.5	25.5	23.8	134.1	139	140.1	29.8	29	28.6	122.6	126.8	134.6	121.2	113.7	116.4	1.98807e+09	1.98844e+09	1.8187e+09	2.77135e+08	3.00683e+08	2.80789e+08	1.58183e+09	1.63902e+09	1.65283e+09	3.5118e+08	3.41984e+08	3.37339e+08	1.44619e+09	1.49558e+09
FALSE	High	IsMasterProtein	orf03660_1	3762607 3762104 fy26.complete.fna 3762607 3762104	0	212.02	90	19	2433	19	1	167	18.7	6.11	6437.34	19	0	118.7	116.4	112.9	40.9	43	43.7	115	97.9	122.6	106.3	100.7	99.5	110.7	112.3	102	117.9	117.7	121.8	2.47474e+10	2.42788e+10	2.35427e+10	8.52827e+09	8.9632e+09	9.12151e+09	2.39785e+10	2.04158e+10	2.55691e+10	2.21615e+10	2.09926e+10	2.07601e+10	2.30921e+10	2.34282e+10
FALSE	High	IsMasterProtein	orf03472_1	3571968 3573563 fy26.complete.fna 3571968 3573563	0	211.91	56	23	685	23	1	531	57.4	5.69	1813.71	23	0	84.6	88.2	86.3	88.5	86.6	81.7	99.4	107.5	100.4	124.3	126.5	127.6	97.5	98.9	100	96	100.2	105.6	8.75507e+08	9.12441e+08	8.93386e+08	9.16223e+08	8.95647e+08	8.45384e+08	1.02837e+09	1.11223e+09	1.03923e+09	1.28635e+09	1.30926e+09	1.32043e+09	1.00885e+09	1.02379e+09
FALSE	High	IsMasterProtein	orf02900_1	2959569 2960855 fy26.complete.fna 2959569 2960855	0	211.363	74	21	553	21	1	428	47	5.4	1507.35	21	0	145.4	140.4	143.2	27.7	28.1	26.8	137	149.3	148.2	47.5	47.4	47.4	131.7	131.2	129.4	107.7	104.9	106.8	9.29049e+08	8.97505e+08	9.14926e+08	1.7671e+08	1.79724e+08	1.71263e+08	8.75175e+08	9.53911e+08	9.47208e+08	3.03367e+08	3.02703e+08	3.03085e+08	8.41743e+08	8.38568e+08
FALSE	High	IsMasterProtein	orf02282_1	2329357 2330319 fy26.complete.fna 2329357 2330319	0	211.137	76	17	531	17	1	320	34.8	5.72	1457.51	17	0	104.5	102.4	101.7	83.5	75.9	87.4	108.1	104.6	96.9	95.4	106.4	104.3	103.3	109	106.7	106.4	98.6	104.7	2.58257e+09	2.53166e+09	2.5141e+09	2.0623e+09	1.87568e+09	2.15995e+09	2.67061e+09	2.58422e+09	2.39561e+09	2.35741e+09	2.63025e+09	2.57716e+09	2.55393e+09	2.69454e+09
FALSE	High	IsMasterProtein	orf03203_1	3297834 3296362 fy26.complete.fna 3297834 3296362	0	210.988	63	18	290	18	1	490	52.9	5.19	895.13	18	0	115.3	117.4	116.3	66.2	70.9	66.3	103.6	116.2	116.6	91.3	86.7	93.6	95.6	99.6	103.2	122.7	109.1	109.5	5.15776e+08	5.25348e+08	5.20506e+08	2.96049e+08	3.17081e+08	2.9657e+08	4.63267e+08	5.19969e+08	5.2176e+08	4.085e+08	3.87903e+08	4.18563e+08	4.27584e+08	4.4542e+08
FALSE	High	IsMasterProtein	orf03190_1	3281814 3280462 fy26.complete.fna 3281814 3280462	0	210.822	63	20	352	20	1	450	49.3	6.62	1053.3	20	0	113.8	103	94.4	67.2	104.9	99.8	134.4	136.3	109.7	91.1	85.8	90.1	89.6	104.3	89.8	98.5	85.3	102	3.00255e+08	2.71633e+08	2.49116e+08	1.77188e+08	2.76677e+08	2.63194e+08	3.54518e+08	3.59611e+08	2.89422e+08	2.40411e+08	2.26427e+08	2.37812e+08	2.36307e+08	2.75028e+08
FALSE	High	IsMasterProtein	orf02702_1	2762852 2766631 fy26.complete.fna 2762852 2766631	0	210.577	40	44	390	44	1	1259	136.7	5.03	842.35	44	0	95.8	101.6	102.9	88.7	81.4	71	98.4	113.1	100.4	107	125	110.9	111	121.7	94.9	92.4	94.4	89.4	2.30543e+08	2.44534e+08	2.47537e+08	2.13348e+08	1.95807e+08	1.70963e+08	2.36834e+08	2.72214e+08	2.41509e+08	2.57562e+08	3.009e+08	2.66969e+08	2.66999e+08	2.92926e+08
FALSE	High	IsMasterProtein	orf01373_1	1403605 1400765 fy26.complete.fna 1403605 1400765	0	210.534	46	31	327	31	1	946	108.2	5.24	873.92	31	0	95.6	107.5	98.8	69.7	66.2	68.9	109.3	96	102.4	121.8	119.2	118.9	110	103.2	108.2	102.2	101.3	100.8	1.22568e+08	1.37792e+08	1.26663e+08	8.94086e+07	8.49026e+07	8.83635e+07	1.40222e+08	1.23048e+08	1.31368e+08	1.56254e+08	1.52824e+08	1.52474e+08	1.41039e+08	1.32364e+08
FALSE	High	IsMasterProtein	orf03348_1	3443811 3447173 fy26.complete.fna 3443811 3447173	0	210.482	38	31	256	31	1	1120	127.1	7.84	578.12	31	0	88.7	91.4	76.9	159.4	163.7	152.9	90.7	81.5	89.2	133.7	99.4	85.7	94.3	89.3	78.8	76.4	89.4	58.8	3.14126e+08	3.23546e+08	2.72316e+08	5.64427e+08	5.79544e+08	5.41416e+08	3.21039e+08	2.88721e+08	3.15836e+08	4.73534e+08	3.51907e+08	3.03372e+08	3.34115e+08	3.16079e+08
FALSE	High	IsMasterProtein	orf03320_1	3414688 3415962 fy26.complete.fna 3414688 3415962	0	210.471	76	24	607	24	1	424	46.3	5.35	1560.82	24	0	85.6	91.2	84.5	88.5	94.7	102.9	101.5	92.6	89.7	94.5	110.8	110.8	120.8	132.3	98.5	93.8	100.2	107.2	1.48137e+09	1.57778e+09	1.46188e+09	1.531e+09	1.63964e+09	1.78146e+09	1.75733e+09	1.60194e+09	1.55219e+09	1.63567e+09	1.91733e+09	1.91698e+09	2.09114e+09	2.28989e+09
FALSE	High	IsMasterProtein	orf03795_1	3918893 3921001 fy26.complete.fna 3918893 3921001	0	210.457	49	31	451	31	1	702	78.8	8.75	1022.34	31	0	138.8	119.3	117	85.9	66.8	86.5	75.5	98.3	67.3	95.6	110.4	103.7	96.2	108	114.3	122.1	99.6	94.8	8.62818e+08	7.42007e+08	7.2779e+08	5.34032e+08	4.15442e+08	5.3811e+08	4.69254e+08	6.11244e+08	4.18438e+08	5.94464e+08	6.86245e+08	6.44615e+08	5.98194e+08	6.71492e+08
FALSE	High	IsMasterProtein	orf02876_1	2934672 2935391 fy26.complete.fna 2934672 2935391	0	210.131	81	18	1250	18	1	239	25.9	5.66	3094.15	18	0	96.2	113.9	107.6	58.3	65.3	59.2	117.3	113.7	129.6	95.4	102	102.2	114.5	109.7	104.9	93.9	103.5	112.9	4.21398e+09	4.99152e+09	4.7175e+09	2.5533e+09	2.86109e+09	2.59459e+09	5.13902e+09	4.98487e+09	5.68002e+09	4.18069e+09	4.47121e+09	4.48048e+09	5.01837e+09	4.8071e+09
FALSE	High	IsMasterProtein	orf01354_1	1380017 1381498 fy26.complete.fna 1380017 1381498	0	209.693	59	21	556	21	1	493	53.7	5.66	1494.32	21	0	101.9	93.7	80.2	126	144.9	117	98.5	81.2	81.5	114.6	115.5	103.2	101.6	126.3	93.1	85.9	68.4	66.5	1.34276e+09	1.23378e+09	1.0565e+09	1.6597e+09	1.90912e+09	1.54098e+09	1.29771e+09	1.07024e+09	1.07418e+09	1.50916e+09	1.52195e+09	1.35899e+09	1.33887e+09	1.66326e+09
FALSE	High	IsMasterProtein	orf03820_1	3943190 3944308 fy26.complete.fna 3943190 3944308	0	209.227	51	13	378	13	1	372	40.6	7.14	1220.5	13	0	84.5	102.1	103.9	18.6	14	13.1	150.1	158.2	144.3	73.1	111.8	85.2	108.2	106.8	102.6	153.6	124.7	145.3	5.06842e+08	6.12183e+08	6.23229e+08	1.11672e+08	8.39524e+07	7.84358e+07	9.00155e+08	9.49218e+08	8.65385e+08	4.38773e+08	6.70331e+08	5.1126e+08	6.48805e+08	6.4082e+08
FALSE	High	IsMasterProtein	orf00572_1	582077 583390 fy26.complete.fna 582077 583390	0	209.054	61	18	489	18	1	437	47.3	5.88	1270.16	18	0	92.9	100.7	88.8	135.3	141.2	148.6	86.8	88	87.3	106.6	121.2	117.6	77.8	85.7	79.6	85.8	81.9	74	4.88533e+08	5.29446e+08	4.67069e+08	7.11284e+08	7.42239e+08	7.81078e+08	4.5646e+08	4.6277e+08	4.58862e+08	5.60347e+08	6.37368e+08	6.18328e+08	4.09116e+08	4.50275e+08
FALSE	High	IsMasterProtein	orf02403_1	2467912 2466722 fy26.complete.fna 2467912 2466722	0	207.859	69	23	590	23	1	396	43.3	6.13	1561.36	23	0	134.1	130.7	143.8	85.2	76.8	81.7	100.2	99	94.6	79.2	97.8	89.2	99	104.5	113.8	93.9	90.1	86.2	1.45818e+09	1.42112e+09	1.56407e+09	9.26957e+08	8.35169e+08	8.88848e+08	1.09025e+09	1.07696e+09	1.02938e+09	8.61734e+08	1.06365e+09	9.70646e+08	1.07655e+09	1.13638e+09
FALSE	High	IsMasterProtein	orf01372_1	1400717 1399284 fy26.complete.fna 1400717 1399284	0	207.187	68	25	736	25	1	477	51	5.41	1856.47	25	0	91.1	82	92.3	150.4	155.1	149.2	86.2	94.8	84.9	86.7	88.2	96.9	88.8	82.7	94.1	92.5	89.2	94.8	6.81981e+08	6.13309e+08	6.90524e+08	1.12531e+09	1.16104e+09	1.11689e+09	6.45089e+08	7.09542e+08	6.35057e+08	6.49139e+08	6.60328e+08	7.25371e+08	6.64461e+08	6.19047e+08
FALSE	High	IsMasterProtein	orf03613_1	3712799 3713794 fy26.complete.fna 3712799 3713794	0	206.986	77	14	653	14	1	331	36.3	5.27	2005.53	14	0	114.1	116	111	76.6	74.3	92.5	108.1	108.4	102.2	86.7	102	98	114.7	100.7	97.2	102.6	96.8	98	1.89936e+09	1.93102e+09	1.84713e+09	1.27445e+09	1.23702e+09	1.53904e+09	1.79843e+09	1.80442e+09	1.70131e+09	1.44272e+09	1.69684e+09	1.63156e+09	1.90924e+09	1.67565e+09
FALSE	High	IsMasterProtein	orf01485_1	1520056 1518719 fy26.complete.fna 1520056 1518719	0	206.978	67	26	673	26	1	445	47.5	6.02	1617.58	26	0	96.8	100	97.7	102.6	99.8	102.3	96.7	103.5	87.2	98.9	112.3	121.9	92.2	100.1	98.6	95.5	91.8	102.1	7.75792e+08	8.01291e+08	7.82837e+08	8.2182e+08	7.9909e+08	8.19797e+08	7.74733e+08	8.2874e+08	6.98173e+08	7.92462e+08	8.99504e+08	9.76361e+08	7.38442e+08	8.01495e+08
FALSE	High	IsMasterProtein	orf01105_1	1119327 1116439 fy26.complete.fna 1119327 1116439	0	206.901	40	33	311	33	1	962	107.9	6.24	699.28	33	0	100.7	90.1	75.8	104.1	113.1	90.9	89.4	110.8	83.7	114.5	93.4	110.1	101.5	154.1	127	123.8	66.4	50.7	5.58382e+08	4.99802e+08	4.20414e+08	5.77272e+08	6.27029e+08	5.04172e+08	4.95751e+08	6.14499e+08	4.63982e+08	6.35103e+08	5.17836e+08	6.10345e+08	5.63154e+08	8.54485e+08
FALSE	High	IsMasterProtein	orf03579_1	3680081 3681298 fy26.complete.fna 3680081 3681298	0	206.288	42	17	884	17	1	405	44	5.81	2521.18	17	0	99.1	101.3	109	127.3	134.3	136.5	97.7	99.3	104	80.1	77.1	85.8	88.8	86.7	82.7	97.2	91.8	101.3	4.22421e+09	4.32092e+09	4.64645e+09	5.42885e+09	5.72397e+09	5.82116e+09	4.16481e+09	4.23298e+09	4.43238e+09	3.4137e+09	3.28927e+09	3.65763e+09	3.78798e+09	3.69727e+09
FALSE	High	IsMasterProtein	orf03842_1	3966516 3967757 fy26.complete.fna 3966516 3967757	0	205.685	74	20	653	20	1	413	45.7	5.86	1828.99	20	0	96.3	128.9	114.5	53.8	59.2	58.3	111.6	114	96	103.5	112.7	106.1	111.8	114.2	120.3	94.9	101.6	102.3	1.15256e+09	1.54153e+09	1.36954e+09	6.43557e+08	7.07682e+08	6.9726e+08	1.3354e+09	1.36442e+09	1.1487e+09	1.23816e+09	1.34806e+09	1.26992e+09	1.33787e+09	1.36676e+09
FALSE	High	IsMasterProtein	orf01211_1	1234352 1235506 fy26.complete.fna 1234352 1235506	0	204.728	66	17	677	17	1	384	41.9	5.26	1846.38	17	0	69.7	77.9	84.5	131.5	137.7	141.6	93.4	99.7	89.2	124	132.2	138.2	77.4	81.4	86	74.3	81.6	79.8	6.6998e+08	7.48816e+08	8.12954e+08	1.2644e+09	1.3246e+09	1.36204e+09	8.97665e+08	9.58686e+08	8.57547e+08	1.19237e+09	1.27116e+09	1.32872e+09	7.44015e+08	7.82647e+08
FALSE	High	IsMasterProtein	orf02716_1	2780921 2778783 fy26.complete.fna 2780921 2778783	0	203.84	49	29	338	29	1	712	80	6.83	775.32	29	0	32.7	33.2	29.7	351.3	406	383.2	33.8	34.5	37.5	96.4	85	77	36.5	33.1	30.8	32.6	31.3	35.4	1.21785e+08	1.23717e+08	1.10693e+08	1.3082e+09	1.51219e+09	1.42722e+09	1.25703e+08	1.28509e+08	1.3972e+08	3.59074e+08	3.16475e+08	2.86803e+08	1.3586e+08	1.23129e+08
FALSE	High	IsMasterProtein	orf01033_1	1034117 1032480 fy26.complete.fna 1034117 1032480	0	203.339	63	28	784	28	1	545	60.3	5.94	1803.47	28	0	92.2	95.1	90.8	129.3	133.3	123.5	89.1	89.4	97.8	93.4	90.4	89.4	90.3	93.6	92.6	97.5	106	106.4	1.70062e+09	1.75438e+09	1.67557e+09	2.38638e+09	2.45963e+09	2.27869e+09	1.64409e+09	1.65013e+09	1.80411e+09	1.72279e+09	1.66785e+09	1.64987e+09	1.66584e+09	1.7268e+09
FALSE	High	IsMasterProtein	orf03298_1	3395514 3394540 fy26.complete.fna 3395514 3394540	0	203.314	71	16	475	16	1	324	36.4	5.3	1419.99	16	0	118.9	126.7	101.9	36.5	31.8	40.3	109.4	120	115.9	145	123.5	122.6	120.7	114.2	119.5	79.2	83.3	90.6	1.45753e+09	1.55305e+09	1.24863e+09	4.4794e+08	3.89318e+08	4.93829e+08	1.3415e+09	1.47054e+09	1.42048e+09	1.77781e+09	1.51463e+09	1.50346e+09	1.47972e+09	1.40044e+09
FALSE	High	IsMasterProtein	orf00448_1	472903 471566 fy26.complete.fna 472903 471566	0	202.43	63	23	737	23	1	445	49.3	6.86	1744.83	23	0	98.5	94.5	93.7	132.6	130.2	149.6	102.9	106	96.5	79	84.2	83.1	96.8	88.6	84.4	98.4	84.9	96	1.34489e+09	1.29064e+09	1.27928e+09	1.80954e+09	1.7779e+09	2.04274e+09	1.40504e+09	1.44701e+09	1.31696e+09	1.07876e+09	1.1498e+09	1.13433e+09	1.32074e+09	1.20912e+09
FALSE	High	IsMasterProtein	orf00486_1	509470 508334 fy26.complete.fna 509470 508334	0	202.29	74	23	463	23	1	378	41.3	6.67	1140.52	23	0	104.2	111.6	111.7	68.8	69	70.2	100.4	115.5	106	106.6	108.3	105.3	100.1	111.4	100	105.8	103.2	101.8	5.31767e+08	5.69342e+08	5.70274e+08	3.51139e+08	3.52351e+08	3.58393e+08	5.12301e+08	5.89403e+08	5.41045e+08	5.44036e+08	5.52588e+08	5.37403e+08	5.11098e+08	5.68555e+08
FALSE	High	IsMasterProtein	orf00293_1	302395 300098 fy26.complete.fna 302395 300098	0	202.204	52	34	494	34	1	765	83.5	6.1	1123.46	34	0	88.3	103.6	104.5	87.7	97.6	93.3	94.8	99.1	95.5	104	112.3	121.5	100.1	98.4	102.6	93.4	104.2	99	2.41741e+08	2.83488e+08	2.86151e+08	2.40092e+08	2.67148e+08	2.55358e+08	2.5957e+08	2.71387e+08	2.61476e+08	2.84542e+08	3.07353e+08	3.32638e+08	2.73882e+08	2.69305e+08
FALSE	High	IsMasterProtein	orf00616_1	633780 634751 fy26.complete.fna 633780 634751	0	201.853	83	16	617	16	1	323	34.5	6.06	1877.51	16	0	132.6	129.2	131.8	55.2	48.4	62.7	93.2	96.4	78.7	108.8	117.1	115.7	110.6	114.9	131.9	96.4	89.1	87.3	1.63351e+09	1.59209e+09	1.62403e+09	6.79956e+08	5.96218e+08	7.72798e+08	1.14754e+09	1.18762e+09	9.69026e+08	1.34047e+09	1.4427e+09	1.42528e+09	1.36246e+09	1.41512e+09
FALSE	High	IsMasterProtein	orf02927_1	2987379 2988527 fy26.complete.fna 2987379 2988527	0	201.603	76	17	218	17	1	382	41.4	6.48	700.07	17	0	47.7	46.9	40.2	300.4	341.6	301.8	49.4	48.4	35.1	75.6	75.2	74.1	65.5	64.1	67.8	56.9	56.5	52.7	7.53846e+07	7.41769e+07	6.3537e+07	4.74699e+08	5.39919e+08	4.76931e+08	7.80592e+07	7.6461e+07	5.55419e+07	1.19497e+08	1.18879e+08	1.1717e+08	1.03518e+08	1.01359e+08
FALSE	High	IsMasterProtein	orf03888_1	4006589 4007986 fy26.complete.fna 4006589 4007986	0	201.357	65	23	513	23	1	465	52.8	6.68	1190.55	23	0	111.5	97.3	107.2	99.9	98.4	92	108	105.7	114.5	108.1	93.4	95.2	114.8	100.3	97.8	89.8	87.3	78.7	5.78443e+08	5.04617e+08	5.5635e+08	5.18362e+08	5.10612e+08	4.77193e+08	5.60242e+08	5.48214e+08	5.93893e+08	5.60793e+08	4.84726e+08	4.93969e+08	5.95454e+08	5.20493e+08
FALSE	High	IsMasterProtein	orf01619_1	1640181 1639360 fy26.complete.fna 1640181 1639360	0	200.908	56	14	1458	14	1	273	29.8	10.93	3372.97	14	0	85.3	81.8	85	152.7	142.3	138.5	91.6	94.7	90.5	97.6	102.1	98.3	85.2	84.5	95.3	91.9	92.2	90.4	8.54156e+09	8.19249e+09	8.51123e+09	1.52996e+10	1.42586e+10	1.3878e+10	9.17557e+09	9.48924e+09	9.06965e+09	9.77411e+09	1.02261e+10	9.85234e+09	8.53779e+09	8.46323e+09
FALSE	High	IsMasterProtein	orf03287_1	3385198 3387012 fy26.complete.fna 3385198 3387012	0	200.784	51	26	576	25	1	604	65.1	8	1383.62	26	0	95.8	84.9	95.7	136	131.9	127.3	99.7	91.2	108.2	81.8	80.6	81.5	103.8	92.4	100.3	104	96.7	88.1	6.11721e+08	5.42312e+08	6.11511e+08	8.68875e+08	8.42248e+08	8.13241e+08	6.3694e+08	5.82258e+08	6.91197e+08	5.22514e+08	5.14642e+08	5.20825e+08	6.62924e+08	5.89955e+08
FALSE	High	IsMasterProtein	orf04536_1	4611533 4613077 fy26.complete.fna 4611533 4613077	0	200.648	74	30	443	30	1	514	58.5	5.92	1101.24	30	0	130.5	116.1	112.9	65.7	55.6	57	92.9	118.1	103.4	87.7	102.6	101.8	111.6	114.3	111.8	112.9	94.2	110.7	4.03494e+08	3.59008e+08	3.49123e+08	2.03092e+08	1.7193e+08	1.76336e+08	2.87204e+08	3.64924e+08	3.19712e+08	2.71164e+08	3.17102e+08	3.14601e+08	3.44953e+08	3.53428e+08
FALSE	High	IsMasterProtein	orf00701_1	730908 729790 fy26.complete.fna 730908 729790	0	199.722	81	25	525	25	1	372	40.7	6.21	1379.97	25	0	96.9	114.8	111.9	87.3	88	98.4	103.7	112.8	83.4	113.5	102.7	106.4	92.3	99.4	118.6	94.5	91.6	83.6	1.24886e+09	1.48035e+09	1.44235e+09	1.12471e+09	1.13372e+09	1.2688e+09	1.33652e+09	1.45454e+09	1.07545e+09	1.46251e+09	1.32429e+09	1.3715e+09	1.18949e+09	1.28184e+09
FALSE	High	IsMasterProtein	orf04279_1	4347640 4348683 fy26.complete.fna 4347640 4348683	0	199.665	70	16	457	16	1	347	36.6	5.33	1228.93	16	0	99.9	88.6	92.2	107.2	111.3	104.2	93.1	105.2	90.7	99.7	100.5	111.1	93.4	96.1	105.5	107.3	99.1	94.9	1.05134e+09	9.318e+08	9.70282e+08	1.12784e+09	1.17107e+09	1.0957e+09	9.79387e+08	1.10629e+09	9.54489e+08	1.04884e+09	1.05738e+09	1.16864e+09	9.82817e+08	1.01094e+09
FALSE	High	IsMasterProtein	orf03950_1	4063197 4064501 fy26.complete.fna 4063197 4064501	0	199.365	72	24	495	24	1	434	47.3	8.85	1322.52	24	0	109.6	104.4	88.4	93.2	96.2	88.2	111.9	91	106.7	92.2	97.4	91.5	107.3	105.8	103.8	108.4	92.2	111.7	4.79878e+08	4.57099e+08	3.87092e+08	4.07883e+08	4.211e+08	3.86337e+08	4.89766e+08	3.98325e+08	4.67043e+08	4.0378e+08	4.26504e+08	4.00441e+08	4.69779e+08	4.63311e+08
FALSE	High	IsMasterProtein	orf03519_1	3618200 3616776 fy26.complete.fna 3618200 3616776	0	197.961	65	24	483	24	1	474	53.6	5.34	1267.24	24	0	92.5	83.3	88.7	164	167.4	176.1	70.8	86.9	78.1	96.7	100.8	92.9	87.5	99.7	87.6	80.5	67.7	78.7	4.29037e+08	3.86375e+08	4.11227e+08	7.60116e+08	7.75898e+08	8.16261e+08	3.28328e+08	4.03057e+08	3.61903e+08	4.48513e+08	4.67332e+08	4.30576e+08	4.05738e+08	4.62253e+08
FALSE	High	IsMasterProtein	orf04369_1	4438306 4440408 fy26.complete.fna 4438306 4440408	0	197.034	57	30	431	30	1	700	77.8	6.67	1031.73	30	0	65.9	73.3	73.3	144.1	174.2	167.6	108.7	105	102.2	64.6	83.2	85	105	86.8	96.2	93.6	85.9	85.4	1.34068e+08	1.49034e+08	1.49076e+08	2.93052e+08	3.54242e+08	3.40756e+08	2.2104e+08	2.13565e+08	2.0778e+08	1.31306e+08	1.6916e+08	1.72769e+08	2.13435e+08	1.76522e+08
FALSE	High	IsMasterProtein	orf03649_1	3750018 3751103 fy26.complete.fna 3750018 3751103	0	196.752	61	11	325	11	1	361	38.8	6.39	1195.92	11	0	97.3	114	101	34.2	38	49.2	117.4	120	109.6	114.2	155.7	132.2	107.4	122.4	106.4	100.8	90.3	89.7	1.98381e+08	2.32356e+08	2.05795e+08	6.96816e+07	7.74754e+07	1.00301e+08	2.39305e+08	2.44597e+08	2.23348e+08	2.32761e+08	3.17395e+08	2.69364e+08	2.18908e+08	2.494e+08
FALSE	High	IsMasterProtein	orf03161_1	3246151 3247404 fy26.complete.fna 3246151 3247404	0	196.733	77	22	637	22	1	417	44.5	5.64	1772.46	22	0	100.5	107.9	103.3	66.6	94.5	76.3	101.2	105.9	96.1	114.4	137.1	139.7	101.6	119.2	79.5	80.8	85	90.6	6.80467e+08	7.3067e+08	6.99235e+08	4.50695e+08	6.39656e+08	5.16552e+08	6.85146e+08	7.16996e+08	6.50854e+08	7.74604e+08	9.28065e+08	9.45767e+08	6.87635e+08	8.06917e+08
FALSE	High	IsMasterProtein	orf02196_1	2246923 2247687 fy26.complete.fna 2246923 2247687	0	196.73	88	14	1221	14	1	254	27.3	6.43	3645.85	14	0	103.8	106.3	105.7	79.1	80.4	79.2	95.2	99.1	113.6	106.5	114.5	109.9	100.7	111.4	108.7	95.2	93.8	96.9	3.23056e+09	3.31043e+09	3.28954e+09	2.46272e+09	2.50312e+09	2.46708e+09	2.96263e+09	3.08578e+09	3.53725e+09	3.3152e+09	3.56538e+09	3.42099e+09	3.13417e+09	3.46988e+09
FALSE	High	IsMasterProtein	orf02083_1	2120947 2119577 fy26.complete.fna 2120947 2119577	0	195.96	61	19	380	19	1	456	49.2	6.54	1079.95	19	0	104.4	96.5	104.6	128.8	106.4	131.9	86.7	84.5	79.3	121	98.9	128.2	80.2	71.3	95.2	92.8	82.2	107.3	6.45901e+08	5.96646e+08	6.46734e+08	7.96382e+08	6.57757e+08	8.15591e+08	5.36301e+08	5.22391e+08	4.90358e+08	7.48331e+08	6.11435e+08	7.92632e+08	4.95939e+08	4.41115e+08
FALSE	High	IsMasterProtein	orf03222_1	3316825 3317874 fy26.complete.fna 3316825 3317874	0	194.362	64	17	498	17	1	349	38	6.29	1379.09	17	0	134.8	131.9	120.6	44.3	44.3	43.9	106.3	104	106.9	108.3	112.8	105.9	110.8	108.9	106.8	105.3	110	94.2	1.49336e+09	1.46097e+09	1.33625e+09	4.90485e+08	4.90409e+08	4.86312e+08	1.17817e+09	1.15198e+09	1.18496e+09	1.19974e+09	1.25033e+09	1.17332e+09	1.2278e+09	1.20698e+09
FALSE	High	IsMasterProtein	orf04559_1	4633683 4632259 fy26.complete.fna 4633683 4632259	0	193.69	63	18	359	18	1	474	50.8	6.1	1091.52	18	0	105.3	120.9	123.6	47.4	43.9	38.5	99.3	115.1	115.5	119	122.5	115.1	107.2	112.6	101.5	101.5	105.5	105.6	5.40122e+08	6.20609e+08	6.34209e+08	2.43231e+08	2.25437e+08	1.9775e+08	5.09564e+08	5.90488e+08	5.92858e+08	6.10522e+08	6.28412e+08	5.90645e+08	5.50226e+08	5.77557e+08
FALSE	High	IsMasterProtein	orf02805_1	2865617 2864445 fy26.complete.fna 2865617 2864445	0	193.456	58	18	476	18	1	390	41.1	5.26	1465.14	18	0	95	100.5	88.2	104.5	113.4	108.3	96.2	88.2	93.8	128.4	105.2	109.5	92.9	89.7	90.6	107.6	94.5	93.5	1.19188e+09	1.26086e+09	1.10577e+09	1.31132e+09	1.42221e+09	1.35849e+09	1.20608e+09	1.10673e+09	1.17649e+09	1.6102e+09	1.31984e+09	1.37366e+09	1.16503e+09	1.12455e+09
FALSE	High	IsMasterProtein	orf02128_1	2176018 2174753 fy26.complete.fna 2176018 2174753	0	192.718	63	21	429	21	1	421	47.1	7.68	1236.66	21	0	114.3	116.5	112.6	54.3	59.8	61.4	100.4	107.6	85.5	121.1	126.2	119.1	116.2	109.1	110.4	101	99.1	85.2	6.36918e+08	6.49514e+08	6.27787e+08	3.0286e+08	3.33496e+08	3.41933e+08	5.59645e+08	5.99753e+08	4.76389e+08	6.75194e+08	7.03432e+08	6.63931e+08	6.47507e+08	6.0831e+08
FALSE	High	IsMasterProtein	orf02297_1	2343588 2342257 fy26.complete.fna 2343588 2342257	0	192.427	64	26	1073	26	1	443	49.6	5.35	2709.82	26	0	113.6	101.2	107	52.6	50.5	49	118.4	117.5	107.7	107.2	100.1	100.2	116.4	117.2	111.8	106.8	114.6	108.2	2.49113e+09	2.21921e+09	2.34499e+09	1.15248e+09	1.10758e+09	1.07483e+09	2.59546e+09	2.57605e+09	2.35994e+09	2.34916e+09	2.19387e+09	2.19555e+09	2.55173e+09	2.56816e+09
FALSE	High	IsMasterProtein	orf04404_1	4470512 4471786 fy26.complete.fna 4470512 4471786	0	192.289	50	17	562	17	1	424	47.5	5.81	1646.14	17	0	115.7	99.9	106.7	91.8	91.7	90.7	100.7	104.7	97.4	106	108	107.3	98.1	100.9	94.9	95	101.1	89.3	1.02448e+09	8.84659e+08	9.447e+08	8.12387e+08	8.12187e+08	8.03366e+08	8.91894e+08	9.27392e+08	8.62267e+08	9.3838e+08	9.56686e+08	9.50489e+08	8.69001e+08	8.93733e+08
FALSE	High	IsMasterProtein	orf02663_1	2725190 2726815 fy26.complete.fna 2725190 2726815	0	192.234	52	23	615	22	1	541	60.6	7.97	1499.05	23	1	120	122.2	117.6	27.1	28.3	28.5	119.2	122.3	122.9	137.8	156.7	150.1	109.1	105	87.4	96.7	77.4	71.6	1.17857e+09	1.19977e+09	1.1543e+09	2.6658e+08	2.77441e+08	2.79738e+08	1.17051e+09	1.20131e+09	1.20673e+09	1.35325e+09	1.53915e+09	1.47388e+09	1.07142e+09	1.03058e+09
FALSE	High	IsMasterProtein	orf01695_1	1707429 1709960 fy26.complete.fna 1707429 1709960	0	191.963	49	32	313	32	1	843	92.7	6.05	762	32	0	77.9	86.3	91.1	138	143	155.8	70.2	94.4	83.5	93.2	115.8	122.4	99.2	107.6	92.4	70.6	72.2	86.3	8.13128e+07	9.01351e+07	9.51166e+07	1.44076e+08	1.49263e+08	1.62633e+08	7.33231e+07	9.85635e+07	8.72159e+07	9.73524e+07	1.20877e+08	1.27791e+08	1.03526e+08	1.12387e+08
FALSE	High	IsMasterProtein	orf02370_1	2431555 2429966 fy26.complete.fna 2431555 2429966	0	191.751	65	28	412	28	1	529	57.3	5.78	1039.79	28	0	119.8	116.1	122.9	83.7	44	128.9	93.1	125.5	50.2	63.9	103.8	88.5	108.7	105	116.4	122.6	102.7	104.2	1.15013e+09	1.11452e+09	1.17928e+09	8.03322e+08	4.22035e+08	1.23747e+09	8.93889e+08	1.20427e+09	4.81649e+08	6.13613e+08	9.9589e+08	8.49498e+08	1.04317e+09	1.00812e+09
FALSE	High	IsMasterProtein	orf01333_1	1360414 1358156 fy26.complete.fna 1360414 1358156	0	191.414	50	28	293	28	1	752	83.8	6.68	703.41	28	0	89.5	98.1	96.4	100.9	126.8	108	102.3	97	94.7	114.3	108.3	103.3	112.9	97.5	111.4	89.9	73.3	75.6	1.64418e+08	1.80059e+08	1.77043e+08	1.85244e+08	2.32885e+08	1.98335e+08	1.87822e+08	1.78054e+08	1.73818e+08	2.09795e+08	1.98788e+08	1.89625e+08	2.07353e+08	1.79027e+08
FALSE	High	IsMasterProtein	orf01742_1	1763360 1762065 fy26.complete.fna 1763360 1762065	0	191.399	68	21	550	21	1	431	48.6	6.14	1425.98	21	0	91.5	80.3	88.9	113.5	120.8	119.8	91.7	92.8	90.2	103.1	105.5	115.3	97.8	101.3	98.3	95.5	96.7	96.9	4.74291e+08	4.16222e+08	4.60776e+08	5.88077e+08	6.25854e+08	6.20882e+08	4.74896e+08	4.80855e+08	4.67128e+08	5.34459e+08	5.46515e+08	5.97636e+08	5.06747e+08	5.25129e+08
FALSE	High	IsMasterProtein	orf00769_1	805885 807240 fy26.complete.fna 805885 807240	0	191.278	68	25	455	25	1	451	52.8	8.98	1196.23	25	0	101.6	108.2	106	57.1	60.3	58	99.1	105.1	93.6	115.6	123.9	114.8	113.1	104.7	112	101.3	115.4	110.3	4.0295e+08	4.29347e+08	4.20243e+08	2.26494e+08	2.3933e+08	2.30127e+08	3.92913e+08	4.16793e+08	3.71154e+08	4.58398e+08	4.91506e+08	4.55352e+08	4.48636e+08	4.15123e+08
FALSE	High	IsMasterProtein	orf04577_1	4650177 4648558 fy26.complete.fna 4650177 4648558	0	191.149	56	26	365	26	1	539	61.3	5.97	910.44	26	0	85.9	90.1	91.9	167.1	183.8	186.1	82.5	75.3	65.3	89.4	89.5	91.3	96.5	95	82.2	89.8	74.8	63.5	1.58249e+08	1.65945e+08	1.69192e+08	3.07635e+08	3.38469e+08	3.42589e+08	1.51896e+08	1.38725e+08	1.2021e+08	1.64619e+08	1.64788e+08	1.68027e+08	1.77635e+08	1.74912e+08
FALSE	High	IsMasterProtein	WP_000715078.1	MULTISPECIES: hypothetical protein [Enterobacteriaceae]	0	191.128	60	25	396	25	1	500	59.4	5.81	954.32	25	0	87.4	93.8	88.4	110.9	91.6	88.2	107.5	148.2	105.9	102.1	109.1	100.4	86.3	85.9	120	82.3	88.7	103.4	2.69742e+08	2.8947e+08	2.73049e+08	3.42357e+08	2.82734e+08	2.72304e+08	3.31818e+08	4.57709e+08	3.26977e+08	3.15202e+08	3.36829e+08	3.10102e+08	2.66435e+08	2.65349e+08
FALSE	High	IsMasterProtein	orf01547_1	1581811 1578011 fy26.complete.fna 1581811 1578011	0	190.979	35	31	212	31	1	1266	138.8	5.62	500.07	31	0	124.6	100.4	92.5	88.2	87.5	95.4	79	103.7	69.6	104.5	99.2	107.5	105.9	102.2	104.2	146.6	87.5	101.6	5.36868e+07	4.32333e+07	3.98524e+07	3.79711e+07	3.76857e+07	4.10887e+07	3.4037e+07	4.46506e+07	2.99773e+07	4.4997e+07	4.27429e+07	4.63032e+07	4.56349e+07	4.40228e+07
FALSE	High	IsMasterProtein	orf03828_1	3951668 3952978 fy26.complete.fna 3951668 3952978	0	190.86	55	17	361	17	1	436	47.6	6.79	1039.46	17	0	109.7	117.5	119.1	21.6	19.2	22	121	137.7	122.4	96.7	100.9	99.2	127.7	130.1	129.4	97	106.8	121.9	4.46935e+08	4.78845e+08	4.85341e+08	8.78112e+07	7.83384e+07	8.96624e+07	4.93144e+08	5.61202e+08	4.98729e+08	3.94137e+08	4.11171e+08	4.04333e+08	5.20425e+08	5.29999e+08
FALSE	High	IsMasterProtein	orf02650_1	2713042 2714301 fy26.complete.fna 2713042 2714301	0	190.655	59	18	613	18	1	419	45.5	6.02	1698.29	18	0	98.2	98.8	100.3	87.5	83	74.7	94.6	104.5	103.3	111.8	111.5	117.6	104.5	105.5	103	102.3	100.7	98.3	1.06863e+09	1.07515e+09	1.09107e+09	9.51622e+08	9.02616e+08	8.12917e+08	1.0294e+09	1.13682e+09	1.12372e+09	1.21652e+09	1.21309e+09	1.27996e+09	1.13694e+09	1.1479e+09
FALSE	High	IsMasterProtein	orf01857_1	1881756 1880260 fy26.complete.fna 1881756 1880260	0	190.537	65	24	384	24	1	498	55.5	6.02	1051.7	24	0	96.9	92	94.1	115.2	119.9	118.9	92.8	104.1	92.6	105.3	108.3	104.1	99.3	93.1	92	89.1	89.8	92.5	3.53618e+08	3.3556e+08	3.43307e+08	420151139	4.37554e+08	4.33694e+08	3.3867e+08	3.79815e+08	3.37706e+08	3.84165e+08	3.94955e+08	3.79728e+08	3.62329e+08	3.39536e+08
FALSE	High	IsMasterProtein	orf04121_1	4203753 4204553 fy26.complete.fna 4203753 4204553	0	190.536	81	24	480	24	1	266	29	7.39	1342.78	24	0	106.4	124.2	128.1	31.2	35.4	35.2	106.3	122.2	106.4	123.4	117.5	122.7	110.3	112.4	107.5	106.6	103.7	100.5	1.15001e+09	1.34216e+09	1.3847e+09	3.3748e+08	3.82351e+08	3.80496e+08	1.14955e+09	1.32077e+09	1.14984e+09	1.3341e+09	1.27032e+09	1.3268e+09	1.19211e+09	1.21493e+09
FALSE	High	IsMasterProtein	orf02865_1	2923470 2925044 fy26.complete.fna 2923470 2925044	0	190.307	57	25	404	25	1	524	58.9	5.97	1029.57	25	0	85	90.6	100.3	170.5	177.4	196.3	87.4	84	84.7	79.4	85.6	80.2	85.3	75.6	78.8	84.3	78.7	75.7	2.79571e+08	2.97927e+08	3.29782e+08	5.60641e+08	5.83336e+08	6.45497e+08	2.87317e+08	2.76312e+08	2.78483e+08	2.61208e+08	2.81332e+08	2.63699e+08	2.80575e+08	2.48684e+08
FALSE	High	IsMasterProtein	orf00697_1	726460 724988 fy26.complete.fna 726460 724988	0	190.134	64	28	438	27	1	490	55	5.85	941.21	28	1	94.4	99.4	101.5	103.1	107	106.7	96.4	105.3	103.6	106.8	109.1	105.5	90.1	93.1	87.6	105.1	92.5	93.1	7.18838e+08	7.56316e+08	7.7235e+08	7.84642e+08	8.14292e+08	8.12202e+08	7.33848e+08	8.01433e+08	7.88709e+08	8.13158e+08	8.30468e+08	8.02727e+08	6.85772e+08	7.08674e+08
FALSE	High	IsMasterProtein	orf02061_1	2093281 2094645 fy26.complete.fna 2093281 2094645	0	189.201	62	21	343	21	1	454	49.2	5.06	934.47	21	0	98.2	113.2	103	115.1	119.9	119.5	93.7	82.8	84	111	109.4	107.4	92.3	92.5	89.7	86.3	96.2	85.6	2.40225e+08	2.7707e+08	2.52128e+08	2.81711e+08	2.93394e+08	2.92457e+08	2.29242e+08	2.02588e+08	2.05453e+08	2.71672e+08	2.67597e+08	2.62812e+08	2.25788e+08	2.26395e+08
FALSE	High	IsMasterProtein	orf01882_1	1908752 1907202 fy26.complete.fna 1908752 1907202	0	189.18	58	20	405	20	1	516	58.2	6.2	1027.15	20	0	132.6	144.5	136.2	13.7	12.9	15	95	97.2	98.1	97.6	96.8	100.9	115.2	114.8	121.1	136.8	134.6	137.1	5.72549e+08	6.23724e+08	5.87897e+08	59155360	5.56492e+07	6.46626e+07	4.09924e+08	4.19755e+08	4.23503e+08	4.21479e+08	4.1771e+08	4.35391e+08	4.97426e+08	4.95548e+08
FALSE	High	IsMasterProtein	orf02994_1	3062642 3063904 fy26.complete.fna 3062642 3063904	0	189.017	80	20	298	20	1	420	45.3	6.24	756.87	20	0	116.1	97.7	86.5	81.6	89.7	81.6	151.1	98.5	96.5	103.3	146	101	101.6	100.3	97.3	86.9	86.2	78.1	3.76282e+08	3.16678e+08	2.8037e+08	2.64371e+08	2.90749e+08	2.64343e+08	4.8956e+08	3.19115e+08	3.12889e+08	3.34836e+08	4.73274e+08	3.27385e+08	3.29179e+08	3.25147e+08
FALSE	High	IsMasterProtein	orf00406_1	429431 430690 fy26.complete.fna 429431 430690	0	188.639	60	17	412	17	1	419	45.3	5.96	1324.79	17	0	89.1	95.4	81.2	135.3	126.8	126.3	99.8	86.5	104.5	118.1	110.8	102.2	93.1	93.8	82.3	93.2	64.9	96.9	6.9965e+08	7.49238e+08	6.37555e+08	1.06235e+09	9.95643e+08	9.91567e+08	7.83683e+08	6.7963e+08	8.2095e+08	9.27084e+08	8.69881e+08	8.0221e+08	7.31046e+08	7.36414e+08
FALSE	High	IsMasterProtein	orf03051_1	3126892 3129426 fy26.complete.fna 3126892 3129426	0	188.601	36	28	413	28	1	844	94.2	9.07	925.7	28	0	98.1	96.3	89.3	96.7	109.1	88.7	92	95.4	97.3	110.7	102.9	105.7	106.2	101.6	103.7	95.7	103.9	106.8	2.45716e+08	2.41087e+08	2.23557e+08	2.42226e+08	2.73345e+08	2.22158e+08	2.30517e+08	2.38937e+08	2.43637e+08	2.77286e+08	2.57733e+08	2.64681e+08	2.66037e+08	2.54464e+08
FALSE	High	IsMasterProtein	orf00235_1	241605 240541 fy26.complete.fna 241605 240541	0	188.575	75	21	557	21	1	354	39.6	5.71	1545.69	21	0	85.5	88.7	94	161.7	123	154.6	98.4	107.3	78.2	86	91.4	89.1	99.3	73.5	92.8	93.5	88.7	94.4	5.94447e+08	6.17337e+08	6.53744e+08	1.12494e+09	8.55362e+08	1.07544e+09	6.84383e+08	7.46534e+08	5.44262e+08	5.97911e+08	6.36006e+08	6.20156e+08	6.9047e+08	5.11613e+08
FALSE	High	IsMasterProtein	orf01258_1	1278205 1276949 fy26.complete.fna 1278205 1276949	0	188.411	59	22	590	22	1	418	48.6	6.42	1193.75	22	0	76.4	74	72.1	226.4	206.9	214.1	68	70.2	79	83.5	81.3	82.2	77.8	76.2	74.3	77.1	76.2	84.5	1.01296e+09	9.81253e+08	9.55617e+08	3.00211e+09	2.74328e+09	2.83869e+09	9.01736e+08	9.30543e+08	1.04748e+09	1.10665e+09	1.07762e+09	1.08975e+09	1.03124e+09	1.01008e+09
FALSE	High	IsMasterProtein	orf04617_1	4702114 4703064 fy26.complete.fna 4702114 4703064	0	187.396	66	14	543	14	1	316	35.7	5.31	1573.03	14	0	90.3	91.8	95.4	71.1	74.2	65	111	96	113.2	119.1	126.1	113	113.3	116.3	104.7	90.4	101.8	107.2	1.11443e+09	1.13226e+09	1.17628e+09	8.77128e+08	9.15775e+08	8.01832e+08	1.36907e+09	1.18445e+09	1.39697e+09	1.46889e+09	1.55601e+09	1.39354e+09	1.3976e+09	1.43509e+09
FALSE	High	IsMasterProtein	orf01932_1	1961660 1963573 fy26.complete.fna 1961660 1963573	0	187.255	38	15	397	15	1	637	67.9	6.49	1289.75	15	0	113.4	104	119.9	43.2	50.6	47.5	94.7	102.7	105.7	118.5	118	132.8	107.5	97.2	104.2	107.9	112.1	120	4.72221e+08	4.33226e+08	4.99087e+08	1.79858e+08	2.10789e+08	1.97674e+08	3.94251e+08	4.27788e+08	4.40117e+08	4.93416e+08	4.91139e+08	5.52935e+08	4.47711e+08	4.04814e+08
FALSE	High	IsMasterProtein	orf04584_1	4657206 4655767 fy26.complete.fna 4657206 4655767	0	187.202	52	20	614	20	1	479	52.3	5.15	1757.95	20	0	133.2	135.9	131.9	37	40.5	36	109.1	108.3	104.6	74.9	72.8	86.4	102.2	105.8	107.8	124	138.9	150.7	9.02144e+08	9.20233e+08	8.93431e+08	2.50402e+08	2.74331e+08	2.43491e+08	7.38472e+08	7.3358e+08	7.08037e+08	5.06944e+08	4.9263e+08	5.85356e+08	6.92266e+08	7.16299e+08
FALSE	High	IsMasterProtein	orf03581_1	3682558 3683427 fy26.complete.fna 3682558 3683427	0	186.991	69	14	961	14	1	289	29.8	6.79	2804.33	14	0	106.7	100.7	99.7	123.8	120.3	114.9	87.5	99.8	102.9	76.3	76.1	72.6	96.4	86	91.7	114.3	120.3	109.9	4.98944e+09	4.70548e+09	4.65846e+09	5.78794e+09	5.62409e+09	5.37271e+09	4.09143e+09	4.66635e+09	4.81049e+09	3.56573e+09	3.55538e+09	3.39307e+09	4.50738e+09	4.0222e+09
FALSE	High	IsMasterProtein	orf01522_1	1550478 1555031 fy26.complete.fna 1550478 1555031	0	185.916	28	33	194	33	1	1517	166.6	6.67	467.89	33	0	150.6	117.6	147.3	38.9	25.3	43.5	115.8	145.1	112.9	93.1	99.6	107.6	106.7	120.6	129.7	92.8	75	78	8.31493e+07	6.49523e+07	8.13451e+07	2.14642e+07	1.39769e+07	2.40234e+07	6.39576e+07	8.01169e+07	6.23309e+07	5.14073e+07	5.49895e+07	5.9405e+07	5.89349e+07	6.66248e+07
FALSE	High	IsMasterProtein	orf03430_1	3524994 3522022 fy26.complete.fna 3524994 3522022	0	185.221	42	35	138	35	1	990	111.3	6.74	317.83	35	0	103	101	97.2	150.7	172	156.3	93.5	79.1	35.7	76.4	72.1	68.2	93	97.1	88.4	101.3	124.7	90.2	1.16715e+08	1.14399e+08	1.10078e+08	1.7076e+08	1.94811e+08	1.7703e+08	1.05904e+08	8.9625e+07	4.04698e+07	8.66035e+07	8.16335e+07	7.73096e+07	1.05299e+08	1.10044e+08
FALSE	High	IsMasterProtein	orf00153_1	153821 152715 fy26.complete.fna 153821 152715	0	185.039	70	18	459	18	1	368	41.4	5.96	1313.45	18	0	85.9	94.5	92.4	146.9	152.6	158.4	92.6	96.5	94	93.5	90.3	97.3	87.1	84.3	88.5	79.2	81.9	84.2	4.01284e+08	4.41562e+08	4.31718e+08	6.86382e+08	7.13051e+08	7.40299e+08	4.32481e+08	4.50745e+08	4.3916e+08	4.3684e+08	4.21948e+08	4.54546e+08	4.0712e+08	3.93765e+08
FALSE	High	IsMasterProtein	orf01050_1	1050758 1052122 fy26.complete.fna 1050758 1052122	0	184.878	64	22	568	22	1	454	50.9	6.48	1538.67	22	0	100.6	98.4	95.5	84.2	90.1	100.4	89.3	104.4	93.9	107.1	110.5	116.8	107.5	99.8	105.2	101.3	97	98	6.54285e+08	6.39517e+08	6.21048e+08	5.47362e+08	5.85817e+08	6.52942e+08	5.80778e+08	6.78502e+08	6.10301e+08	6.96583e+08	7.1816e+08	7.59691e+08	6.98695e+08	6.48791e+08
FALSE	High	IsMasterProtein	orf03226_1	3321777 3322667 fy26.complete.fna 3321777 3322667	0	184.862	66	12	664	12	1	296	32.1	5.53	1982.46	12	0	154.1	179.5	155.9	9.7	10.5	10.2	119	124.7	124.1	55.3	56.3	53.3	108.4	116.4	109.2	132.9	142	138.3	2.75127e+09	3.20406e+09	2.78327e+09	1.73613e+08	1.86971e+08	1.82642e+08	2.1238e+09	2.22633e+09	2.21563e+09	9.87202e+08	1.00481e+09	9.51721e+08	1.93519e+09	2.07732e+09
FALSE	High	IsMasterProtein	orf01259_1	1279245 1278205 fy26.complete.fna 1279245 1278205	0	184.84	61	18	684	18	1	346	38.7	6.62	2007.57	18	0	80.2	72.9	66.8	217.3	242.3	253.3	75.1	81.1	69.8	75.8	72.2	67.9	81.7	74.9	67.5	71	66.1	63.9	1.52157e+09	1.38406e+09	1.26825e+09	4.12412e+09	4.59851e+09	4.80804e+09	1.42557e+09	1.53892e+09	1.32552e+09	1.43776e+09	1.37091e+09	1.2888e+09	1.55127e+09	1.42102e+09
FALSE	High	IsMasterProtein	orf02820_1	2880788 2879319 fy26.complete.fna 2880788 2879319	0	183.198	54	21	358	21	1	489	55.2	5.41	887.51	21	0	83.8	72.9	84.4	142.1	145.6	146.5	88.6	97	100.4	91	99.7	89.4	100	102.3	84.2	85.6	93.1	93.3	1.79333e+08	1.56115e+08	1.80578e+08	304224080	3.11694e+08	3.13598e+08	1.89574e+08	2.07604e+08	2.14878e+08	1.94756e+08	2.13307e+08	1.91382e+08	2.14097e+08	2.19063e+08
FALSE	High	IsMasterProtein	orf04680_1	4769179 4768130 fy26.complete.fna 4769179 4768130	0	183.062	54	16	337	16	1	349	39.4	9.23	960.92	16	0	111.4	107.8	112.7	98.5	91.3	90.4	98.2	103.5	102.5	96.6	98.9	99.2	104.1	94.2	98.8	103	94.1	94.7	2.99766e+08	2.90162e+08	3.03232e+08	2.64996e+08	2.45703e+08	2.43343e+08	2.64244e+08	2.78449e+08	2.75657e+08	2.60027e+08	2.66134e+08	2.66977e+08	2.80116e+08	2.53342e+08
FALSE	High	IsMasterProtein	orf01953_1	1986696 1985671 fy26.complete.fna 1986696 1985671	0	183.017	45	12	414	12	1	341	37.3	6.38	1263.23	12	0	107.3	94.8	84.2	138.5	142.3	134.1	96.1	87.1	92.3	100.8	82.3	85	79	86.1	75.4	107.5	105.7	101.5	7.50775e+08	6.63696e+08	5.89379e+08	9.69832e+08	9.96438e+08	9.385e+08	6.72718e+08	6.09758e+08	6.4633e+08	7.05916e+08	5.75791e+08	5.94922e+08	5.52779e+08	6.02505e+08
FALSE	High	IsMasterProtein	orf01519_1	1548871 1546535 fy26.complete.fna 1548871 1546535	0	182.411	42	29	248	29	1	778	88	5.1	565.09	29	0	91.6	99.5	95.8	88.6	111.6	83.2	98.8	101.7	113.2	108.9	109.8	118.8	118.2	115.6	109.2	70.9	90	74.7	2.39221e+08	2.6005e+08	2.50305e+08	2.31339e+08	2.91407e+08	2.17419e+08	2.58044e+08	2.65576e+08	2.95781e+08	2.84449e+08	2.86817e+08	3.10278e+08	3.0866e+08	3.02074e+08
FALSE	High	IsMasterProtein	orf01780_1	1802435 1800939 fy26.complete.fna 1802435 1800939	0	181.915	57	25	353	25	1	498	54.6	4.53	885.28	25	0	80.8	103	103.3	109.7	94.8	111.7	101.5	101.7	84.3	97.5	118.5	110.7	90.4	90.7	95.9	101.2	101.5	102.8	3.12857e+08	3.98808e+08	3.99732e+08	4.24841e+08	3.66843e+08	4.32403e+08	3.92987e+08	3.93688e+08	3.26221e+08	3.77633e+08	4.58751e+08	4.28479e+08	3.50139e+08	3.51008e+08
FALSE	High	IsMasterProtein	orf03796_1	3921013 3922920 fy26.complete.fna 3921013 3922920	0	181.595	48	27	323	27	1	635	72.1	5.47	867.38	27	0	117.1	102.2	104.9	121.2	83.5	155.8	82.3	100.1	67.2	96.3	121.3	69.8	80.1	77.3	93.4	134.4	92	100.9	8.05024e+08	7.02224e+08	7.21067e+08	8.32824e+08	5.74186e+08	1.07065e+09	5.65538e+08	6.88229e+08	4.61507e+08	6.61712e+08	8.33836e+08	4.80024e+08	5.5077e+08	5.31259e+08
FALSE	High	IsMasterProtein	orf02375_1	2434503 2436104 fy26.complete.fna 2434503 2436104	0	181.459	55	24	423	24	1	533	60.3	5.6	925.27	24	0	102.9	115	114	27.3	26.7	29.2	110	115.3	106	129.1	133.3	134.5	99.4	103.1	101	114.8	120.8	117.6	5.15571e+08	5.76207e+08	5.71432e+08	1.368e+08	1.33559e+08	1.46237e+08	5.51425e+08	5.77976e+08	5.31307e+08	6.46884e+08	6.67825e+08	6.74169e+08	4.97854e+08	5.16826e+08
FALSE	High	IsMasterProtein	orf03743_1	3853456 3852491 fy26.complete.fna 3853456 3852491	0	180.924	69	13	600	13	1	321	34.6	5.5	1933.68	13	0	97.1	95.8	88	102	104.2	109.9	95.1	94.5	104.7	93.5	107.7	110.4	94.6	93	102.8	98.5	97.5	110.6	1.02627e+09	1.01233e+09	9.29511e+08	1.07786e+09	1.10048e+09	1.16144e+09	1.00487e+09	9.98394e+08	1.10631e+09	9.88102e+08	1.13832e+09	1.16659e+09	9.99609e+08	9.8308e+08
FALSE	High	IsMasterProtein	orf03473_1	3574112 3573684 fy26.complete.fna 3574112 3573684	0	180.885	87	9	716	9	1	142	16	6.52	2443.3	9	0	71.4	88.5	83.3	121.9	121.6	114.9	93.3	87.6	83.8	122.3	131.4	129.2	89	90.6	92.6	99.1	93	86.4	1.13916e+09	1.41167e+09	1.32761e+09	1.94359e+09	1.93902e+09	1.83301e+09	1.48827e+09	1.39754e+09	1.33673e+09	1.95041e+09	2.09546e+09	2.05955e+09	1.41972e+09	1.4451e+09
FALSE	High	IsMasterProtein	orf04263_1	4331797 4330913 fy26.complete.fna 4331797 4330913	0	179.849	66	15	633	15	1	294	32.6	6.23	1870.55	15	0	105	85.6	90	96.3	97.1	100.2	92.9	110.6	115.1	100	101.4	112.4	103.3	103.2	106.1	89.2	104.7	86.9	9.87259e+08	8.0542e+08	8.46981e+08	9.05583e+08	9.13605e+08	9.424e+08	8.73496e+08	1.04058e+09	1.08237e+09	9.4074e+08	9.53921e+08	1.05714e+09	9.71497e+08	9.70307e+08
FALSE	High	IsMasterProtein	orf01554_1	1589037 1590011 fy26.complete.fna 1589037 1590011	0	179.607	63	16	688	16	1	324	34.7	6.42	1914.62	16	0	110.4	105.6	98.2	73.6	78.3	72	98.4	96.4	96.4	113.1	106.3	111.5	104.5	106.3	109.4	109.6	106	104	2.18003e+09	2.08516e+09	1.93927e+09	1.45284e+09	1.5455e+09	1.42247e+09	1.94326e+09	1.90331e+09	1.9033e+09	2.23442e+09	2.09958e+09	2.20268e+09	2.06365e+09	2.09878e+09
FALSE	High	IsMasterProtein	orf03931_1	4045873 4046826 fy26.complete.fna 4045873 4046826	0	179.307	58	12	461	12	1	317	33.5	5.25	1351.6	12	0	101.3	96.5	100.8	115.8	102.6	123.3	96.3	100.5	81	101.4	112.2	108.8	95.4	93.6	96	88.6	92.5	93.3	5.64157e+08	5.37228e+08	5.61591e+08	6.4514e+08	5.7168e+08	6.86642e+08	5.36332e+08	5.5976e+08	4.50951e+08	5.64857e+08	6.25038e+08	6.05752e+08	5.3119e+08	5.21556e+08
FALSE	High	IsMasterProtein	orf02743_1	2810182 2808680 fy26.complete.fna 2810182 2808680	0	179.119	61	25	331	25	1	500	54.4	5.96	751.54	25	0	115.1	107.6	115.8	72.5	66.2	82.6	110.1	113.8	109.1	96.9	99.6	94.8	98	104.1	113.8	97.8	102.1	100.1	5.08394e+08	4.75205e+08	5.11696e+08	3.20213e+08	2.92434e+08	3.64941e+08	4.86349e+08	5.02678e+08	4.82167e+08	4.28097e+08	4.39887e+08	4.18683e+08	4.32896e+08	4.59802e+08
FALSE	High	IsMasterProtein	orf04286_1	4354967 4353660 fy26.complete.fna 4354967 4353660	0	179.082	55	18	395	18	1	435	48.3	6.42	1039.3	18	0	77.7	92.9	96.6	157.3	159.7	163.5	75.4	79.2	63.7	82.4	92.6	92.7	107.2	89.9	97.4	85.2	95.8	90.7	5.32669e+08	6.36977e+08	6.62715e+08	1.07892e+09	1.09563e+09	1.12127e+09	5.173e+08	5.43411e+08	4.36883e+08	5.65299e+08	6.35368e+08	6.35879e+08	7.35152e+08	6.16682e+08
FALSE	High	IsMasterProtein	orf01175_1	1202492 1201167 fy26.complete.fna 1202492 1201167	0	178.909	56	18	437	18	1	441	49.7	5.39	1347.67	18	0	107.6	109	100.4	68.4	57.2	65.6	106	97.5	85.4	107.6	116.4	123	113.8	113.7	110.7	99.3	105.8	112.7	7.55877e+08	7.65599e+08	7.05179e+08	4.80514e+08	4.01914e+08	4.60625e+08	7.44211e+08	6.84615e+08	5.9987e+08	7.55509e+08	8.17593e+08	8.64121e+08	7.99358e+08	7.98306e+08
FALSE	High	IsMasterProtein	orf01639_1	1655564 1655088 fy26.complete.fna 1655564 1655088	0	178.714	84	12	864	12	1	158	18.5	4.81	2279.47	12	0	111.8	131.4	115.5	44.5	43.7	54.1	112.2	90.1	114.6	116.9	109	106.9	109.2	100.1	94.8	116.1	121.4	107.9	5.0345e+09	5.92104e+09	5.20252e+09	2.00393e+09	1.96847e+09	2.43594e+09	5.05476e+09	4.0593e+09	5.16099e+09	5.26619e+09	4.90817e+09	4.81456e+09	4.91818e+09	4.50854e+09
FALSE	High	IsMasterProtein	orf03140_1	3228256 3225812 fy26.complete.fna 3228256 3225812	0	178.014	41	27	326	27	1	814	89.2	8.21	789.36	27	0	133	126.5	134.6	65.3	67.4	91.6	96.9	103.1	98.1	88.3	102.1	92.4	107.8	111	105.3	100.7	88.5	87.4	2.13795e+08	2.03462e+08	2.16373e+08	1.04943e+08	1.08323e+08	1.47257e+08	1.5588e+08	1.65821e+08	1.57728e+08	1.41984e+08	1.64182e+08	1.48612e+08	1.7328e+08	1.78555e+08
FALSE	High	IsMasterProtein	orf02821_1	2883287 2880855 fy26.complete.fna 2883287 2880855	0	177.714	43	29	307	29	1	810	92	5.15	662.23	29	0	65.4	69.9	70.2	194.4	173	181.2	72.7	82.4	67.5	96.8	105.4	111.5	92.4	100.6	99.6	72.5	76.1	68.5	1.288e+08	1.3769e+08	1.38322e+08	3.82859e+08	3.40728e+08	3.56925e+08	1.43254e+08	1.62391e+08	1.32994e+08	1.90625e+08	2.07646e+08	2.19595e+08	1.81927e+08	1.98169e+08
FALSE	High	IsMasterProtein	orf00671_1	690054 689020 fy26.complete.fna 690054 689020	0	177.697	65	15	499	14	1	344	36.8	5.76	1446.57	15	1	82.6	78.8	101.8	108.7	114.7	109.1	82.9	107.2	68.9	108.1	115.6	136	91.3	94.5	94.5	111.5	90.1	103.9	5.22421e+08	4.98734e+08	6.44121e+08	6.87952e+08	7.25608e+08	6.90236e+08	5.24616e+08	6.78191e+08	4.35752e+08	6.84115e+08	7.31418e+08	8.60405e+08	5.77413e+08	5.98071e+08
FALSE	High	IsMasterProtein	orf03905_1	4021172 4020525 fy26.complete.fna 4021172 4020525	0	177.422	77	15	848	15	1	215	24.3	8.34	1821.03	15	0	114.3	118.5	114.8	18.1	18.9	19.2	117.9	127.5	116.4	108.6	105.7	107.7	121.1	119.5	121.9	108.4	117.9	123.8	3.01416e+09	3.12497e+09	3.02784e+09	4.76882e+08	4.98503e+08	5.06454e+08	3.10939e+09	3.36449e+09	3.07075e+09	2.86399e+09	2.78753e+09	2.84032e+09	3.19344e+09	3.15322e+09
FALSE	High	IsMasterProtein	orf01164_1	1189986 1190966 fy26.complete.fna 1189986 1190966	0	177.342	71	22	522	22	1	326	36.2	5.38	1187.63	22	0	109.7	115.3	108.6	85.2	77	84.9	102.2	96.6	95.1	86.8	110.5	101.3	110.9	103.5	104.4	100.1	103.1	104.9	1.34681e+09	1.41464e+09	1.3327e+09	1.04581e+09	9.4563e+08	1.04224e+09	1.25414e+09	1.18609e+09	1.16666e+09	1.06501e+09	1.35583e+09	1.24306e+09	1.36101e+09	1.26974e+09
FALSE	High	IsMasterProtein	orf03605_1	3706266 3705250 fy26.complete.fna 3706266 3705250	0	176.984	66	15	359	15	1	338	37.2	6.42	991.84	15	0	91.8	91.6	88.1	60.2	60	72.9	95.2	103.2	96	144.6	139.2	147.8	111.8	97.2	94.9	97.8	102.7	105.1	1.89999e+08	1.89543e+08	1.82292e+08	1.24506e+08	1.2416e+08	1.50864e+08	1.97085e+08	2.13495e+08	1.98625e+08	2.99334e+08	2.88044e+08	3.05847e+08	2.31273e+08	2.01115e+08
FALSE	High	IsMasterProtein	orf02104_1	2142026 2142916 fy26.complete.fna 2142026 2142916	0	176.929	66	15	832	15	1	296	30.9	7.47	2186.38	15	0	88.1	90.3	83	136.1	138.1	143.9	91.5	89.8	89.7	98.7	100	101.5	89.1	93.6	94	85.4	92.5	94.7	1.90716e+09	1.95462e+09	1.79603e+09	2.94646e+09	2.98924e+09	3.11676e+09	1.98082e+09	1.94502e+09	1.94286e+09	2.13782e+09	2.16573e+09	2.19668e+09	1.93015e+09	2.02682e+09
FALSE	High	IsMasterProtein	orf01299_1	1325498 1323639 fy26.complete.fna 1325498 1323639	0	176.253	42	19	219	19	1	619	70.6	5.22	716.37	19	0	72.8	86.4	91.7	97.7	139.6	92.6	123.8	112.4	100.4	110.5	90.2	104.9	118.2	132.7	115.8	75.9	73.3	61.1	1.81361e+08	2.15353e+08	2.28345e+08	2.43369e+08	3.47847e+08	2.30592e+08	3.08502e+08	2.80056e+08	2.50035e+08	2.75326e+08	2.2475e+08	2.6135e+08	2.94528e+08	3.30692e+08
FALSE	High	IsMasterProtein	orf02718_1	2782970 2781315 fy26.complete.fna 2782970 2781315	0	175.689	45	20	312	20	1	551	63.8	5.77	707.77	20	0	24.1	24.3	20.9	350.4	363.1	338.4	45.6	42.1	41.9	86.5	94.6	91.3	47.2	45.4	44.8	43.2	48.4	47.7	6.50934e+07	6.54815e+07	5.63513e+07	9.45156e+08	9.79294e+08	9.12759e+08	1.2299e+08	1.1357e+08	1.12947e+08	2.33412e+08	2.55182e+08	2.46239e+08	1.27336e+08	1.2251e+08
FALSE	High	IsMasterProtein	orf04660_1	4747489 4748277 fy26.complete.fna 4747489 4748277	0	174.46	75	14	741	14	1	262	27.8	5.87	1988.94	14	0	96.6	109.5	104.2	85.9	87.7	76.2	101	105.9	114.9	104.5	100.3	102.5	100.5	100.3	115.3	109.6	102.9	82.2	3.38548e+09	3.83961e+09	3.65265e+09	3.01174e+09	3.07664e+09	2.67339e+09	3.54186e+09	3.71185e+09	4.02863e+09	3.66348e+09	3.51847e+09	3.59347e+09	3.52322e+09	3.5165e+09
FALSE	High	IsMasterProtein	orf01457_1	1489392 1491428 fy26.complete.fna 1489392 1491428	0	174.265	53	27	374	27	1	678	72.8	5.43	873.27	27	0	117	107.8	110.9	65.7	64.5	68.1	101.4	107.8	74.1	120.7	117.3	122.8	97.6	113.9	103.3	113.7	83.8	109.6	4.37747e+08	4.03323e+08	4.15123e+08	2.45849e+08	2.41354e+08	2.54746e+08	3.79625e+08	4.03229e+08	2.77253e+08	4.51734e+08	4.38927e+08	4.59636e+08	3.65121e+08	4.26192e+08
FALSE	High	IsMasterProtein	orf00765_1	801686 800649 fy26.complete.fna 801686 800649	0	174.02	59	15	479	15	1	345	37.8	8.78	1286.98	15	0	77.2	73.5	71.4	208.8	248.5	234.8	70.3	66.8	74.7	84.6	78.7	84.3	70.7	65.2	66.5	68.6	73.7	81.6	3.02165e+08	2.87696e+08	2.79558e+08	8.17362e+08	9.72687e+08	9.18809e+08	2.75163e+08	2.61474e+08	2.92214e+08	3.31235e+08	3.08093e+08	3.30051e+08	2.76755e+08	2.55361e+08
FALSE	High	IsMasterProtein	orf03511_1	3610127 3609219 fy26.complete.fna 3610127 3609219	0	173.982	63	16	804	16	1	302	33.3	8.53	2313.35	16	0	130.8	134.1	128.7	62.6	62.5	68.2	108.6	118.8	103	53	66.3	73.7	104.3	111.4	115.7	114.1	123	121.3	1.22031e+09	1.25083e+09	1.20048e+09	5.84277e+08	5.82715e+08	6.36153e+08	1.01267e+09	1.1084e+09	9.60841e+08	4.94238e+08	6.18824e+08	6.87103e+08	9.73015e+08	1.039e+09
FALSE	High	IsMasterProtein	orf04583_1	4654724 4655725 fy26.complete.fna 4654724 4655725	0	173.867	60	17	825	16	1	333	35.8	6.65	2233.64	17	0	136.4	113.8	123.5	24.4	23.9	28.4	106.5	107.6	111.5	120.7	117.6	111.5	124.8	116.7	119.5	101	105	107.3	3.32973e+09	2.77726e+09	3.01464e+09	5.9557e+08	5.84233e+08	6.93438e+08	2.60042e+09	2.62564e+09	2.72087e+09	2.94569e+09	2.87143e+09	2.72168e+09	3.04739e+09	2.8491e+09
FALSE	High	IsMasterProtein	orf00400_1	422771 423940 fy26.complete.fna 422771 423940	0	173.841	53	19	434	19	1	389	45	4.78	913.99	19	0	93.4	73.1	95.5	114.3	125.4	140.9	89.4	85.1	95.1	100	91.7	108.2	91.4	86.2	97.8	100.6	99.9	111.9	3.70555e+08	2.9015e+08	3.79092e+08	4.53658e+08	4.97774e+08	5.59052e+08	3.54682e+08	3.37617e+08	3.77588e+08	3.96758e+08	3.63918e+08	4.29324e+08	3.62812e+08	3.42024e+08
FALSE	High	IsMasterProtein	orf03293_1	3390834 3391937 fy26.complete.fna 3390834 3391937	0	173.726	69	20	409	20	1	367	40.3	7.56	1066.82	20	0	100.3	99.1	97	116.1	118.5	128.7	94.1	99.5	89.9	94.4	103.9	100.5	94.9	98.2	92.1	101.4	83.6	87.9	3.48142e+08	3.43997e+08	3.36608e+08	4.0306e+08	4.11515e+08	4.46925e+08	3.26604e+08	3.45519e+08	3.12061e+08	3.27655e+08	3.6055e+08	3.49022e+08	3.29341e+08	3.41062e+08
FALSE	High	IsMasterProtein	orf01389_1	1417019 1418860 fy26.complete.fna 1417019 1418860	0	173.689	39	24	704	24	1	613	70.2	4.81	1528.39	24	0	89	98.4	91.4	114.1	107.2	109.4	96.4	100.6	93.6	110.7	124	107.7	93.7	98.2	97.9	94.8	85.2	87.6	2.29312e+09	2.53415e+09	2.35394e+09	2938753905	2.76195e+09	2.8168e+09	2.48227e+09	2.59201e+09	2.41146e+09	2.85109e+09	3.19256e+09	2.77439e+09	2.41305e+09	2.52947e+09
FALSE	High	IsMasterProtein	orf00684_1	702530 704071 fy26.complete.fna 702530 704071	0	172.956	50	20	347	20	1	513	58.1	7.14	1003.33	20	0	96.5	109.6	105.5	50.8	64.1	62.4	123	114.6	114.4	109.8	103.2	125.4	100.7	100.3	111.6	96.1	100.1	111.8	1.88101e+08	2.13627e+08	2.05536e+08	9.89849e+07	1.24921e+08	1.21686e+08	2.39787e+08	2.23374e+08	2.22884e+08	2.13973e+08	2.01206e+08	2.44363e+08	1.96191e+08	1.95429e+08
FALSE	High	IsMasterProtein	orf04296_1	4362451 4363671 fy26.complete.fna 4362451 4363671	0	172.923	64	18	228	18	1	406	43.5	6.07	650.51	18	0	266.3	153.8	125.3	62.4	165.5	87.3	98.1	84.6	70.5	89.7	20.6	21.1	109.7	69.6	94.1	100	96.2	85.1	3.72503e+08	2.15189e+08	1.75224e+08	8.72828e+07	2.31497e+08	1.22182e+08	1.37272e+08	1.18402e+08	9.86405e+07	1.25491e+08	2.88718e+07	2.94584e+07	1.53436e+08	9.73503e+07
FALSE	High	IsMasterProtein	orf03968_1	4083076 4084200 fy26.complete.fna 4083076 4084200	0	172.483	62	18	682	18	1	374	41	5.39	1758.29	18	0	125.1	98.9	115.5	66.8	65	74.8	106.9	109.5	100.5	112.4	105.9	109.2	104.8	111.1	105.4	93.9	96.9	97.3	2.11085e+09	1.66768e+09	1.94872e+09	1.12696e+09	1.09694e+09	1.26127e+09	1.80299e+09	1.84695e+09	1.695e+09	1.89558e+09	1.78686e+09	1.8414e+09	1.76747e+09	1.87366e+09
FALSE	High	IsMasterProtein	orf03157_1	3241879 3243123 fy26.complete.fna 3241879 3243123	0	172.306	64	25	449	25	1	414	47	6.95	1076.63	25	0	112.9	94.2	116.6	85.8	74	80.2	97.4	105.2	76.8	115.4	112.3	118	101.5	107.2	101.5	104.3	95.4	101.3	4.74599e+08	3.96185e+08	4.90482e+08	3.6076e+08	3.11254e+08	3.37289e+08	4.09533e+08	4.42212e+08	3.22801e+08	4.85246e+08	4.72353e+08	4.9633e+08	4.2678e+08	4.50688e+08
FALSE	High	IsMasterProtein	orf01605_1	1634046 1633543 fy26.complete.fna 1634046 1633543	0	171.671	72	10	936	10	1	167	17.6	10.11	2499.41	10	0	92.1	83.1	89.9	130.6	137.9	132.8	86.1	86.5	83.9	97.8	98.4	108	94	97.9	94.3	93.7	96.9	96	6.24887e+09	5.63863e+09	6.09897e+09	8.86517e+09	9.36043e+09	9.015e+09	5.8443e+09	5.87391e+09	5.69542e+09	6.63958e+09	6.67792e+09	7.3337e+09	6.38365e+09	6.64426e+09
FALSE	High	IsMasterProtein	orf01792_1	1812026 1813600 fy26.complete.fna 1812026 1813600	0	171.302	56	22	371	22	1	524	58.8	6.23	924.91	22	0	99.6	99.2	86.6	99	103.4	102.6	102.3	116.5	85.2	108.8	110.7	117.5	91.8	103.3	93.3	92.3	90.5	97.4	4.18579e+08	4.16623e+08	3.63604e+08	4.15865e+08	4.34375e+08	4.31047e+08	4.29855e+08	4.89279e+08	3.57999e+08	4.57048e+08	4.64945e+08	4.93482e+08	3.85723e+08	4.33976e+08
FALSE	High	IsMasterProtein	orf00753_1	790458 788659 fy26.complete.fna 790458 788659	0	171.103	48	22	531	22	1	599	66.5	5.67	1354.9	22	0	78.1	96.9	92.4	123.7	137.9	132.2	86.2	90.4	102.7	99.9	100.6	100.7	102.2	86.3	106.1	80.6	88.9	94.2	4.79456e+08	5.95458e+08	5.67764e+08	7.60033e+08	8.46901e+08	8.11663e+08	5.29204e+08	5.55032e+08	6.31071e+08	6.13513e+08	6.17764e+08	6.18484e+08	6.2786e+08	5.3007e+08
FALSE	High	IsMasterProtein	orf01973_1	2004895 2006115 fy26.complete.fna 2004895 2006115	0	170.383	72	21	260	21	1	406	43.4	7.15	700.84	21	0	101.4	88.1	85.7	123.5	130.5	129.3	76	84	88.2	96.2	80.2	85.4	97.7	82.5	85.2	94.5	112.7	159	3.00968e+08	2.6161e+08	2.54299e+08	3.66588e+08	3.87378e+08	3.83708e+08	2.25686e+08	2.4921e+08	2.61774e+08	2.85557e+08	2.37946e+08	2.53363e+08	2.90068e+08	2.4476e+08
FALSE	High	IsMasterProtein	orf02419_1	2482396 2481413 fy26.complete.fna 2482396 2481413	0	170.323	69	15	433	15	1	327	35.2	8.79	1406.6	15	0	113.3	110.3	114	43.1	50.2	37.5	113.8	113.7	104	102.9	99.9	101	110.8	116	127.2	116.8	112.6	113	9.11794e+08	8.87701e+08	9.17947e+08	3.47128e+08	4.0397e+08	3.0187e+08	9.16423e+08	9.15623e+08	8.37483e+08	8.28124e+08	8.0416e+08	8.12904e+08	8.9206e+08	9.33778e+08
FALSE	High	IsMasterProtein	orf00941_1	945828 944272 fy26.complete.fna 945828 944272	0	169.213	44	17	282	17	1	518	58.2	5.39	852.36	17	0	98.2	101.6	97.7	111.1	113.3	123.7	92.2	89.3	93.3	122	101.2	100.7	86.8	96.5	94.8	100.4	90.5	86.7	2.93967e+08	3.04126e+08	2.92596e+08	3.32487e+08	3.39158e+08	3.70285e+08	2.75876e+08	2.67186e+08	2.79372e+08	3.65266e+08	3.03078e+08	3.01591e+08	2.59843e+08	2.88744e+08
FALSE	High	IsMasterProtein	orf02560_1	2624411 2626735 fy26.complete.fna 2624411 2626735	0	168.652	41	23	348	23	1	774	85.3	5.94	825.87	23	0	77.8	97.4	83.8	104.9	95.2	74.6	72	88.5	55.6	65.5	82.9	116	151.2	159.5	116	135.6	104.5	118.9	1.61436e+08	2.02174e+08	1.74021e+08	2.17799e+08	1.97601e+08	1.54823e+08	1.49555e+08	1.83763e+08	1.15522e+08	1.35949e+08	1.72105e+08	2.40823e+08	3.13835e+08	3.31085e+08
FALSE	High	IsMasterProtein	orf03299_1	3397431 3395569 fy26.complete.fna 3397431 3395569	0	168.244	42	23	341	23	1	620	67.6	6.62	784.25	23	0	104.6	103.7	92.3	101	108.7	106.5	87.7	95.7	91.9	100.3	107.1	98.2	99	96.5	103.8	103.3	93.2	106.4	2.91296e+08	2.88969e+08	2.57049e+08	2.81372e+08	3.02874e+08	2.966e+08	2.44337e+08	2.66552e+08	2.55946e+08	2.79474e+08	2.98404e+08	2.73675e+08	2.7579e+08	2.68817e+08
FALSE	High	IsMasterProtein	orf03413_1	3508845 3510158 fy26.complete.fna 3508845 3510158	0	168.16	55	21	437	21	1	437	49.4	5.41	1119.49	21	0	94.5	92.6	84.2	122.3	135.7	121.9	96.1	89.6	97.2	94	94.5	96.2	100.9	105.2	92.7	93	91.7	97.6	5.38591e+08	5.27706e+08	4.79845e+08	696693040	7.73475e+08	6.9436e+08	5.47732e+08	5.10796e+08	5.54058e+08	5.35507e+08	5.38673e+08	5.47979e+08	5.74985e+08	5.99153e+08
FALSE	High	IsMasterProtein	orf03861_1	3982571 3983698 fy26.complete.fna 3982571 3983698	0	167.895	68	22	461	22	1	375	41.1	5.17	996.03	22	0	98.9	92.9	89.2	106	109.4	104.7	106.7	116.4	125.7	83.8	85.2	77.9	109.9	93.5	97.2	103.9	105.5	93	4.95464e+08	4.65466e+08	4.46468e+08	5.30986e+08	5.47793e+08	5.24172e+08	5.34116e+08	5.83093e+08	6.29552e+08	4.19831e+08	4.26735e+08	3.90195e+08	5.50238e+08	4.68397e+08
FALSE	High	IsMasterProtein	orf01751_1	1774705 1773668 fy26.complete.fna 1774705 1773668	0	167.247	66	17	363	17	1	345	38.7	6.48	801.11	17	0	117.3	110.8	109	47.4	37.2	35.7	117.5	113.7	117.3	103.1	102.4	104.8	121	114.9	111.9	109.9	113.4	112.7	4.86596e+08	4.59418e+08	4.51839e+08	1.96754e+08	1.54096e+08	1.47997e+08	4.87403e+08	4.71438e+08	4.86248e+08	4.2769e+08	4.24662e+08	4.34662e+08	5.01588e+08	4.76544e+08
FALSE	High	IsMasterProtein	orf01955_1	1988116 1989048 fy26.complete.fna 1988116 1989048	0	166.402	68	18	792	18	1	310	34.9	4.88	1873.92	18	0	108.5	104.5	97.1	64.3	66.6	66.7	100.4	101.1	120.4	116.8	112.6	113.7	97.5	95.9	104.3	99.8	113.5	116.1	1.44239e+09	1.38912e+09	1.29128e+09	8.54266e+08	8.84855e+08	8.86524e+08	1.33409e+09	1.34443e+09	1.59996e+09	1.55259e+09	1.49693e+09	1.51164e+09	1.29648e+09	1.27507e+09
FALSE	High	IsMasterProtein	orf01411_1	1447433 1446021 fy26.complete.fna 1447433 1446021	0	166.37	61	25	292	25	1	470	54	5.71	601.76	25	0	87.1	100.3	91.2	136.1	122.7	134.5	94.9	96.8	90.8	91.6	99.2	103.6	92.3	80.8	85.6	92.1	105.5	94.8	1.49946e+08	1.72663e+08	1.56968e+08	234349837	2.11231e+08	2.3164e+08	1.63348e+08	1.66663e+08	1.5628e+08	1.57756e+08	1.70828e+08	1.78275e+08	1.58959e+08	1.39173e+08
FALSE	High	IsMasterProtein	orf00793_1	828516 827155 fy26.complete.fna 828516 827155	0	165.989	63	21	438	21	1	453	49.8	9.51	998.73	21	0	92.3	90	102.3	96.2	108.1	98.1	84.4	99.6	98.1	109.3	119.4	103.2	101.2	95.3	105.3	102.9	99.5	94.8	3.9249e+08	3.82854e+08	4.35297e+08	409152037	4.60066e+08	4.17468e+08	3.59095e+08	4.23785e+08	4.17249e+08	4.65113e+08	5.08053e+08	4.39084e+08	4.3055e+08	4.05344e+08
FALSE	High	IsMasterProtein	orf02643_1	2705085 2706617 fy26.complete.fna 2705085 2706617	0	165.814	42	17	259	17	1	510	54	6.19	651.21	17	0	100.3	103.8	97	111.7	104	110.6	88.5	101.1	96.1	105.4	112.9	108.8	92.2	95.3	96.9	87.3	93.8	94.3	3.45782e+08	3.57941e+08	3.34357e+08	3.85234e+08	3.58562e+08	3.81193e+08	3.05021e+08	3.48694e+08	3.31191e+08	3.63478e+08	3.89408e+08	3.74954e+08	3.17888e+08	3.28482e+08
FALSE	High	IsMasterProtein	orf02711_1	2774018 2775391 fy26.complete.fna 2774018 2775391	0	165.686	52	18	310	18	1	457	49.8	5.91	821.39	18	0	119.6	97.8	101.8	105.7	116.1	113.4	98.7	83.1	106.9	106.8	74.3	86.2	99.6	81.3	91	112.3	93.9	111.5	5.09181e+08	4.16582e+08	4.33545e+08	4.50156e+08	4.94158e+08	4.82621e+08	4.20245e+08	3.53883e+08	4.54939e+08	4.54703e+08	3.16208e+08	3.67048e+08	4.24204e+08	3.46152e+08
FALSE	High	IsMasterProtein	orf02896_1	2954490 2953774 fy26.complete.fna 2954490 2953774	0	165.592	47	10	579	10	1	238	27.3	5.33	1696.66	10	0	99.5	99.3	103.1	72.9	85.3	94.6	91.4	105.8	95.5	102.6	106.7	117.2	101.4	106.9	108.2	107.3	99	103.1	1.71735e+09	1.71269e+09	1.77885e+09	1.25794e+09	1.47205e+09	1.63152e+09	1.57627e+09	1.8259e+09	1.64804e+09	1.77044e+09	1.84141e+09	2.02135e+09	1.75002e+09	1.84399e+09
FALSE	High	IsMasterProtein	orf03659_1	3761700 3760954 fy26.complete.fna 3761700 3760954	0	165.422	65	16	578	16	1	248	27.2	8.51	1512.46	16	0	76.2	75.3	62.2	127.2	161.3	132.4	83.8	60.5	102.8	135.6	127.8	133.7	73.8	96.1	83	103.3	82.6	82.5	8.74318e+08	8.63156e+08	7.12952e+08	1.45884e+09	1.85023e+09	1.51905e+09	9.61559e+08	6.93454e+08	1.1795e+09	1.5554e+09	1.4658e+09	1.53387e+09	8.46636e+08	1.10189e+09
FALSE	High	IsMasterProtein	orf03057_1	3136921 3135641 fy26.complete.fna 3136921 3135641	0	165.407	49	14	489	14	1	426	45.4	4.91	1334.83	14	0	90.2	91.8	96.4	108.1	105.3	102.5	93	99.3	98.1	124.2	119.3	119.6	88.2	91.2	96.9	94.3	98.4	83.2	8.74786e+08	8.89527e+08	9.34709e+08	1.04763e+09	1.02044e+09	9.93893e+08	9.01645e+08	9.62081e+08	9.50849e+08	1.2038e+09	1.15619e+09	1.15908e+09	8.55229e+08	8.84296e+08
FALSE	High	IsMasterProtein	orf02873_1	2931161 2931940 fy26.complete.fna 2931161 2931940	0	165.27	75	19	569	19	1	259	27.7	5.73	1533.89	19	0	111.1	107.6	114.8	50.1	50	47.5	101.2	97.4	100.9	118	135.3	131.6	112.1	107.3	115.3	94.7	104.2	100.9	1.73144e+09	1.67729e+09	1.78954e+09	780385826	7.78997e+08	7.39872e+08	1.578e+09	1.51823e+09	1.57279e+09	1.83969e+09	2.10855e+09	2.05182e+09	1.74705e+09	1.67245e+09
FALSE	High	IsMasterProtein	orf02148_1	2199471 2198272 fy26.complete.fna 2199471 2198272	0	165.218	63	19	394	19	1	399	43.4	4.75	1244.22	19	0	96.8	85.3	94.5	102.1	93	91.7	104.5	105.1	103.2	106.8	115.6	99.5	97.2	100	111.5	98.4	103.7	90.9	6.27907e+08	5.53579e+08	6.13213e+08	6.62454e+08	6.03178e+08	5.95118e+08	6.78151e+08	6.81888e+08	6.69769e+08	6.93187e+08	7.49759e+08	6.45524e+08	6.30844e+08	6.4867e+08
FALSE	High	IsMasterProtein	orf04430_1	4500877 4502280 fy26.complete.fna 4500877 4502280	0	165.054	56	20	353	20	1	467	50.5	6.48	823.59	20	0	100.5	89.8	87.6	177.1	186.5	183.9	81.8	94.4	74	67.9	77.5	82.8	82.1	81.2	83.1	87.6	74.2	88	4.63289e+08	4.13875e+08	4.04019e+08	8.16283e+08	8.59724e+08	8.48052e+08	3.7718e+08	4.35405e+08	3.41349e+08	3.13047e+08	3.57109e+08	3.81556e+08	3.78563e+08	3.74193e+08
FALSE	High	IsMasterProtein	orf03086_1	3169639 3170598 fy26.complete.fna 3169639 3170598	0	165.028	63	16	635	16	1	319	35.2	6.04	1683.93	16	0	81.3	74.4	89.6	119	124.7	109.8	91.6	98.1	99.6	114.3	101.8	107.1	102.9	92.7	93.3	106.1	99.6	94	6.70876e+08	6.14289e+08	7.39879e+08	9.82499e+08	1.02965e+09	9.062e+08	7.56453e+08	8.10093e+08	8.21902e+08	9.43732e+08	8.40638e+08	8.84131e+08	8.49533e+08	7.65149e+08
FALSE	High	IsMasterProtein	orf01812_1	1833774 1834208 fy26.complete.fna 1833774 1834208	0	164.897	81	6	518	6	1	144	16.1	5.29	1899.61	6	0	105.5	96.2	87.1	75.2	75.8	89.6	134.6	95.9	83.5	85.4	131	110.1	100.7	117.6	85.7	93	95.8	137.1	9.41977e+08	8.59577e+08	7.78129e+08	6.71974e+08	6.76807e+08	8.00274e+08	1.20237e+09	8.5606e+08	7.46073e+08	7.63028e+08	1.17004e+09	9.8364e+08	8.99373e+08	1.0502e+09
FALSE	High	IsMasterProtein	orf01985_1	2014568 2016676 fy26.complete.fna 2014568 2016676	0	164.792	46	28	293	28	1	702	79.3	8.73	652.22	28	0	109.4	115.2	124	88.7	36	96.3	106.9	144.6	65.1	121.5	135.5	112.7	97.6	82.2	95.8	104.4	80.2	84	6.85715e+08	7.22595e+08	7.77584e+08	5.56466e+08	2.25604e+08	6.03717e+08	6.70053e+08	9.06644e+08	4.08314e+08	7.61921e+08	8.49828e+08	7.06451e+08	6.12325e+08	5.15146e+08
FALSE	High	IsMasterProtein	orf01251_1	1267577 1269253 fy26.complete.fna 1267577 1269253	0	164.547	45	19	329	19	1	558	60.3	7.5	855.74	19	0	73.9	75.1	79.9	188.8	212.2	220.3	84.6	91.7	92.4	53.5	54.1	48.6	88.8	89.2	90.2	90.5	88.8	77.5	2.36518e+08	2.40477e+08	2.55757e+08	6.04568e+08	6.79266e+08	7.05125e+08	2.70778e+08	2.93465e+08	2.95702e+08	1.71207e+08	1.73258e+08	1.55654e+08	2.84252e+08	2.85629e+08
FALSE	High	IsMasterProtein	orf03471_1	3571264 3571827 fy26.complete.fna 3571264 3571827	0	164.399	71	13	882	13	1	187	20.7	5.17	2275.32	13	0	90.1	106.4	103.9	73	65.9	68.9	115.9	100.3	113.3	120.2	118.3	109.3	104.1	91.9	100.9	106.2	108.4	103	8.23398e+09	9.7229e+09	9.49149e+09	6.67133e+09	6.01815e+09	6.29228e+09	1.05923e+10	9.15985e+09	1.0347e+10	1.0986e+10	1.08052e+10	9.98946e+09	9.51325e+09	8.39345e+09
FALSE	High	IsMasterProtein	orf03068_1	3149933 3147261 fy26.complete.fna 3149933 3147261	0	164.16	36	28	246	28	1	890	102.3	6.73	509.32	28	0	94.1	94.6	96.2	121.5	116.4	132.8	95.9	72.8	73.2	110.4	113.4	115.6	100.7	101.6	97.8	99.2	89.7	74	1.45474e+08	1.46173e+08	1.48669e+08	1.87783e+08	1.79838e+08	2.05303e+08	1.4818e+08	1.12552e+08	1.1314e+08	1.70587e+08	1.75213e+08	1.78696e+08	1.55653e+08	1.5707e+08
FALSE	High	IsMasterProtein	orf03648_1	3748915 3749877 fy26.complete.fna 3748915 3749877	0	164.035	60	14	519	14	1	320	35.1	6.86	1473.07	14	0	92.5	95.5	101.6	56.7	56.2	60.9	116	129	116.2	124.3	122.6	124.4	96	105.2	113.1	99.1	99.9	90.8	5.23161e+08	5.39741e+08	5.74123e+08	3.2062e+08	3.17662e+08	3.44222e+08	6.55958e+08	7.29055e+08	6.56854e+08	7.02535e+08	6.93057e+08	7.0308e+08	5.42877e+08	5.94496e+08
FALSE	High	IsMasterProtein	orf04190_1	4264893 4266368 fy26.complete.fna 4264893 4266368	0	163.927	54	25	605	25	1	491	55.7	5.76	1441.86	25	0	108.4	116.8	103.8	87.7	75.1	91.2	105.1	104.9	97.5	97	96.7	100	107.7	103.9	111.8	99.1	95.7	97.7	1.17621e+09	1.26719e+09	1.12656e+09	9.5158e+08	8.1446e+08	9.89805e+08	1.14005e+09	1.13775e+09	1.05796e+09	1.05217e+09	1.04889e+09	1.08484e+09	1.16802e+09	1.12768e+09
FALSE	High	IsMasterProtein	orf00908_1	914433 915410 fy26.complete.fna 914433 915410	0	163.76	82	17	306	17	1	325	37.4	6.24	757.9	17	0	107	122.3	112.7	15.1	17.5	20.7	124.3	98.8	95.7	100.9	99.9	100.1	94.1	92.4	96.2	113.2	276.5	112.7	3.8206e+08	4.367e+08	4.02477e+08	5.39171e+07	6.234e+07	7.39021e+07	4.43834e+08	3.52592e+08	3.41792e+08	3.60369e+08	3.56578e+08	3.57522e+08	3.35884e+08	3.29823e+08
FALSE	High	IsMasterProtein	orf04355_1	4423450 4426506 fy26.complete.fna 4423450 4426506	0	162.898	34	31	214	31	1	1018	113.3	7.49	425.06	31	0	10.7	11.8	162.1	8.5	69.2	8.1	128.4	137.2	131.1	157.1	13.5	14.5	157.2	13.6	211.5	194.5	213.4	157.8	1.0049e+08	1.10567e+08	1.52446e+09	8.00246e+07	6.50373e+08	7.59467e+07	1.20781e+09	1.29039e+09	1.23282e+09	1.4777e+09	1.26524e+08	1.35906e+08	1.4786e+09	1.27447e+08
FALSE	High	IsMasterProtein	orf01610_1	1636255 1635716 fy26.complete.fna 1636255 1635716	0	162.718	61	14	1055	14	1	179	20.3	9.48	2721.38	14	0	82.9	88.6	82.4	131.8	161.7	140.2	93.7	90	91.6	90.4	94.1	102.3	102	101.8	93.1	79.2	83.4	90.7	3.49233e+09	3.73381e+09	3.47048e+09	5.55012e+09	6.81326e+09	5.90462e+09	3.94868e+09	3.7903e+09	3.86025e+09	3.8094e+09	3.96237e+09	4.30908e+09	4.29811e+09	4.29035e+09
FALSE	High	IsMasterProtein	orf01687_1	1701843 1700557 fy26.complete.fna 1701843 1700557	0	162.624	51	17	454	17	1	428	46	6.04	1215.73	17	0	104.7	93.6	111.7	108.4	108.4	100.2	103.5	95.2	89.6	97.9	100.5	106.7	104.7	107.2	106.1	108.2	79.7	74.1	7.25355e+08	6.48272e+08	7.73989e+08	7.51161e+08	7.51367e+08	6.94069e+08	7.1688e+08	6.59564e+08	6.20778e+08	6.78203e+08	6.96086e+08	7.39187e+08	7.25334e+08	7.42847e+08
FALSE	High	IsMasterProtein	orf03798_1	3924308 3925948 fy26.complete.fna 3924308 3925948	0	162.2	53	23	424	23	1	546	60.5	8.09	824.35	23	0	114.8	95.1	106.5	95.8	114.9	111	89.6	98.4	127.1	99.8	77.3	80.8	93.1	88.4	102.3	95.4	101.9	107.8	3.60556e+08	2.9895e+08	3.34691e+08	3.01015e+08	3.60919e+08	3.48872e+08	2.81579e+08	3.09203e+08	3.99483e+08	3.13556e+08	2.42786e+08	2.53993e+08	2.92424e+08	2.77628e+08
FALSE	High	IsMasterProtein	orf01546_1	1577855 1576410 fy26.complete.fna 1577855 1576410	0	161.731	52	15	303	15	1	481	51.3	5.06	830.29	15	0	121.9	98.7	124.3	49.6	53.9	54.9	111.1	113.6	111.5	102.3	107.1	104.8	101.7	87.9	115.1	119.2	106	116.5	2.00329e+08	1.62098e+08	2.04178e+08	8.14177e+07	8.86271e+07	9.01757e+07	1.8249e+08	1.86652e+08	1.83263e+08	1.68136e+08	1.76049e+08	1.72133e+08	1.67032e+08	1.44365e+08
FALSE	High	IsMasterProtein	orf01683_1	1698175 1697171 fy26.complete.fna 1698175 1697171	0	161.48	59	16	407	16	1	334	37.4	6.74	929.7	16	0	98.7	93	92.6	98.1	96.7	97.8	91.8	88.7	95.9	104.4	110.7	110	102.6	106.7	97	95.3	110.6	109.4	6.60017e+08	6.21493e+08	6.18887e+08	6.56106e+08	6.46736e+08	6.53821e+08	6.14046e+08	5.92873e+08	6.41332e+08	6.98279e+08	7.40397e+08	7.35199e+08	6.85756e+08	7.13308e+08
FALSE	High	IsMasterProtein	orf04079_1	4168325 4167474 fy26.complete.fna 4168325 4167474	0	161.249	52	12	624	12	1	283	31.2	6.02	1404.74	12	0	117.9	104	103.1	49.9	53.5	44.1	127.8	118.6	125.1	112.9	104.9	109.6	102.9	104.5	96.3	95.9	105.3	123.8	1.59589e+09	1.40865e+09	1.39566e+09	6.75606e+08	7.24829e+08	5.97107e+08	1.73086e+09	1.60558e+09	1.69334e+09	1.52847e+09	1.41992e+09	1.48436e+09	1.39388e+09	1.41457e+09
FALSE	High	IsMasterProtein	orf01041_1	1043836 1042496 fy26.complete.fna 1043836 1042496	0	161.119	52	19	392	18	1	446	49.1	6.07	947.15	19	1	95.1	89.5	91	114.8	124.9	126.9	93.1	108.2	93.6	87.4	87.9	99.5	91.7	91.2	102.7	100.7	105.5	96.4	2.88197e+08	2.71248e+08	2.75875e+08	3.48067e+08	3.78697e+08	3.84625e+08	2.8237e+08	3.27886e+08	2.83631e+08	2.65093e+08	2.66587e+08	3.01568e+08	2.7798e+08	2.76333e+08
FALSE	High	IsMasterProtein	orf00718_1	750185 748971 fy26.complete.fna 750185 748971	0	160.905	62	21	581	21	1	404	45.1	6.37	1326.29	21	0	76.1	65.5	76.3	176	170.7	174.1	77.1	86.1	79.9	98.2	98.2	105.3	87	90.5	85.3	85.7	88.5	79.7	3.7644e+08	3.2405e+08	3.77336e+08	8.7031e+08	8.44324e+08	8.61233e+08	3.81128e+08	4.25821e+08	3.94963e+08	4.85491e+08	4.85489e+08	5.20797e+08	4.30166e+08	4.47879e+08
FALSE	High	IsMasterProtein	orf04327_1	4393367 4394350 fy26.complete.fna 4393367 4394350	0	160.837	70	21	590	21	1	327	36.8	6.2	1294.17	21	0	102.4	108.3	104.3	94.1	89.2	83.1	101.1	101.7	102.4	91	100.9	105.6	87.6	103.3	103.5	103.3	111.3	106.8	9.87585e+08	1.04468e+09	1.00584e+09	9.08166e+08	8.60111e+08	8.01301e+08	9.7489e+08	9.807e+08	9.88086e+08	8.77841e+08	9.73322e+08	1.01891e+09	8.45323e+08	9.96818e+08
FALSE	High	IsMasterProtein	orf00204_1	214832 216193 fy26.complete.fna 214832 216193	0	160.69	57	19	276	19	1	453	51.2	6.19	720.29	19	0	69	79.3	70.6	200.3	176.4	206.6	76.4	74.1	65.4	108.1	112.2	123.2	76	85	80.1	68.4	62.2	66.9	1.01042e+08	1.16172e+08	1.03426e+08	2.93574e+08	2.5846e+08	3.02813e+08	1.12012e+08	1.08573e+08	9.57862e+07	1.58343e+08	1.64397e+08	1.80473e+08	1.11374e+08	1.24541e+08
FALSE	High	IsMasterProtein	orf02097_1	2132903 2133895 fy26.complete.fna 2132903 2133895	0	160.091	62	17	322	17	1	330	36.7	5.64	739.07	17	0	46.7	45.1	43.6	265	276.8	273.5	58.8	62.6	53.3	91.6	95	95.6	70.8	73.1	65.8	55.3	63.3	64	1.7624e+08	1.70369e+08	1.6463e+08	1.00089e+09	1.04553e+09	1.03315e+09	2.2227e+08	2.36609e+08	2.01213e+08	3.46038e+08	3.58966e+08	3.61088e+08	2.67604e+08	2.76237e+08
FALSE	High	IsMasterProtein	orf01933_1	1963892 1965040 fy26.complete.fna 1963892 1965040	0	159.938	49	14	389	14	1	382	41.2	5.4	1133.68	14	0	134	129.9	125.2	28.2	29.1	31.2	110.1	107.5	108.9	122.3	118.2	122.5	114.4	100.9	110.1	98.5	105	104	6.69952e+08	6.49573e+08	6.25971e+08	1.41156e+08	1.45521e+08	1.55911e+08	5.50699e+08	5.37641e+08	5.44516e+08	6.11387e+08	5.90956e+08	6.12315e+08	5.72021e+08	5.04635e+08
FALSE	High	IsMasterProtein	orf03364_1	3462083 3463735 fy26.complete.fna 3462083 3463735	0	159.875	53	20	361	20	1	550	60.9	5.63	830.91	20	0	79.6	87.4	86.6	165	168.4	154.2	90.4	101.9	96.2	92	94.2	92.2	92	86.5	86	62.3	83.3	81.7	2.74177e+08	3.01059e+08	2.98187e+08	5.68234e+08	5.79786e+08	5.30975e+08	3.11417e+08	3.50817e+08	3.31264e+08	3.16955e+08	3.24252e+08	3.17343e+08	3.1693e+08	2.97952e+08
FALSE	High	IsMasterProtein	orf03070_1	3151157 3151882 fy26.complete.fna 3151157 3151882	0	159.547	76	14	996	14	1	241	26.7	7.14	2552.46	14	0	94.9	92.4	91.4	134.1	138.8	123.8	91	88.8	89.2	106.5	89.4	87.7	106.3	98	88.9	93.6	92.9	92.4	4.5767e+09	4.45828e+09	4.41194e+09	6.46805e+09	6.6965e+09	5.9754e+09	4.39074e+09	4.28268e+09	4.30252e+09	5.138e+09	4.31157e+09	4.22932e+09	5.12842e+09	4.72707e+09
FALSE	High	IsMasterProtein	orf03383_1	3479407 3478553 fy26.complete.fna 3479407 3478553	0	159.191	62	12	250	12	1	284	31.7	4.59	850.22	12	0	99.2	113.5	108.1	41.3	39.6	49.1	130.2	122.1	77.4	125.2	95.5	85.8	106.8	108.1	137.5	120.9	116.6	123	2.45061e+08	2.80439e+08	2.67025e+08	1.01978e+08	9.78581e+07	1.212e+08	3.21669e+08	3.01694e+08	1.91164e+08	3.09293e+08	2.35925e+08	2.11871e+08	2.6377e+08	2.66897e+08
FALSE	High	IsMasterProtein	orf01928_1	1958846 1957455 fy26.complete.fna 1958846 1957455	0	158.16	63	25	348	25	1	463	50.7	6.48	729.78	25	0	111.2	83.1	107	127.1	95.4	108.8	100.9	113.4	87.2	84.7	90.3	82.9	96.5	92.2	104.2	94.6	112.6	107.9	6.51068e+08	4.86266e+08	6.26411e+08	7.44137e+08	5.58299e+08	6.36965e+08	5.90475e+08	6.63792e+08	5.10422e+08	4.95895e+08	5.28846e+08	4.85014e+08	5.64758e+08	5.39555e+08
FALSE	High	IsMasterProtein	orf01167_1	1192216 1193655 fy26.complete.fna 1192216 1193655	0	157.645	47	20	514	20	1	479	55.2	5.74	1228.22	20	0	94.4	82.7	86.4	114.3	125.7	132	94	93	106.6	111.9	89.7	85.9	101.1	102	94.6	96.3	96	93.4	4.49891e+08	3.94106e+08	4.12112e+08	5.44902e+08	5.99153e+08	6.29509e+08	4.48008e+08	4.43348e+08	5.08425e+08	5.33661e+08	4.27512e+08	4.09373e+08	4.81955e+08	4.8656e+08
FALSE	High	IsMasterProtein	orf01927_1	1957458 1955614 fy26.complete.fna 1957458 1955614	0	157.602	42	20	291	20	1	614	68.8	6.61	821.32	20	0	112.5	112	102.4	79.5	71.7	74.6	123.3	134.3	71	96.9	83	105.3	110.7	120.9	112.5	89.5	91.1	108.8	1.81619e+08	1.80937e+08	1.65435e+08	1.28352e+08	1.158e+08	1.20445e+08	1.99142e+08	2.16955e+08	1.14715e+08	1.56525e+08	1.34019e+08	1.70065e+08	1.7876e+08	1.953e+08
FALSE	High	IsMasterProtein	orf02086_1	2124013 2123150 fy26.complete.fna 2124013 2123150	0	157.449	81	19	586	19	1	287	31.6	8.76	1284.33	19	0	104.6	90.9	110.2	128.4	135.9	150	106	99.3	105.2	107.3	86.7	71.8	89.9	89.3	81.2	90.9	78.7	73.8	2.2789e+09	1.98102e+09	2.40047e+09	2.79819e+09	2.96222e+09	3.2679e+09	2.3094e+09	2.16264e+09	2.29206e+09	2.33788e+09	1.88897e+09	1.56391e+09	1.95949e+09	1.94534e+09
FALSE	High	IsMasterProtein	orf00948_1	952750 951689 fy26.complete.fna 952750 951689	0	157.036	61	16	525	16	1	353	38	5.19	1469.92	16	0	87.6	94.8	81.9	138.1	136.5	147.3	91.8	96.3	106.5	99	97.1	93.6	87.1	89	85.1	89.7	86.2	92.5	9.13086e+08	9.88287e+08	8.53377e+08	1.43939e+09	1.42299e+09	1.53584e+09	9.56941e+08	1.00366e+09	1.10987e+09	1.03226e+09	1.01276e+09	9.76098e+08	9.08028e+08	9.27365e+08
FALSE	High	IsMasterProtein	orf00421_1	443265 445247 fy26.complete.fna 443265 445247	0	156.987	43	27	298	27	1	660	74.3	7.06	635.52	27	0	133.1	114.1	98.1	90.8	75	89.6	105.8	127.3	96.2	110	95.5	102.1	101.2	98.8	111	79.5	81.3	90.9	3.24313e+08	2.7797e+08	2.39116e+08	2.21177e+08	1.82872e+08	2.18324e+08	2.57794e+08	3.10166e+08	2.34412e+08	2.68095e+08	2.32639e+08	2.48795e+08	2.46666e+08	2.40694e+08
FALSE	High	IsMasterProtein	orf03494_1	3594274 3593063 fy26.complete.fna 3594274 3593063	0	156.943	58	20	496	18	1	403	44.4	8.28	1165.02	20	1	84.4	87.3	84.6	151.8	170	145.1	78	80.5	92.9	107.4	94.3	95.6	89.8	93.4	87.7	94.9	81.2	81.3	9.23196e+08	9.54687e+08	9.25758e+08	1.66004e+09	1.85983e+09	1.58692e+09	8.53463e+08	8.80192e+08	1.01623e+09	1.17495e+09	1.03113e+09	1.04558e+09	9.81811e+08	1.0213e+09
FALSE	High	IsMasterProtein	orf04213_1	4286395 4288437 fy26.complete.fna 4286395 4288437	0	156.745	43	27	299	27	1	680	76.4	6.35	697.32	27	0	105.9	90.7	109.6	97.5	85.9	101.9	100.2	101	102.3	96.4	123.2	105.4	91.2	93.5	101.6	105.3	101.3	87.2	2.6848e+08	2.30059e+08	2.77949e+08	2.47327e+08	2.17745e+08	2.58343e+08	2.54157e+08	2.56206e+08	2.59428e+08	2.44362e+08	3.12466e+08	2.67344e+08	2.31383e+08	2.37027e+08
FALSE	High	IsMasterProtein	orf04361_1	4430345 4431616 fy26.complete.fna 4430345 4431616	0	156.383	55	15	324	15	1	423	46.7	6.86	953	15	0	124.7	127.4	116.8	19	19.3	18.6	107.8	115.2	120.5	142.3	138.5	139.6	108.3	116.8	121.3	96.5	82.5	84.8	3.13328e+08	3.19902e+08	2.9337e+08	4.78235e+07	4.84991e+07	4.66932e+07	2.70813e+08	2.89374e+08	3.02764e+08	3.57503e+08	3.47816e+08	3.50565e+08	2.72016e+08	2.93338e+08
FALSE	High	IsMasterProtein	orf02099_1	2136841 2135345 fy26.complete.fna 2136841 2135345	0	156.352	51	20	277	20	1	498	56.3	6.55	625.13	20	0	117.9	100	119.4	99.3	89.9	102.5	74.9	119.4	83.4	98.2	104.4	102.9	108.7	119.5	109.9	105.9	67.3	76.7	3.20671e+08	2.71817e+08	3.24503e+08	2.69976e+08	2.44543e+08	2.7866e+08	2.03546e+08	3.24707e+08	2.26635e+08	2.66978e+08	2.83816e+08	2.79658e+08	2.95412e+08	3.24772e+08
FALSE	High	IsMasterProtein	orf00308_1	315681 316916 fy26.complete.fna 315681 316916	0	155.786	53	20	417	20	1	411	45	5.58	1034.51	20	0	95.8	87.6	86.2	109.2	102.1	116.1	106.6	107.5	106	94.5	96.1	114.7	89.6	106.2	99.1	95	93.4	94.4	5.39103e+08	4.93465e+08	4.85066e+08	6.1467e+08	5.74803e+08	6.53718e+08	5.99914e+08	6.05142e+08	5.96977e+08	5.32323e+08	5.40831e+08	6.45996e+08	5.04483e+08	5.98071e+08
FALSE	High	IsMasterProtein	orf01785_1	1804643 1806841 fy26.complete.fna 1804643 1806841	0	155.321	37	20	309	20	1	732	76.8	5.83	940.34	20	0	110.5	122.1	98.4	105.2	93.3	96.2	87.4	66.4	88.9	106.7	89	95.3	133.2	102.1	111.3	89	101	104.1	1.92669e+08	2.12891e+08	1.71591e+08	1.8352e+08	1.62648e+08	1.67855e+08	1.52399e+08	1.15732e+08	1.55008e+08	1.86014e+08	1.5522e+08	1.6623e+08	2.32344e+08	1.78139e+08
FALSE	High	IsMasterProtein	orf02060_1	2091580 2093175 fy26.complete.fna 2091580 2093175	0	155.142	47	16	309	16	1	531	59.6	7.99	941.23	16	0	98.5	98.7	108.8	114.4	104.8	134.6	92.8	105.8	85.8	82	96.9	94.9	95.8	87.1	103.5	97.6	100.3	97.6	2.77067e+08	2.77699e+08	3.0621e+08	3.21988e+08	2.94962e+08	3.78725e+08	2.61139e+08	2.97538e+08	2.41522e+08	2.30814e+08	2.72491e+08	2.66909e+08	2.69451e+08	2.45099e+08
FALSE	High	IsMasterProtein	orf04209_1	4283695 4281062 fy26.complete.fna 4283695 4281062	0	155.1	42	30	170	30	1	877	94.8	6.23	401.24	30	0	97.6	124.2	118.1	59.6	55	69.7	117.8	112.7	82.6	98.6	116.1	100.5	122.5	128.8	125.1	107.9	85.2	77.9	7.60411e+07	9.67029e+07	9.20176e+07	4.64267e+07	4.28068e+07	5.43086e+07	9.17463e+07	8.77718e+07	6.43115e+07	7.67878e+07	9.04538e+07	7.83124e+07	9.54066e+07	1.00282e+08
FALSE	High	IsMasterProtein	orf03964_1	4079959 4078913 fy26.complete.fna 4079959 4078913	0	154.847	55	18	575	18	1	348	38.8	5.39	1444.41	18	0	69.2	69.6	70.9	226	242.3	229.9	68.7	68.5	79	85.2	83.3	84.1	75.3	66.9	71.6	69.6	72	67.9	4.71363e+08	4.7428e+08	4.82876e+08	1.53971e+09	1.65059e+09	1.56627e+09	4.68282e+08	4.66773e+08	5.37976e+08	5.80079e+08	5.67744e+08	5.72824e+08	5.1286e+08	4.55625e+08
FALSE	High	IsMasterProtein	orf03972_1	4089116 4087746 fy26.complete.fna 4089116 4087746	0	154.723	52	22	456	22	1	456	51.5	6.01	830.09	22	0	90.8	80.9	83.5	155.3	141.8	141.1	84.1	90.1	82	105.7	102.1	113.4	82	82	81.9	94.3	93.1	95.9	6.53901e+08	5.82785e+08	6.01431e+08	1118822182	1.02159e+09	1.01615e+09	6.05376e+08	6.49176e+08	5.9028e+08	7.6109e+08	7.35372e+08	8.16725e+08	5.9042e+08	5.90817e+08
FALSE	High	IsMasterProtein	orf04438_1	4509508 4511094 fy26.complete.fna 4509508 4511094	0	154.585	49	18	439	18	1	528	56.4	5.85	1038.69	18	0	86	81.1	83.3	103	96.4	105.6	98	101.4	98.7	116.7	122.8	128.7	95.9	94.4	94.8	94.8	96	102.4	5.27792e+08	4.97636e+08	5.11213e+08	6.32204e+08	5.91411e+08	6.47847e+08	6.01016e+08	6.221e+08	6.05728e+08	7.15763e+08	7.53539e+08	7.89652e+08	5.88478e+08	5.79015e+08
FALSE	High	IsMasterProtein	orf00480_1	504561 503293 fy26.complete.fna 504561 503293	0	154.496	58	16	228	16	1	422	45.4	5.8	601.79	16	0	68.4	101.2	85.5	133.7	133.5	93.1	122.2	105.9	91.5	104.7	104.9	92.5	105.8	102.6	99.2	80.9	81.3	93.2	1.15211e+08	1.70453e+08	1.44003e+08	2.25213e+08	2.24821e+08	1.56739e+08	2.05818e+08	1.78316e+08	1.54031e+08	1.76393e+08	1.76613e+08	1.55807e+08	1.78169e+08	1.72721e+08
FALSE	High	IsMasterProtein	orf04690_1	4780098 4781291 fy26.complete.fna 4780098 4781291	0	153.973	55	18	285	18	1	397	43	6.2	777.61	18	0	128	83.2	95	38.6	55.6	40.4	110.8	116.7	117.3	92.6	92.2	108.8	173.3	143.6	156.5	82.1	86.3	79	2.50863e+08	1.63102e+08	1.86305e+08	7.57533e+07	1.09043e+08	7.91843e+07	2.17107e+08	2.28731e+08	2.2993e+08	1.81439e+08	1.80798e+08	2.1337e+08	3.3977e+08	2.81452e+08
FALSE	High	IsMasterProtein	orf03593_1	3692379 3693671 fy26.complete.fna 3692379 3693671	0	153.786	50	16	502	16	1	430	45.9	7.59	1406.56	16	0	107.9	101.5	114.4	112.2	84.5	96.3	89.8	97.4	97.3	98.3	107.4	112.9	94.9	95.7	101.7	96.5	96.1	94.9	1.24309e+09	1.16919e+09	1.31767e+09	1.29176e+09	9.73087e+08	1.10851e+09	1.03396e+09	1.12225e+09	1.12101e+09	1.13201e+09	1.23711e+09	1.30076e+09	1.09309e+09	1.10234e+09
FALSE	High	IsMasterProtein	orf01113_1	1128878 1126632 fy26.complete.fna 1128878 1126632	0	153.725	37	24	240	24	1	748	83.7	5.78	549.68	24	0	97.4	89.1	104.3	72.4	75.8	88.8	93.6	105.9	91.2	106	106.4	103.7	110	118.9	116.1	108.3	113.3	98.9	8.51132e+07	7.78602e+07	9.12112e+07	6.32914e+07	6.62286e+07	7.76303e+07	8.1804e+07	9.25588e+07	7.97608e+07	9.26797e+07	9.29786e+07	9.06106e+07	9.61451e+07	1.0396e+08
FALSE	High	IsMasterProtein	orf00698_1	727756 726578 fy26.complete.fna 727756 726578	0	153.462	69	17	390	17	1	392	41.9	4.91	1143.88	17	0	98.7	84.1	93.3	109.2	122.5	105.3	97.2	94.6	89.9	104.5	116.3	119.8	87.4	100.1	91.7	103.4	87.8	94.2	4.81768e+08	4.10732e+08	4.55645e+08	5.33212e+08	5.9778e+08	5.14045e+08	4.74648e+08	4.6168e+08	4.38854e+08	5.10202e+08	5.67869e+08	5.8482e+08	4.26474e+08	4.88585e+08
FALSE	High	IsMasterProtein	orf01853_1	1878166 1876106 fy26.complete.fna 1878166 1876106	0	153.209	38	25	351	25	1	686	74.4	8.19	756.13	25	0	136	139.5	151.6	28.2	33.4	29	112.9	117.6	118.9	79.7	81.6	99.4	109.7	109.7	121.6	109.8	118.7	102.6	6.80772e+08	6.98077e+08	7.5897e+08	1.41096e+08	1.67359e+08	1.44969e+08	5.65258e+08	5.88802e+08	5.94882e+08	3.9889e+08	4.08339e+08	4.97458e+08	5.49049e+08	5.49179e+08
FALSE	High	IsMasterProtein	orf03810_1	3935521 3937575 fy26.complete.fna 3935521 3937575	0	153.136	46	30	296	30	1	684	77.9	8.43	544.16	30	0	116.4	103.1	101.2	57.9	60.9	72.7	106.3	95.4	82	120.6	119.9	117	115.9	106.8	110.1	111.6	99.8	102.6	2.15406e+08	1.90773e+08	1.87369e+08	1.07103e+08	1.12684e+08	1.34469e+08	1.96791e+08	1.76627e+08	1.51841e+08	2.23241e+08	2.2187e+08	2.16583e+08	2.14461e+08	1.9758e+08
FALSE	High	IsMasterProtein	orf01143_1	1164734 1167832 fy26.complete.fna 1164734 1167832	0	153.077	34	32	162	32	1	1032	115.5	5.77	300.55	32	0	65.2	86.8	61.2	140.1	125.2	160.8	76	90.3	84.8	119.9	130	135.8	82.5	70.8	73.7	106.5	81.3	109.2	4.42389e+07	5.88208e+07	4.15074e+07	9.49997e+07	8.49224e+07	1.09006e+08	5.15389e+07	6.12119e+07	5.74651e+07	8.12749e+07	8.81438e+07	9.20868e+07	5.59213e+07	4.80038e+07
FALSE	High	IsMasterProtein	orf02991_1	3059425 3060900 fy26.complete.fna 3059425 3060900	0	152.558	45	17	297	17	1	491	53.6	5.76	765.9	17	0	133.7	111.5	132.9	66.9	53.4	70.9	110.6	125.1	84.1	118.9	103	122.1	114.5	91.7	95.4	105.8	87.4	72.1	3.20849e+08	2.67581e+08	3.19071e+08	1.6062e+08	1.28121e+08	1.70309e+08	2.65522e+08	3.00379e+08	2.01967e+08	2.8532e+08	2.47309e+08	2.93022e+08	2.74948e+08	2.20155e+08
FALSE	High	IsMasterProtein	orf04114_1	4198604 4197117 fy26.complete.fna 4198604 4197117	0	152.121	43	18	402	18	1	495	56.6	4.63	877.1	18	0	195	143.6	95.6	25.4	35.9	30	113.1	105.2	104.8	105.6	98.8	83.4	163.1	109.7	102.8	83.2	100.2	104.7	9.16593e+08	6.75161e+08	4.49439e+08	1.19451e+08	1.68681e+08	1.40963e+08	5.31754e+08	4.94708e+08	4.92552e+08	4.96552e+08	4.64665e+08	3.92132e+08	7.66657e+08	5.15539e+08
FALSE	High	IsMasterProtein	orf03932_1	4046842 4047771 fy26.complete.fna 4046842 4047771	0	152.107	55	11	466	11	1	309	32.4	5.03	1470.58	11	0	82.6	84.5	90.7	139.7	143.9	141.6	82.7	85.4	97.1	98.4	102.3	103.5	83.1	92.8	98	93.7	86.2	94	7.9786e+08	8.16342e+08	8.76629e+08	1.34965e+09	1.39095e+09	1.36877e+09	7.98778e+08	8.25155e+08	9.37959e+08	9.51234e+08	9.88475e+08	1.0003e+09	8.03484e+08	8.97328e+08
FALSE	High	IsMasterProtein	orf03768_1	3884856 3886604 fy26.complete.fna 3884856 3886604	0	152.012	45	22	335	22	1	582	64.5	8.54	848.67	22	0	86.5	84.6	105.6	119.7	116.3	126.3	99.7	113.5	90.5	107.3	112.9	103.4	85.2	107.9	89.9	75.3	78.3	97	2.3235e+08	2.27195e+08	2.83665e+08	3.2151e+08	3.12176e+08	3.39071e+08	2.67712e+08	3.0477e+08	2.42986e+08	2.88092e+08	3.03073e+08	2.77571e+08	2.28838e+08	2.89627e+08
FALSE	High	IsMasterProtein	orf00429_1	452045 451188 fy26.complete.fna 452045 451188	0	151.978	68	15	381	15	1	285	31.6	6.42	1026.96	15	0	103.2	119.5	109.1	66.1	64.5	68.1	101	100.6	81	124.5	102	108.6	155.2	97.2	105.6	99.3	90.1	104.4	7.81632e+08	9.04738e+08	8.26559e+08	5.00318e+08	4.88251e+08	5.15892e+08	7.65134e+08	7.61793e+08	6.13678e+08	9.42972e+08	7.72194e+08	8.22469e+08	1.17519e+09	7.36314e+08
FALSE	High	IsMasterProtein	orf01382_1	1410435 1411346 fy26.complete.fna 1410435 1411346	0	151.948	55	13	304	13	1	303	32.7	6.54	809.04	13	0	66.1	75.9	66.8	213.7	197.9	198.1	108.6	102.6	94.1	44.8	54.2	45.7	92.2	93.9	86.7	88.8	89.4	80.4	4.75077e+08	5.45765e+08	4.80386e+08	1.53607e+09	1.42268e+09	1.42424e+09	7.80738e+08	7.37745e+08	6.76618e+08	3.22317e+08	3.89838e+08	3.28213e+08	6.62761e+08	6.74764e+08
FALSE	High	IsMasterProtein	orf01616_1	1638700 1637999 fy26.complete.fna 1638700 1637999	0	151.928	61	13	705	13	1	233	26	10.27	2080.27	13	0	94.6	88.7	92.2	133.5	128.9	131.4	83.9	89.5	93	102.5	102.2	100.4	96.6	93.9	99.8	92.1	86.6	90.2	6.22292e+09	5.83881e+09	6.07018e+09	8.78281e+09	8.48255e+09	8.64731e+09	5.52418e+09	5.89135e+09	6.12075e+09	6.74552e+09	6.72653e+09	6.60907e+09	6.35879e+09	6.17703e+09
FALSE	High	IsMasterProtein	orf03600_1	3699834 3700886 fy26.complete.fna 3699834 3700886	0	151.392	66	15	306	14	1	350	38	6.47	868.17	15	1	102.8	93.1	111.7	62.8	64.5	69.4	107	112.2	109.5	121.4	130.1	129.1	96.5	108.3	101	116.4	83.8	80.6	3.26926e+08	2.95876e+08	3.55065e+08	1.99556e+08	2.05038e+08	2.20664e+08	3.40256e+08	3.56699e+08	3.48313e+08	3.86044e+08	4.13611e+08	4.10437e+08	3.06813e+08	3.44371e+08
FALSE	High	IsMasterProtein	orf03753_1	3867017 3866391 fy26.complete.fna 3867017 3866391	0	150.231	58	9	323	9	1	208	23.1	5.41	1110.47	9	0	108.1	96.7	96.1	105.1	89.1	108.9	93.7	97.6	101.8	99.4	119.9	98.7	95.6	95.9	79.5	100.5	99.8	113.5	1.01942e+09	9.11651e+08	9.05702e+08	9.90896e+08	8.40173e+08	1.02615e+09	8.83639e+08	9.19755e+08	9.59958e+08	9.37184e+08	1.13071e+09	9.30493e+08	9.01453e+08	9.03782e+08
FALSE	High	IsMasterProtein	orf03609_1	3709302 3710075 fy26.complete.fna 3709302 3710075	0	149.777	80	19	584	19	1	257	27.4	7.47	1426.6	19	0	102.5	114.5	110.1	86.5	78.9	90.5	140.3	88.2	114.7	82.2	82.2	88.9	74.6	91.7	88.9	90.8	131	143.5	6.70976e+08	7.49294e+08	7.21078e+08	5.66046e+08	5.16247e+08	5.92761e+08	9.18571e+08	5.77305e+08	7.50915e+08	5.38415e+08	5.38175e+08	5.82018e+08	4.88586e+08	6.00307e+08
FALSE	High	IsMasterProtein	orf03311_1	3408846 3407917 fy26.complete.fna 3408846 3407917	0	149.556	61	11	256	11	1	309	34	6.28	684.08	11	0	102.4	95.9	91.9	130.4	131.3	115.8	97.3	94.3	94.1	94.4	90.7	79.3	107.4	99.8	96.1	95.9	92.4	90.7	4.18419e+08	3.91976e+08	3.75661e+08	5.3281e+08	5.36605e+08	4.72954e+08	3.97741e+08	3.85148e+08	3.84477e+08	3.8577e+08	3.70424e+08	3.24202e+08	4.38651e+08	4.07607e+08
FALSE	High	IsMasterProtein	orf02988_1	3055747 3057063 fy26.complete.fna 3055747 3057063	0	149.418	53	16	286	16	1	438	46.9	5.31	686.52	16	0	105.7	112.7	102.3	61.2	60.2	73.1	116.1	105.6	99.4	101	113.8	109.4	105.9	111.9	119.5	99.6	101	101.5	2.80091e+08	2.98601e+08	2.70964e+08	1.62084e+08	1.59367e+08	1.93614e+08	3.0745e+08	2.79755e+08	2.63204e+08	2.67551e+08	3.01299e+08	2.89852e+08	2.80619e+08	2.96463e+08
FALSE	High	IsMasterProtein	orf02256_1	2306917 2305988 fy26.complete.fna 2306917 2305988	0	149.346	64	13	290	13	1	309	34.7	5.19	815	13	0	98.8	93.1	92.9	112.5	72.1	87.7	106.3	120.3	64.6	119.9	130.7	131.9	88.6	88.5	94.1	98.6	98.3	101	1.77676e+08	1.67465e+08	1.67095e+08	2.02316e+08	1.29711e+08	1.57766e+08	1.91178e+08	2.16296e+08	1.16213e+08	2.15675e+08	2.35001e+08	2.37216e+08	1.59306e+08	1.59091e+08
FALSE	High	IsMasterProtein	orf01745_1	1768910 1767807 fy26.complete.fna 1768910 1767807	0	148.666	60	12	349	12	1	367	40	5.58	1097.19	12	0	99.4	90.3	99	43.2	49.1	52.2	111.5	114.6	111.9	127	134.7	113.4	103.8	101.2	101.5	111.9	108.4	127	3.18306e+08	2.89275e+08	3.17171e+08	1.38398e+08	1.57292e+08	1.67341e+08	3.57349e+08	3.67205e+08	3.58642e+08	4.06733e+08	4.3163e+08	3.63148e+08	3.32473e+08	3.24107e+08
FALSE	High	IsMasterProtein	orf00396_1	415076 415798 fy26.complete.fna 415076 415798	0	148.41	80	12	261	12	1	240	26.5	6.6	765.75	12	0	63.4	121.8	93.7	71	90.1	57.8	122	144	57.9	91.9	126.2	157.5	139	107.4	95.3	146.9	63	51.2	6.41005e+07	1.23074e+08	9.46791e+07	7.17196e+07	9.10632e+07	5.84598e+07	1.23298e+08	1.45509e+08	5.85213e+07	9.28701e+07	1.27546e+08	1.59159e+08	1.40467e+08	1.08522e+08
FALSE	High	IsMasterProtein	orf02124_1	2169176 2170651 fy26.complete.fna 2169176 2170651	0	147.969	55	24	379	24	1	491	54	5.31	860.62	24	0	84.7	109.7	95.4	21.1	18.3	19.7	99.2	95.1	85.9	76.6	87.1	80.9	250.1	239.9	242.4	55.3	66.6	72	2.93961e+08	3.80878e+08	3.31169e+08	7.3259e+07	6.36202e+07	6.83731e+07	3.44466e+08	3.30209e+08	2.98379e+08	2.65887e+08	3.02231e+08	2.80806e+08	8.68465e+08	8.32793e+08
FALSE	High	IsMasterProtein	orf01741_1	1762065 1760632 fy26.complete.fna 1762065 1760632	0	147.939	37	15	352	15	1	477	52.8	6.62	939.53	15	0	85.9	108.3	108.5	87.5	84.9	89	96.1	112.2	110.8	120.9	111.4	110.7	111.8	93.1	109.8	98	90.3	70.9	4.80564e+08	6.05858e+08	6.06841e+08	4.89765e+08	4.75033e+08	4.97804e+08	5.37444e+08	6.27677e+08	6.20094e+08	6.76656e+08	6.23495e+08	6.19619e+08	6.258e+08	5.2108e+08
FALSE	High	IsMasterProtein	orf03577_1	3676188 3676904 fy26.complete.fna 3676188 3676904	0	147.642	79	18	831	18	1	238	26.8	6.73	1891.65	18	0	88.2	90.3	91.1	158.2	163.5	160.9	85.2	90.9	84.3	87.2	75.4	82.7	85.1	86.2	79.8	97.7	90.5	102.9	2.16215e+09	2.21383e+09	2.23515e+09	3.88108e+09	4.00963e+09	3.94563e+09	2.08981e+09	2.23071e+09	2.06775e+09	2.13789e+09	1.84895e+09	2.02834e+09	2.08755e+09	2.11336e+09
FALSE	High	IsMasterProtein	orf01658_1	1671163 1673076 fy26.complete.fna 1671163 1673076	0	147.636	39	22	309	22	1	637	71.8	5.88	713.97	22	0	96.6	125.1	90.9	101.3	129.3	107.2	104.6	85.5	79.9	109.6	101	111	95.2	91.6	105.4	87.7	85.6	92.5	1.45432e+08	1.88426e+08	1.36868e+08	1.52465e+08	1.94647e+08	1.61371e+08	1.57507e+08	1.2873e+08	1.20233e+08	1.65043e+08	1.52131e+08	1.67099e+08	1.43319e+08	1.37913e+08
FALSE	High	IsMasterProtein	orf03723_1	3828282 3829940 fy26.complete.fna 3828282 3829940	0	147.537	47	21	240	21	1	552	63.5	9.26	458.89	21	0	96.2	88.9	92.7	138.5	149.6	124.6	105	97.8	105.9	84.1	84.8	79	92.3	107.1	101.8	95.2	85.6	70.9	8.71952e+07	8.06391e+07	8.40713e+07	1.2558e+08	1.3569e+08	1.13015e+08	9.52378e+07	8.87021e+07	9.60135e+07	7.62663e+07	7.69015e+07	7.16108e+07	8.36849e+07	9.71642e+07
FALSE	High	IsMasterProtein	orf03653_1	3755371 3753089 fy26.complete.fna 3755371 3753089	0	147.411	44	23	183	23	1	760	81.8	5.91	533.78	23	0	117.6	69.6	105.9	197.9	239.7	167.7	65.1	69.5	47.4	43	47.3	57	87.5	133.1	95	74.9	88.5	93.2	7.82157e+07	4.63136e+07	7.04668e+07	1.31663e+08	1.59454e+08	1.11527e+08	4.33206e+07	4.62467e+07	3.15257e+07	2.86098e+07	3.1438e+07	3.7882e+07	5.81988e+07	8.8529e+07
FALSE	High	IsMasterProtein	orf03602_1	3703048 3702008 fy26.complete.fna 3703048 3702008	0	147.32	56	12	339	12	1	346	38.2	5.05	1058.21	12	0	87.3	90.8	89.3	60.9	54.3	60.2	97.5	93.8	96.7	139	145.1	145.9	102.2	110.8	106.9	99	109	111.2	4.69006e+08	4.87657e+08	4.79629e+08	3.27165e+08	2.91455e+08	3.23008e+08	5.23405e+08	5.036e+08	5.19172e+08	7.46563e+08	7.79046e+08	7.83248e+08	5.48653e+08	5.94819e+08
FALSE	High	IsMasterProtein	orf03069_1	3150789 3149995 fy26.complete.fna 3150789 3149995	0	146.916	83	16	417	16	1	264	29.3	5.96	979.16	16	0	115.2	95.6	105.9	97.5	100	100.1	110.5	100.3	92.6	112	89.9	107.1	102.1	108.9	87.4	95.8	78.4	100.7	5.06238e+08	4.19921e+08	4.6545e+08	4.28467e+08	4.39298e+08	4.39651e+08	4.85601e+08	4.40541e+08	4.06856e+08	4.91839e+08	3.94808e+08	4.70369e+08	4.48754e+08	4.78304e+08
FALSE	High	IsMasterProtein	orf00940_1	944121 943606 fy26.complete.fna 944121 943606	0	146.881	81	11	678	11	1	171	19.4	5.36	1437.67	11	0	119.8	118.1	128.3	52.3	48.6	58.1	108.8	117.1	108.7	102.3	101.2	105.8	95.4	105.7	113.5	101.2	110.4	104.7	3.71719e+09	3.66253e+09	3.97902e+09	1.62359e+09	1.50776e+09	1.80272e+09	3.37615e+09	3.63314e+09	3.37198e+09	3.17334e+09	3.14009e+09	3.28159e+09	2.95945e+09	3.27831e+09
FALSE	High	IsMasterProtein	orf03099_1	3181898 3181083 fy26.complete.fna 3181898 3181083	0	146.802	64	12	362	12	1	271	29.4	5.29	1119.62	12	0	102.6	81.9	92.5	96.5	106.9	100.7	79.5	86.6	91.5	134.1	128.8	130	104	96.1	91	86.1	89.8	101.5	2.37315e+08	1.89395e+08	2.14022e+08	2.23091e+08	2.47331e+08	2.3299e+08	1.83919e+08	2.00194e+08	2.11516e+08	3.10208e+08	2.97809e+08	3.00608e+08	2.40557e+08	2.22185e+08
FALSE	High	IsMasterProtein	orf04362_1	4431613 4432833 fy26.complete.fna 4431613 4432833	0	146.773	57	14	278	14	1	406	44.4	6.34	777.61	14	0	111	112	111	29.6	19.7	31.8	108.9	109.5	107.9	129	124.4	132.2	113.8	111.6	108.3	112.8	114.7	111.8	2.50561e+08	2.52749e+08	2.50562e+08	6.68256e+07	4.45451e+07	7.17177e+07	2.45787e+08	2.47188e+08	2.4341e+08	2.91167e+08	2.80634e+08	2.98448e+08	2.56922e+08	2.5175e+08
FALSE	High	IsMasterProtein	orf00307_1	314449 315687 fy26.complete.fna 314449 315687	0	146.611	56	17	480	17	1	412	44.2	5.39	1242.18	17	0	94.7	86.6	96.8	131.2	124.7	112.3	102.7	103.4	94.1	98.5	102.3	118.7	95.5	91	95.9	88.4	84.5	78.9	6.71217e+08	6.13919e+08	6.86226e+08	9.29742e+08	8.8406e+08	7.95834e+08	7.27937e+08	7.33095e+08	6.66926e+08	6.98185e+08	7.24868e+08	8.41204e+08	6.76672e+08	6.45019e+08
FALSE	High	IsMasterProtein	orf01349_1	1377298 1375406 fy26.complete.fna 1377298 1375406	0	146.563	51	28	239	28	1	630	70.2	5.66	574.17	28	0	90	94.7	109.4	110.5	110.4	108.8	86.6	96.9	86.4	97.5	108.9	116.6	105.6	92	83.9	92.2	113.1	96.4	1.21627e+08	1.27923e+08	1.47843e+08	1.4925e+08	1.49143e+08	1.4699e+08	1.16973e+08	1.30846e+08	1.16754e+08	1.31701e+08	1.47119e+08	1.57563e+08	1.42616e+08	1.24327e+08
FALSE	High	IsMasterProtein	orf04620_1	4706310 4704697 fy26.complete.fna 4706310 4704697	0	146.296	53	22	338	22	1	537	59.9	8.41	782.03	22	0	113.6	129	113.9	113.7	120.8	111.4	98.5	98.3	86.7	98.9	99.6	100	87.9	93.8	91.5	87.2	78.3	77	2.34784e+08	2.66537e+08	2.35371e+08	2.34958e+08	2.49687e+08	2.30155e+08	2.03607e+08	2.0315e+08	1.79287e+08	2.04351e+08	2.05961e+08	2.06687e+08	1.81762e+08	1.93798e+08
FALSE	High	IsMasterProtein	orf04318_1	4385385 4384525 fy26.complete.fna 4385385 4384525	0	146.104	76	12	407	12	1	286	32.5	5.16	1221.69	12	0	84.7	116.8	92.2	85.4	117.3	93.4	104.5	90.4	115.3	113.6	119	122.6	102.6	95.4	87	90.2	78.7	90.9	4.15398e+08	5.731e+08	4.52054e+08	4.19006e+08	5.75173e+08	4.58333e+08	5.12697e+08	4.43262e+08	5.65601e+08	5.57203e+08	5.83873e+08	6.01175e+08	5.03232e+08	4.67727e+08
FALSE	High	IsMasterProtein	orf00631_1	648571 647672 fy26.complete.fna 648571 647672	0	146.062	59	17	367	17	1	299	33.1	5.54	848.59	17	0	87.2	99.1	91.8	127.8	108.6	118.4	88.3	92.7	85.9	99.6	106	110.3	94.9	107.7	98.8	97.8	91.8	93.3	4.33471e+08	4.9251e+08	4.56363e+08	6.35263e+08	5.3973e+08	5.88529e+08	4.38613e+08	4.60498e+08	4.26911e+08	4.94923e+08	5.26677e+08	5.48023e+08	4.71553e+08	5.34936e+08
FALSE	High	IsMasterProtein	orf04144_1	4222525 4223949 fy26.complete.fna 4222525 4223949	0	146.059	49	21	346	21	1	474	53.5	7.01	783.32	21	0	124.6	145.7	135.5	43.5	46.9	47.7	126.4	141	131.7	52.9	62.3	52.3	112.1	114.5	118.1	98.9	119.7	126.3	5.53009e+08	6.46664e+08	6.01659e+08	1.92942e+08	2.08192e+08	2.11803e+08	5.60872e+08	6.25674e+08	5.84731e+08	2.34761e+08	2.76507e+08	2.32064e+08	4.97599e+08	5.08243e+08
FALSE	High	IsMasterProtein	orf04627_1	4713482 4711941 fy26.complete.fna 4713482 4711941	0	145.745	47	23	326	22	1	513	57.6	5.78	732.27	23	0	114.1	111.8	118.8	59	48.6	62.5	88	99.8	112.7	104.4	91.1	93.9	113.2	86.7	107.1	134.9	124.2	129.2	3.94989e+08	3.86874e+08	4.11096e+08	2.04348e+08	1.68078e+08	2.16347e+08	3.04564e+08	3.45453e+08	3.90014e+08	3.61439e+08	3.15198e+08	3.24912e+08	3.91745e+08	3.00127e+08
FALSE	High	IsMasterProtein	orf00475_1	499137 498355 fy26.complete.fna 499137 498355	0	145.708	71	17	486	16	1	260	28	5.86	1492.73	17	1	133.9	157.5	126.9	38.8	39	33	103.8	100.5	105	110.4	106.1	95.2	108.4	113	108.9	123	104.7	91.9	1.27522e+09	1.50091e+09	1.20881e+09	3.69946e+08	3.714e+08	3.13997e+08	9.88694e+08	9.57139e+08	1.00059e+09	1.05208e+09	1.01042e+09	9.07271e+08	1.03252e+09	1.07701e+09
FALSE	High	IsMasterProtein	orf02649_1	2711676 2712956 fy26.complete.fna 2711676 2712956	0	145.498	55	21	440	20	1	426	48.3	5.99	1047.99	21	0	95	96.1	89.9	98.7	91.1	99.5	95.5	102.9	81.8	123.5	126.2	127.3	96	97.5	85.8	102	89.8	101.3	3.85839e+08	3.90447e+08	3.65393e+08	4.01067e+08	3.7034e+08	4.044e+08	3.88088e+08	4.18229e+08	3.32367e+08	5.01925e+08	5.12906e+08	5.17125e+08	3.89901e+08	3.95945e+08
FALSE	High	IsMasterProtein	orf03772_1	3889087 3889833 fy26.complete.fna 3889087 3889833	0	145.248	75	14	294	14	1	248	27.6	5.5	875.88	14	0	104.5	119.2	109.2	86.3	89.2	83.6	105.5	109.6	104.9	101	95.3	102.4	102	85.8	109.3	105.6	93.5	93.1	3.02638e+08	3.45088e+08	3.16161e+08	2.49765e+08	2.58144e+08	2.41909e+08	3.05367e+08	3.17459e+08	3.03783e+08	2.9243e+08	2.76031e+08	2.96398e+08	2.95416e+08	2.48355e+08
FALSE	High	IsMasterProtein	orf01170_1	1198319 1197225 fy26.complete.fna 1198319 1197225	0	145.097	53	14	456	14	1	364	40.1	5.57	1201.44	14	0	98	103.2	101.9	64.3	56.7	77.9	103	112.2	97.8	110.3	115.7	107.9	97.4	96.8	101.9	109.2	112.2	133.5	1.13211e+09	1.19289e+09	1.17752e+09	7.43032e+08	6.55087e+08	9.00231e+08	1.18983e+09	1.29668e+09	1.13012e+09	1.27443e+09	1.3373e+09	1.24698e+09	1.12572e+09	1.11855e+09
FALSE	High	IsMasterProtein	orf03067_1	3147230 3146406 fy26.complete.fna 3147230 3146406	0	145.087	64	15	623	15	1	274	29.9	6.01	1736.56	15	0	102.6	104.8	106.3	65	62.3	59.4	109	114.6	112.3	103.1	107.7	101.4	97.4	102.9	98.8	108.9	120.3	123.1	1.92716e+09	1.96932e+09	1.99708e+09	1.22152e+09	1.1708e+09	1.11661e+09	2.04676e+09	2.15226e+09	2.11042e+09	1.93607e+09	2.02369e+09	1.90415e+09	1.82939e+09	1.9322e+09
FALSE	High	IsMasterProtein	orf03674_1	3778602 3777367 fy26.complete.fna 3778602 3777367	0	144.611	47	11	258	11	1	411	44	5.14	895.78	11	0	91.2	93.7	92.2	126.1	125.4	108	83.7	91.5	115.9	93.9	102.4	96.1	100.9	85.9	80.7	110.8	95.4	106.2	1.83889e+08	1.88964e+08	1.86035e+08	2.54272e+08	2.53032e+08	2.1785e+08	1.68896e+08	1.84514e+08	2.3371e+08	1.89429e+08	2.0657e+08	1.93757e+08	2.03475e+08	1.73338e+08
FALSE	High	IsMasterProtein	orf03085_1	3166144 3169626 fy26.complete.fna 3166144 3169626	0	144.604	27	29	205	29	1	1160	129.8	5.31	339.77	29	0	106	105.7	101.5	76.9	67.4	88.1	100.5	111.4	89.1	118.4	114.3	129.2	108.6	116.2	96.9	112.9	78.7	78.2	1.86373e+08	1.85769e+08	1.78501e+08	1.35223e+08	1.18408e+08	1.54899e+08	1.76648e+08	1.95904e+08	1.5662e+08	2.0821e+08	2.00889e+08	2.27068e+08	1.90841e+08	2.04206e+08
FALSE	High	IsMasterProtein	orf02215_1	2266918 2264729 fy26.complete.fna 2266918 2264729	0	144.174	40	26	279	26	1	729	79.5	6.39	615.76	26	0	97.2	126.8	91.3	145	167.7	182.6	85.8	79.4	95.9	63.3	77.7	46.5	117.5	83.5	70.1	95.7	89	85.4	1.34329e+08	1.75266e+08	1.2626e+08	2.00422e+08	2.31833e+08	2.52401e+08	1.18676e+08	1.09751e+08	1.32582e+08	8.74666e+07	1.07461e+08	6.42651e+07	1.62395e+08	1.15383e+08
FALSE	High	IsMasterProtein	orf01944_1	1977913 1977092 fy26.complete.fna 1977913 1977092	0	143.895	76	12	436	12	1	273	29.3	6.52	1201.51	12	0	86	103.1	107.7	85.8	85.7	86.3	107.9	119	123.3	100.9	112.4	103.4	88.4	95.5	98.2	87.5	97.7	111.1	2.71546e+08	3.25605e+08	3.40201e+08	271075648	2.70785e+08	2.7262e+08	3.40889e+08	3.75873e+08	3.89534e+08	3.18856e+08	3.5493e+08	3.26538e+08	2.79207e+08	3.01655e+08
FALSE	High	IsMasterProtein	orf03523_1	3624702 3623482 fy26.complete.fna 3624702 3623482	0	143.848	60	20	350	20	1	406	44.5	7.36	744.61	20	0	90.7	93.4	85.8	119.8	125.6	127.8	87.8	82.1	89.1	119.8	125.2	119.1	93.9	94.4	99.1	82.9	78.9	84.5	1.71889e+08	1.76962e+08	1.62545e+08	2.27027e+08	2.37926e+08	2.42161e+08	1.66437e+08	1.55512e+08	1.68728e+08	2.26991e+08	2.37211e+08	2.25641e+08	1.77836e+08	1.78869e+08
FALSE	High	IsMasterProtein	orf03258_1	3358295 3357201 fy26.complete.fna 3358295 3357201	0	143.179	63	16	335	16	1	364	39.3	5.19	927.06	16	0	79.8	85.1	78	152.6	153.9	151.5	90.3	95	80.3	98.9	95.4	103.5	75.1	95.2	89.6	93.4	86.4	96	5.01414e+08	5.34763e+08	4.90162e+08	9.58456e+08	9.67047e+08	9.51733e+08	5.67248e+08	5.97044e+08	5.04624e+08	6.21608e+08	5.99159e+08	6.49978e+08	4.7172e+08	5.9794e+08
FALSE	High	IsMasterProtein	orf01257_1	1276952 1275777 fy26.complete.fna 1276952 1275777	0	143.147	52	19	421	19	1	391	44.2	7.59	983.04	19	0	87.5	66	67.8	214.8	211.9	209.3	57.6	62.6	84	89	78.7	80	53.1	61.4	74.1	107.5	99.2	95.6	1.22539e+09	9.23886e+08	9.49063e+08	3.00801e+09	2.96724e+09	2.9306e+09	8.06631e+08	8.76802e+08	1.17599e+09	1.24568e+09	1.10158e+09	1.11989e+09	7.44169e+08	8.59641e+08
FALSE	High	IsMasterProtein	orf01320_1	1343379 1344206 fy26.complete.fna 1343379 1344206	0	142.601	62	15	610	15	1	275	31.1	6.46	1458.38	15	0	120.3	117.7	123.7	56.2	59.6	54.4	108.6	103.6	112.9	106.9	107	102.9	107.3	101	103.2	107.4	105.6	101.6	3.11509e+09	3.04771e+09	3.2008e+09	1.45488e+09	1.54291e+09	1.40756e+09	2.81229e+09	2.68281e+09	2.92154e+09	2.76815e+09	2.76866e+09	2.66326e+09	2.77785e+09	2.61322e+09
FALSE	High	IsMasterProtein	orf00234_1	240544 239477 fy26.complete.fna 240544 239477	0	142.252	66	19	460	19	1	355	39.5	8.44	1205.73	19	0	85	83.7	84.1	143	142.9	145.4	95.4	95.3	106.2	82.9	86.5	87.8	92.1	89.5	96.7	91.9	89.5	102.2	6.1041e+08	6.00952e+08	6.04162e+08	1.02687e+09	1.0268e+09	1.04426e+09	6.85597e+08	6.84776e+08	7.63047e+08	5.95789e+08	6.21011e+08	6.30734e+08	6.6128e+08	6.4279e+08
FALSE	High	IsMasterProtein	orf01054_1	1057516 1056365 fy26.complete.fna 1057516 1056365	0	142.086	52	15	285	15	1	383	40.7	5.21	824.13	15	0	62.5	59.8	61.1	150.8	181.6	168.7	79.5	75.7	75.3	117.3	116.9	117.9	83.5	81	76.8	93.5	100.5	97.6	2.95621e+08	2.82562e+08	2.89059e+08	7.12943e+08	8.5842e+08	7.9758e+08	3.7564e+08	3.57709e+08	3.55791e+08	5.54699e+08	5.52641e+08	5.57243e+08	3.94903e+08	3.82995e+08
FALSE	High	IsMasterProtein	orf01548_1	1583348 1581879 fy26.complete.fna 1583348 1581879	0	142.07	49	17	220	17	1	489	55.3	5.87	621.49	17	0	99.2	83.7	86.3	84.3	78.1	96.5	75.8	108.3	59	111.1	129.6	124.4	102.6	97.7	87.2	95.4	98.4	182.5	1.10258e+08	9.31122e+07	9.59538e+07	9.37209e+07	8.68597e+07	1.07307e+08	8.43164e+07	1.20419e+08	6.55893e+07	1.23494e+08	1.44148e+08	1.38345e+08	1.14122e+08	1.08614e+08
FALSE	High	IsMasterProtein	orf03062_1	3141192 3140494 fy26.complete.fna 3141192 3140494	0	142.018	77	9	234	9	1	232	24.3	5.25	858.47	9	0	105.1	105.7	93.8	90.5	90.5	100.5	92.6	92.4	110.2	94.9	94.3	89	99.2	100.7	101.3	101.1	106.9	131.4	5.25568e+08	5.28391e+08	4.68837e+08	4.52686e+08	4.52545e+08	5.02434e+08	4.63069e+08	4.61931e+08	5.50813e+08	4.74302e+08	4.71647e+08	4.4517e+08	4.95823e+08	5.0333e+08
FALSE	High	IsMasterProtein	orf03275_1	3373146 3370003 fy26.complete.fna 3373146 3370003	0	141.482	32	25	158	25	1	1047	118.5	5.88	379.7	25	0	88.4	106.5	97.5	142.4	108.5	143.5	64.1	86.6	67.6	102.4	119.7	95.7	115.1	98.3	85.6	98.2	85.1	94.7	4.56576e+07	5.49815e+07	5.03168e+07	7.34924e+07	5.5997e+07	7.40687e+07	3.31127e+07	4.47085e+07	3.49067e+07	5.28817e+07	6.18151e+07	4.941e+07	5.93938e+07	5.07442e+07
FALSE	High	IsMasterProtein	orf02459_1	2527957 2529393 fy26.complete.fna 2527957 2529393	0	141.449	39	16	159	16	1	478	53.6	7.12	384.97	16	0	45.2	54.1	51.5	269.8	275.4	215.4	68	76.7	82.1	104.6	114.1	113.7	68.8	64.9	55.5	52.6	49.2	38.2	4.16064e+07	4.98092e+07	4.74025e+07	2.48323e+08	2.53502e+08	1.98244e+08	6.26155e+07	7.06221e+07	7.55449e+07	9.63001e+07	1.04974e+08	1.04665e+08	6.33447e+07	5.96966e+07
FALSE	High	IsMasterProtein	orf03527_1	3627052 3628998 fy26.complete.fna 3627052 3628998	0	141.196	41	18	298	18	1	648	68.3	6.16	870.15	18	0	114.3	98	109.7	93.6	94.8	96	99.6	116.3	86.5	90.6	89.7	95.3	99.7	106.3	113.4	102.4	97	96.6	7.51059e+08	6.44207e+08	7.20895e+08	6.15137e+08	6.23056e+08	6.30989e+08	6.54753e+08	7.6438e+08	5.68155e+08	5.95494e+08	5.89591e+08	6.2657e+08	6.55428e+08	6.98369e+08
FALSE	High	IsMasterProtein	orf04455_1	4529324 4526898 fy26.complete.fna 4529324 4526898	0	141.139	37	24	215	21	1	808	89.5	8.13	565.48	24	0	79.6	67.1	83.5	156	161.1	159.3	79.3	101.8	78.6	89.5	100.8	108.6	100.1	87.1	104.2	105.8	75.7	61.9	5.89919e+07	4.97271e+07	6.18823e+07	1.15596e+08	1.19383e+08	1.18056e+08	5.87355e+07	7.54134e+07	5.82057e+07	6.62838e+07	7.46449e+07	8.0458e+07	7.41312e+07	6.45575e+07
FALSE	High	IsMasterProtein	orf00380_1	388258 387167 fy26.complete.fna 388258 387167	0	141.111	51	18	602	16	1	363	40	4.82	1379.43	18	2	92.4	77.6	90.2	129.6	147.6	154.8	72.4	91	88.1	103.9	71.4	82.2	83.9	112	90.7	122.7	102.3	87.4	1.60116e+09	1.34387e+09	1.5624e+09	2.246e+09	2.55693e+09	2.68171e+09	1.25507e+09	1.57763e+09	1.52697e+09	1.80061e+09	1.23649e+09	1.42397e+09	1.45321e+09	1.94039e+09
FALSE	High	IsMasterProtein	orf02871_1	2930903 2929353 fy26.complete.fna 2930903 2929353	0	141.076	52	18	210	18	1	516	58	6.09	602.27	18	0	62.8	68.9	70.6	141.5	155.4	141.7	90	112	83.9	105.7	110.8	107.8	92.8	91.2	94.2	106.7	85.7	78.3	4.95732e+07	5.43924e+07	5.57469e+07	1.11704e+08	1.22637e+08	1.11818e+08	7.10666e+07	8.84179e+07	6.62067e+07	8.34203e+07	8.74346e+07	8.50488e+07	7.32317e+07	7.19426e+07
FALSE	High	IsMasterProtein	orf01617_1	1639050 1638718 fy26.complete.fna 1639050 1638718	0	140.847	63	11	850	11	1	110	12.2	10.23	2063.22	11	0	88	85.7	79.1	129.3	154.1	120	93.7	89.3	94.2	103.8	97.4	94.9	94.9	101.8	98.3	97.8	90	87.8	3.33096e+09	3.24064e+09	2.99089e+09	4.8903e+09	5.83022e+09	4.54176e+09	3.54306e+09	3.37695e+09	3.56343e+09	3.92734e+09	3.68319e+09	3.59106e+09	3.59003e+09	3.85226e+09
FALSE	High	IsMasterProtein	orf01012_1	1012864 1011152 fy26.complete.fna 1012864 1011152	0	140.75	49	23	204	23	1	570	64	7.62	500.28	23	0	123.4	152.5	159.1	35.1	29.6	42.7	88.4	94.5	106.3	89.7	100.5	105.6	160.1	165.8	153.5	62.4	76.5	54.3	1.06332e+08	1.31407e+08	1.37087e+08	3.02625e+07	2.55248e+07	3.67475e+07	7.61459e+07	8.13902e+07	9.15555e+07	7.7258e+07	8.65585e+07	9.09967e+07	1.37912e+08	1.42807e+08
FALSE	High	IsMasterProtein	orf01134_1	1154639 1152861 fy26.complete.fna 1154639 1152861	0	140.664	40	19	178	17	1	592	66	6.54	444.82	19	2	71.3	84.3	80.3	205.3	205.1	223.3	79.7	72.1	57.9	99.1	82.9	76.1	76.5	61.9	81.7	94.4	74.2	73.9	6.73063e+07	7.95093e+07	7.57811e+07	1.93696e+08	1.93571e+08	2.10722e+08	7.52012e+07	6.80132e+07	5.4627e+07	9.35295e+07	7.82364e+07	7.17906e+07	7.21959e+07	5.84541e+07
FALSE	High	IsMasterProtein	orf02161_1	2210944 2213106 fy26.complete.fna 2210944 2213106	0	140.651	42	25	223	24	1	720	82	6.24	534.19	25	1	93.6	96.3	109.5	109.1	101.1	138.7	98	118.8	50.9	64.5	101.4	83.4	100.3	98.4	124.8	88.6	118.8	104	2.8548e+08	2.93786e+08	3.34001e+08	3.32787e+08	3.08309e+08	4.2305e+08	2.98981e+08	3.62414e+08	1.55183e+08	1.96852e+08	3.09368e+08	2.5456e+08	3.06024e+08	3.00079e+08
FALSE	High	IsMasterProtein	orf03756_1	3869316 3868576 fy26.complete.fna 3869316 3868576	0	140.519	73	16	475	16	1	246	28.2	6.46	1231.69	16	0	107	96.5	99.8	91.3	89.2	83.6	95.8	103.8	102.6	112.3	109.8	113.4	101.9	103.3	100.2	100.8	95.6	93.1	7.57186e+08	6.8297e+08	7.0654e+08	6.46294e+08	6.31538e+08	5.92184e+08	6.78149e+08	7.35031e+08	7.26387e+08	7.94874e+08	7.77121e+08	8.03034e+08	7.21191e+08	7.3104e+08
FALSE	High	IsMasterProtein	orf00381_1	388997 391669 fy26.complete.fna 388997 391669	0	140.509	29	23	191	23	1	890	100.3	5.19	475.55	23	0	110.3	125.7	76.5	89.2	68	80.2	98.9	68.8	51.6	103.6	103.6	101.5	129.8	125.5	126.4	104.7	118.5	117.1	1.45048e+09	1.65282e+09	1.00543e+09	1.17297e+09	8.93859e+08	1.05448e+09	1.29951e+09	9.0422e+08	6.78707e+08	1.36248e+09	1.36168e+09	1.33463e+09	1.70613e+09	1.64926e+09
FALSE	High	IsMasterProtein	orf04281_1	4352063 4350720 fy26.complete.fna 4352063 4350720	0	140.486	53	19	341	19	1	447	48.5	6.4	944.88	19	0	76.8	104.6	84	47	48	48.4	109.5	121.9	101.8	153.2	175.4	161.3	105.7	106.5	102.5	84.8	79.9	88.7	1.51335e+08	2.0614e+08	1.65695e+08	9.26103e+07	9.47298e+07	9.54395e+07	2.15902e+08	2.40334e+08	2.00613e+08	3.02117e+08	3.459e+08	3.18102e+08	2.08339e+08	2.09926e+08
FALSE	High	IsMasterProtein	orf02306_1	2351552 2353984 fy26.complete.fna 2351552 2353984	0	140.449	37	25	276	25	1	810	88.8	5.58	591.86	25	0	88.6	100	76.9	126.5	110.7	125.3	88.8	94.6	85.3	137.1	132.7	127.5	91.9	86.6	91.7	88.8	68.1	78.8	1.55537e+08	1.75612e+08	1.35036e+08	2.22062e+08	1.94436e+08	2.20092e+08	1.55985e+08	1.66107e+08	1.49726e+08	2.40681e+08	2.33092e+08	2.23893e+08	1.61446e+08	1.51994e+08
FALSE	High	IsMasterProtein	orf00156_1	155571 154696 fy26.complete.fna 155571 154696	0	140.249	71	18	455	17	1	291	32.3	5.03	1161.17	18	1	85.8	76.6	81.4	144.1	146.3	138.6	84.6	83.1	97.8	103.6	101.5	105.9	94.6	93.9	96.8	91.3	83.7	90.5	7.78641e+08	6.95523e+08	7.3886e+08	1.30826e+09	1.32799e+09	1.25801e+09	7.68218e+08	7.54227e+08	8.88134e+08	9.40359e+08	9.21129e+08	9.61445e+08	8.59177e+08	8.52094e+08
FALSE	High	IsMasterProtein	orf03380_1	3476901 3475984 fy26.complete.fna 3476901 3475984	0	140.103	63	13	297	13	1	305	33.7	5.62	858.38	13	0	72.4	97.5	92.6	95.7	98.1	95	102.7	114.7	106.1	114.1	120.6	115.2	104.4	105.3	98.8	94.5	83.7	88.7	1.75715e+08	2.36481e+08	2.24752e+08	2.32262e+08	2.37916e+08	2.30375e+08	2.49188e+08	2.78276e+08	2.57524e+08	2.7676e+08	2.92558e+08	2.79505e+08	2.53217e+08	2.55469e+08
FALSE	High	IsMasterProtein	orf02676_1	2736033 2736428 fy26.complete.fna 2736033 2736428	0	140.03	70	9	553	9	1	131	15.2	5.39	1721.97	9	0	79.1	95	98	124	107	129.5	92	97.5	88.6	104	106	104.9	91.3	91.2	99.9	108.2	96.6	87.2	4.45846e+09	5.35399e+09	5.52284e+09	6.98728e+09	6.03042e+09	7.30147e+09	5.18478e+09	5.49564e+09	4.99694e+09	5.86395e+09	5.97597e+09	5.91328e+09	5.14407e+09	5.13981e+09
FALSE	High	IsMasterProtein	orf03525_1	3626719 3625919 fy26.complete.fna 3626719 3625919	0	139.995	74	12	481	12	1	266	29.8	6.9	1228.83	12	0	124	115.6	117.2	44.8	44.1	43.4	114.5	114.2	124.1	98.3	98	100.2	132.1	115.8	115.9	114	96.3	87.6	1.14709e+09	1.06979e+09	1.0841e+09	4.14367e+08	4.08431e+08	4.01161e+08	1.05909e+09	1.05671e+09	1.14822e+09	9.08976e+08	9.06579e+08	9.26542e+08	1.22187e+09	1.07099e+09
FALSE	High	IsMasterProtein	orf01945_1	1979012 1977993 fy26.complete.fna 1979012 1977993	0	139.925	78	16	356	16	1	339	36.3	6.54	1006.23	16	0	105.5	102.7	101.5	69.1	71.5	61.8	97.9	87.3	94.6	123.4	126.9	127.8	118.3	108.4	109.9	99.7	92.1	101.6	4.96411e+08	4.83276e+08	4.77547e+08	325444708	3.3648e+08	2.90821e+08	4.60802e+08	4.11138e+08	4.45496e+08	5.80852e+08	5.97198e+08	6.01723e+08	5.56618e+08	5.10336e+08
FALSE	High	IsMasterProtein	WP_049825659.1	outer membrane protease PgtE [Escherichia coli]	0	139.566	81	24	390	24	1	299	33.8	7.56	835.61	24	0	87.5	98.3	98.2	61.7	60.5	62.5	121.1	98.3	114.9	125.1	135.3	127.5	130.2	142.4	94.6	79.8	88.3	73.7	8.06107e+08	9.06231e+08	9.05578e+08	5.69005e+08	5.57496e+08	5.76303e+08	1.11638e+09	9.05649e+08	1.05896e+09	1.15345e+09	1.24731e+09	1.17493e+09	1.19982e+09	1.31288e+09
FALSE	High	IsMasterProtein	orf02765_1	2830174 2828207 fy26.complete.fna 2830174 2828207	0	139.335	43	21	137	21	1	655	70	6.25	328.23	21	0	97.4	97.6	83.9	172	178.2	207.9	82.5	85.9	66.6	76.9	86.4	71.2	104.6	73.9	76.8	107.1	62.6	68.6	7.47108e+07	7.48247e+07	6.42928e+07	1.3186e+08	1.3663e+08	1.59378e+08	6.32194e+07	6.58391e+07	5.10768e+07	5.8987e+07	6.62116e+07	5.45914e+07	8.02214e+07	5.66352e+07
FALSE	High	IsMasterProtein	orf03238_1	3339533 3338424 fy26.complete.fna 3339533 3338424	0	139.188	44	12	312	12	1	369	39.3	6.28	871.53	12	0	112.5	97.8	101.5	68.6	73.1	81.1	93.4	90.7	101.2	147	116.5	128.1	125.2	109.3	97.4	89	80.4	87.2	3.98374e+08	3.46186e+08	3.59466e+08	2.43071e+08	2.58893e+08	2.87292e+08	3.30705e+08	3.21075e+08	3.58457e+08	5.20571e+08	4.12604e+08	4.53602e+08	4.43157e+08	3.87169e+08
FALSE	High	IsMasterProtein	orf02204_1	2254900 2255655 fy26.complete.fna 2254900 2255655	0	139.04	61	12	334	12	1	251	28.1	7.99	855.59	12	0	95.9	103.8	90.4	121.8	133.8	111.9	88.8	91.3	101.1	96.3	96.3	89.2	102.3	90.6	84.9	93.5	100.5	107.4	3.4031e+08	3.68331e+08	3.20781e+08	4.32147e+08	4.74672e+08	3.96915e+08	3.15144e+08	3.23704e+08	3.58589e+08	3.41745e+08	3.41577e+08	3.16422e+08	3.62996e+08	3.21213e+08
FALSE	High	IsMasterProtein	orf03183_1	3271559 3270570 fy26.complete.fna 3271559 3270570	0	138.941	63	14	251	14	1	329	36.2	6.07	642.54	14	0	90	118.1	107.6	63.3	74.2	74.1	118.1	144.4	105.8	106.4	129.9	105	110.5	111.6	88	74.4	87.9	90.6	2.07103e+08	2.71685e+08	2.47613e+08	1.45715e+08	1.70595e+08	1.70367e+08	2.71763e+08	3.32152e+08	2.43347e+08	2.44702e+08	2.98709e+08	2.4154e+08	2.54263e+08	2.56707e+08
FALSE	High	IsMasterProtein	orf03479_1	3580482 3578950 fy26.complete.fna 3580482 3578950	0	138.837	40	16	99	16	1	510	55.1	6.43	259.37	16	0	46.3	56.6	37.3	295.7	312	291.2	17.2	9.5	6.1	173.2	226	234	17.8	10.3	14.5	17.6	21	13.8	1.44424e+07	1.7655e+07	1.16356e+07	9.23068e+07	9.7392e+07	9.09069e+07	5.37588e+06	2.96787e+06	1.89806e+06	5.40664e+07	7.05411e+07	7.30498e+07	5.55728e+06	3.22911e+06
FALSE	High	IsMasterProtein	orf00182_1	186345 184492 fy26.complete.fna 186345 184492	0	138.708	47	25	272	24	1	617	69	5.4	523.11	25	1	109.8	97.2	109.3	82.8	71.9	85.4	90.9	98.4	88.6	99	99.7	103.8	107.1	110.9	112.6	107.5	108.4	116.7	1.32902e+08	1.17641e+08	1.32241e+08	1.00255e+08	8.69556e+07	1.03347e+08	1.10064e+08	1.19066e+08	1.07237e+08	1.19796e+08	1.20655e+08	1.25585e+08	1.29624e+08	1.34166e+08
FALSE	High	IsMasterProtein	orf01313_1	1336648 1337535 fy26.complete.fna 1336648 1337535	0	138.688	65	18	315	18	1	295	31.6	7.09	819.72	18	0	123.8	133.9	120.8	22.2	30.8	22.1	99.9	115.8	111.3	130.8	133.9	117.2	106.1	111	116.3	107.9	99.5	96.7	8.48286e+08	9.17838e+08	8.28009e+08	1.52339e+08	2.10958e+08	1.51254e+08	6.84201e+08	7.93679e+08	7.62916e+08	8.9619e+08	9.17393e+08	8.02868e+08	7.27e+08	7.60378e+08
FALSE	High	IsMasterProtein	orf03940_1	4053890 4054687 fy26.complete.fna 4053890 4054687	0	138.344	76	16	226	16	1	265	29.8	5.41	622.03	16	0	126.6	105.9	111.9	79.6	68.1	84.5	77.9	111.8	89.1	109.5	113.6	114.6	110.4	93	108.1	104.1	91.9	99.3	1.36215e+08	1.13927e+08	1.2037e+08	8.56861e+07	7.3281e+07	9.09225e+07	8.38162e+07	1.20254e+08	9.58182e+07	1.17837e+08	1.22156e+08	1.2332e+08	1.18801e+08	1.00067e+08
FALSE	High	IsMasterProtein	orf03682_1	3790272 3788947 fy26.complete.fna 3790272 3788947	0	138.277	49	20	299	19	1	441	49.5	5.63	701.3	20	1	91.7	72.1	72.5	171.3	192.9	192.7	72.4	84.2	83	80.9	88.1	91.6	87.1	70.2	88.8	97.9	78.8	83.9	1.40075e+08	1.10088e+08	1.10738e+08	2.61651e+08	2.94642e+08	2.94252e+08	1.10545e+08	1.2856e+08	1.2674e+08	1.23562e+08	1.34548e+08	1.39912e+08	1.32996e+08	1.07211e+08
FALSE	High	IsMasterProtein	orf02473_1	2542006 2540438 fy26.complete.fna 2542006 2540438	0	138.166	56	22	256	22	1	522	57.1	7.27	592.8	22	0	86.9	105.3	90.1	121.7	95.3	106.4	121.9	106.3	120.6	90.3	107.8	83.9	113.2	107.7	83.8	76.8	90.1	92	2.42768e+08	2.94242e+08	2.51629e+08	3.39901e+08	2.66239e+08	2.97293e+08	3.40409e+08	2.96929e+08	3.36932e+08	2.52292e+08	3.01083e+08	2.34358e+08	3.16114e+08	3.00824e+08
FALSE	High	IsMasterProtein	orf03141_1	3228496 3229074 fy26.complete.fna 3228496 3229074	0	138.11	87	13	553	13	1	192	20.8	6.42	1573.08	13	0	115.9	101.5	109.4	80.1	85.7	70	95.9	96.5	95.9	110.8	102.2	107.8	103.3	111.2	104.7	96.8	105.6	106.7	2.94818e+09	2.5833e+09	2.78331e+09	2.03761e+09	2.18045e+09	1.78187e+09	2.43916e+09	2.45606e+09	2.4389e+09	2.81855e+09	2.60093e+09	2.74271e+09	2.62733e+09	2.82902e+09
FALSE	High	IsMasterProtein	orf02056_1	2090182 2088779 fy26.complete.fna 2090182 2088779	0	138.035	56	22	295	22	1	467	52.5	8.66	662.13	22	0	96.5	111.5	107.3	88.5	111.7	91.2	106.6	106.6	88.8	101.6	118.8	124.4	117.4	100.7	94.1	76.1	82.8	75.6	1.72349e+08	1.99054e+08	1.9147e+08	1.5807e+08	1.99332e+08	1.62766e+08	1.90312e+08	1.90217e+08	1.58438e+08	1.81375e+08	2.12074e+08	2.22141e+08	2.09551e+08	1.79703e+08
FALSE	High	IsMasterProtein	orf03491_1	3591128 3590163 fy26.complete.fna 3591128 3590163	0	137.691	56	15	429	15	1	321	36	7.94	1189.35	15	0	69.8	83.2	74.6	184.2	205.8	190	88.5	92.7	92.5	101.3	91.9	89.6	95.4	91.2	78	52.3	63.7	55.3	3.40299e+08	4.05863e+08	3.63844e+08	8.9844e+08	1.00385e+09	9.26777e+08	4.31781e+08	4.52073e+08	4.51104e+08	4.94035e+08	4.48201e+08	4.36962e+08	4.65161e+08	4.44728e+08
FALSE	High	IsMasterProtein	orf01536_1	1566578 1567945 fy26.complete.fna 1566578 1567945	0	137.546	58	21	335	21	1	455	47.2	5.95	815.63	21	0	109.8	112.3	96.3	54.3	57.2	56.7	96.3	92.8	91.2	126.5	131.7	137.4	103.9	105.5	120.2	98.8	103.8	105.4	6.46394e+08	6.61072e+08	5.66678e+08	3.19704e+08	3.36683e+08	3.33769e+08	5.66583e+08	5.46167e+08	5.36766e+08	7.44715e+08	7.75334e+08	8.08567e+08	6.11332e+08	6.2077e+08
FALSE	High	IsMasterProtein	orf03776_1	3892554 3893876 fy26.complete.fna 3892554 3893876	0	137.518	62	22	256	21	1	440	50.6	4.89	647.64	22	1	126.5	114.4	153.4	107	119.1	111.8	114.1	86.5	130.2	111.9	83.3	98.9	97.8	80.4	67.1	68.5	64.2	64.9	1.83935e+08	1.66274e+08	2.23007e+08	1.55583e+08	1.73167e+08	1.62449e+08	1.65802e+08	1.25744e+08	1.89276e+08	1.62642e+08	1.2104e+08	1.43793e+08	1.42174e+08	1.16818e+08
FALSE	High	IsMasterProtein	orf03087_1	3170696 3172837 fy26.complete.fna 3170696 3172837	0	137.332	38	19	249	19	1	713	80.4	5.58	535.09	19	0	126.1	105	122.2	38.8	31.7	37.2	94	119.8	123.6	95.4	119.5	101	119.5	103.6	117.8	114.8	114	116	1.47463e+08	1.22864e+08	1.4289e+08	4.54176e+07	3.70703e+07	4.34827e+07	1.09923e+08	1.40096e+08	1.44571e+08	1.11643e+08	1.39793e+08	1.18086e+08	1.39799e+08	1.21217e+08
FALSE	High	IsMasterProtein	orf03594_1	3693706 3694227 fy26.complete.fna 3693706 3694227	0	137.123	73	9	349	9	1	173	18.8	6.8	916.77	9	0	116.9	108.2	101.6	110.9	97.6	109.2	103	103.5	57.5	91	140.2	106.8	88.8	95.6	86.3	123.2	80.1	79.6	1.43175e+09	1.32618e+09	1.24531e+09	1.35855e+09	1.19616e+09	1.33829e+09	1.26159e+09	1.26855e+09	7.0463e+08	1.11482e+09	1.71792e+09	1.30874e+09	1.08782e+09	1.17132e+09
FALSE	High	IsMasterProtein	orf02121_1	2164742 2166592 fy26.complete.fna 2164742 2166592	0	136.884	40	21	311	21	1	616	65.5	5.8	740.64	21	0	88.3	106.3	103.2	77.5	67.2	72	94.4	111.4	85.7	71.4	85.4	89.6	144.3	139.3	154.9	107.6	98.4	103.2	3.94966e+08	4.75226e+08	4.61496e+08	3.46464e+08	3.00349e+08	3.21882e+08	4.22081e+08	4.97926e+08	3.82957e+08	3.19174e+08	3.81736e+08	4.00378e+08	6.45166e+08	6.22975e+08
FALSE	High	IsMasterProtein	orf02638_1	2700374 2697051 fy26.complete.fna 2700374 2697051	0	136.671	25	24	172	24	1	1107	123.9	6.89	383.08	24	0	104.9	106.4	103.8	129.2	103.6	124.9	91	95.3	76	101.2	115	118.3	100.4	97.1	97.3	85.3	70.8	79.4	8.15722e+07	8.27357e+07	8.06885e+07	1.00482e+08	8.05761e+07	9.71217e+07	7.07717e+07	7.41509e+07	5.91243e+07	7.87206e+07	8.94562e+07	9.19821e+07	7.80545e+07	7.55146e+07
FALSE	High	IsMasterProtein	orf01421_1	1453717 1454703 fy26.complete.fna 1453717 1454703	0	136.553	54	15	347	15	1	328	37.4	6.76	743.62	15	0	99	101.1	95.4	57.5	62.1	55.8	111.7	97.9	132.7	113.3	115.1	118.5	100.3	109.7	108.1	94.3	110.2	117.4	3.49886e+08	3.5707e+08	3.37097e+08	2.03246e+08	2.19233e+08	1.96973e+08	3.94653e+08	3.4576e+08	4.68892e+08	4.00471e+08	4.06569e+08	4.18594e+08	3.5423e+08	3.87635e+08
FALSE	High	IsMasterProtein	orf01590_1	1623022 1623969 fy26.complete.fna 1623022 1623969	0	136.462	66	15	239	15	1	315	34.2	6.04	690.46	15	0	90.8	86.8	99.2	92.1	99.1	91	89.9	96.3	94.2	129.9	121.1	140.4	89	93.2	91.8	102	100.5	92.6	1.92883e+08	1.84291e+08	2.10728e+08	1.95499e+08	2.10346e+08	1.93113e+08	1.90819e+08	2.04558e+08	2.00085e+08	2.7585e+08	2.57147e+08	2.98129e+08	1.88916e+08	1.97972e+08
FALSE	High	IsMasterProtein	orf04140_1	4218009 4218998 fy26.complete.fna 4218009 4218998	0	136.409	66	17	294	17	1	329	35.5	6.6	732.84	17	0	108	107.1	125.8	54.3	60.4	64	95.3	112.1	108.4	111	124.6	123.7	95.9	100.4	95	103.9	103.5	106.5	2.15768e+08	2.13991e+08	2.51199e+08	1.08531e+08	1.20705e+08	1.27902e+08	1.90394e+08	2.23899e+08	2.16424e+08	2.21625e+08	2.48847e+08	2.47096e+08	1.91582e+08	2.00612e+08
FALSE	High	IsMasterProtein	orf03290_1	3389393 3388509 fy26.complete.fna 3389393 3388509	0	136.35	51	9	380	9	1	294	33.6	5.45	1072.8	9	0	92.4	79.1	81.6	90.9	115.5	100.7	95.3	92.3	69.2	130.8	137.6	149.3	96.6	99.6	87.9	88.6	86.2	106.6	3.27678e+08	2.80596e+08	2.89342e+08	3.22313e+08	4.09834e+08	3.57037e+08	3.38078e+08	3.27415e+08	2.45542e+08	4.63888e+08	4.87955e+08	5.29592e+08	3.42624e+08	3.53192e+08
FALSE	High	IsMasterProtein	orf03160_1	3245036 3246139 fy26.complete.fna 3245036 3246139	0	136.282	58	18	307	18	1	367	39	6.54	880.55	18	0	96.7	85.4	85.5	89.2	97.8	95.6	95.1	90.4	84.1	153.5	148.7	132.3	100.9	98.5	89.4	82.9	87.3	86.7	3.33681e+08	2.94729e+08	2.94973e+08	3.07921e+08	3.37597e+08	3.30004e+08	3.2822e+08	3.12073e+08	2.90158e+08	5.29788e+08	5.13173e+08	4.56419e+08	3.48107e+08	3.39857e+08
FALSE	High	IsMasterProtein	orf02333_1	2390413 2391330 fy26.complete.fna 2390413 2391330	0	135.893	54	13	281	13	1	305	34.3	6.4	762.59	13	0	86.9	79.3	79.1	112.1	128.3	129.8	113.5	95.1	107.1	92.7	98.7	88.7	123.7	92.9	82.2	100	94.7	95.2	2.25978e+08	2.06418e+08	2.05801e+08	2.91547e+08	3.33819e+08	3.37756e+08	2.95185e+08	2.47355e+08	2.78521e+08	2.41056e+08	2.56797e+08	2.30724e+08	3.21825e+08	2.41797e+08
FALSE	High	IsMasterProtein	orf03353_1	3449436 3451298 fy26.complete.fna 3449436 3451298	0	135.772	41	23	207	23	1	620	68.3	6.7	480.24	23	0	114.5	98.2	98.4	70.7	79.7	76.6	91.9	107.4	79.6	98.2	112.4	103.5	126.3	130.3	122.8	98.6	86.9	103.9	1.67384e+08	1.43434e+08	1.43723e+08	1.03292e+08	1.16484e+08	1.11923e+08	1.34266e+08	1.56974e+08	1.16385e+08	1.43445e+08	1.64273e+08	1.51245e+08	1.84613e+08	1.9046e+08
FALSE	High	IsMasterProtein	orf02797_1	2857726 2858910 fy26.complete.fna 2857726 2858910	0	135.671	69	20	235	20	1	394	44.8	5.62	614.03	20	0	83.1	84	85.1	139.4	152.2	141.8	84	93.2	68.7	98.6	103.5	103.3	92.4	96.3	84.9	101.7	100.7	87.1	1.02533e+08	1.03692e+08	1.05016e+08	1.72053e+08	1.87882e+08	1.75026e+08	1.03707e+08	1.15069e+08	8.48069e+07	1.21723e+08	1.27738e+08	1.27569e+08	1.14032e+08	1.18921e+08
FALSE	High	IsMasterProtein	orf02084_1	2121714 2121301 fy26.complete.fna 2121714 2121301	0	135.416	66	5	246	5	1	137	14.9	5.72	816.28	5	0	75.3	77	91.2	163.7	172.8	122.7	107.9	83.3	128.2	94.3	78.7	74.7	75.8	88.5	69.7	85.3	109.7	101.3	1.80066e+08	1.84273e+08	2.18305e+08	3.91698e+08	4.13465e+08	2.93519e+08	2.58075e+08	1.99274e+08	3.0679e+08	2.25583e+08	1.88372e+08	1.788e+08	1.81417e+08	2.11646e+08
FALSE	High	IsMasterProtein	orf03792_1	3915963 3916973 fy26.complete.fna 3915963 3916973	0	135.346	62	18	254	18	1	336	36.8	7.81	609.11	18	0	84.6	90.4	87.5	196.5	209.4	208.1	65.6	75.2	68.6	69.2	68.7	76.1	88.2	79.4	80.5	70.7	90.9	90.2	1.41357e+08	1.51006e+08	1.46099e+08	3.28133e+08	3.49652e+08	3.47531e+08	1.09545e+08	1.25607e+08	1.14552e+08	1.15643e+08	1.1474e+08	1.27161e+08	1.47345e+08	1.32655e+08
FALSE	High	IsMasterProtein	orf03202_1	3296348 3294660 fy26.complete.fna 3296348 3294660	0	135.175	40	16	204	16	1	562	62.6	5.95	563.44	16	0	97.6	97.3	105.1	115.9	111.3	101.1	94.6	123	125	79.6	87.6	84.8	114.5	104.9	98.4	101	74.1	84.1	5.2731e+07	5.25411e+07	5.67567e+07	6.26103e+07	6.01458e+07	5.45988e+07	5.11203e+07	6.64695e+07	6.754e+07	4.30034e+07	4.73126e+07	4.57921e+07	6.1869e+07	5.6691e+07
FALSE	High	IsMasterProtein	orf02147_1	2198269 2197073 fy26.complete.fna 2198269 2197073	0	135.161	52	16	383	16	1	398	45.2	8.53	978.11	16	0	91.1	100.4	108.5	91.9	110	81.8	111.2	110	111.9	104.1	105.8	101.7	89.6	97.3	95.9	93.4	102.4	93.1	3.5545e+08	3.91639e+08	4.23329e+08	3.58393e+08	4.29203e+08	3.19028e+08	4.33872e+08	4.29111e+08	4.36504e+08	4.06151e+08	4.12575e+08	3.96571e+08	3.49546e+08	3.7939e+08
FALSE	High	IsMasterProtein	orf03971_1	4087577 4086906 fy26.complete.fna 4087577 4086906	0	134.929	74	13	297	13	1	223	25.5	5.26	873.11	13	0	99.7	103.9	98.5	61.7	62.6	59	99.5	101.8	104.6	98.1	110.3	118.5	116.5	115.6	101.3	102.7	111.6	134.1	3.83584e+08	3.99952e+08	3.78892e+08	2.37402e+08	2.40745e+08	2.27093e+08	3.82896e+08	3.91572e+08	4.02671e+08	3.77292e+08	4.24483e+08	4.56063e+08	4.48166e+08	4.44787e+08
FALSE	High	IsMasterProtein	orf03285_1	3383655 3384782 fy26.complete.fna 3383655 3384782	0	134.866	54	20	384	20	1	375	42.6	6.4	852.71	20	0	78.4	74.3	80.2	213	193.8	195	75.7	77.2	75	95.2	97.4	90.9	82	83.6	86.1	67.1	65.8	69.2	2.14651e+08	2.03366e+08	2.19664e+08	5.82991e+08	5.30638e+08	5.33924e+08	2.07319e+08	2.11439e+08	2.05279e+08	2.60543e+08	2.66706e+08	2.48884e+08	2.24365e+08	2.28804e+08
FALSE	High	IsMasterProtein	orf04192_1	4268451 4269092 fy26.complete.fna 4268451 4269092	0	134.815	88	12	504	12	1	213	22.3	5.67	1255.92	12	0	92.2	88.6	88.7	107.7	106.2	85.3	99.7	98	108.7	113.2	118.3	114.2	99.9	114.9	96.5	96.2	85.3	86.4	1.3099e+09	1.25866e+09	1.2604e+09	1.53101e+09	1.50884e+09	1.21294e+09	1.41737e+09	1.39271e+09	1.54507e+09	1.60845e+09	1.68088e+09	1.62368e+09	1.42003e+09	1.63334e+09
FALSE	High	IsMasterProtein	orf03302_1	3398803 3400251 fy26.complete.fna 3398803 3400251	0	134.757	55	25	315	25	1	482	54.9	6.61	556.41	25	0	77.8	71.3	92.4	163.7	180.8	185.4	99.8	99.4	98.9	75.8	98	83.6	80.9	81.3	73.4	78.7	78.6	80.3	1.43658e+08	1.31655e+08	1.70447e+08	3.02082e+08	3.3358e+08	3.42218e+08	1.84092e+08	1.8342e+08	1.82461e+08	1.39964e+08	1.80814e+08	1.54311e+08	1.49215e+08	1.49939e+08
FALSE	High	IsMasterProtein	orf04428_1	4498889 4497714 fy26.complete.fna 4498889 4497714	0	134.737	59	15	305	15	1	391	42.8	5.45	836.94	15	0	79.3	102.8	95.7	95.8	104.3	106.8	101.1	99.6	107.3	89.3	92.5	101.4	92.2	83.5	83.7	126.8	114	124	1.90627e+08	2.47317e+08	2.30234e+08	2.30284e+08	2.50767e+08	2.56715e+08	2.43068e+08	2.39594e+08	2.58061e+08	2.14817e+08	2.22321e+08	2.43865e+08	2.2167e+08	2.00873e+08
FALSE	High	IsMasterProtein	orf04505_1	4575694 4577313 fy26.complete.fna 4575694 4577313	0	134.614	45	18	395	18	1	539	60.7	5.83	1079.74	18	0	118.3	146.4	136.1	92.4	84.7	102.1	124.5	122.9	104	48.2	49.3	51.2	110.7	122.7	120	109	82.9	74.7	5.65814e+08	7.00326e+08	6.50983e+08	4.42065e+08	4.05419e+08	4.88522e+08	5.95668e+08	5.88032e+08	4.97607e+08	2.30809e+08	2.35723e+08	2.45148e+08	5.29536e+08	5.87159e+08
FALSE	High	IsMasterProtein	orf03371_1	3470210 3471142 fy26.complete.fna 3470210 3471142	0	134.596	63	10	327	10	1	310	32.9	4.97	1379.35	10	0	106.2	96.6	112	16.6	33.6	19.7	149.6	124.6	167.9	120.7	123.3	110.8	115	103.5	106.5	96.6	90.9	106	1.29868e+09	1.18129e+09	1.36972e+09	2.0289e+08	4.10926e+08	2.4089e+08	1.83015e+09	1.52411e+09	2.054e+09	1.47603e+09	1.5085e+09	1.35526e+09	1.40675e+09	1.26552e+09
FALSE	High	IsMasterProtein	WP_000973517.1	MULTISPECIES: TonB-dependent receptor [Enterobacteriaceae]	0	134.398	39	22	209	22	1	733	80.8	5.33	506.54	22	0	106.4	97.3	109.6	153.5	169.2	141.6	69.4	104.7	65	63.2	52.6	68.7	90	95.5	105.4	124.9	85.6	97.4	1.41847e+08	1.29712e+08	1.46006e+08	2.04564e+08	2.25502e+08	1.88713e+08	9.24128e+07	1.39512e+08	8.65641e+07	8.42521e+07	7.01057e+07	9.14838e+07	1.19901e+08	1.27276e+08
FALSE	High	IsMasterProtein	orf01413_1	1449344 1450120 fy26.complete.fna 1449344 1450120	0	134.359	64	14	327	14	1	258	29.8	5.63	961.62	14	0	107.4	104.3	98.6	70.2	64.8	68.5	104.4	108.2	102.2	122.1	115.8	117.9	102.6	112.4	118.6	96	95.5	90.6	3.60733e+08	3.50357e+08	3.31254e+08	2.35661e+08	2.17819e+08	2.30037e+08	3.50682e+08	3.63559e+08	3.43249e+08	4.10029e+08	3.88854e+08	3.96193e+08	3.44558e+08	3.77518e+08
FALSE	High	IsMasterProtein	orf01531_1	1563254 1562616 fy26.complete.fna 1563254 1562616	0	134.206	61	10	765	10	1	212	24.3	5.34	1938.82	10	0	94.9	106.5	86	73.8	83.1	90.3	115.4	110.2	104.6	92.7	98	103.7	110.8	107.9	102	101.5	108.1	110.3	1.14676e+09	1.28691e+09	1.0385e+09	8.91677e+08	1.00379e+09	1.09103e+09	1.39386e+09	1.33103e+09	1.26284e+09	1.1198e+09	1.18307e+09	1.25243e+09	1.33834e+09	1.30346e+09
FALSE	High	IsMasterProtein	orf01705_1	1721121 1720402 fy26.complete.fna 1721121 1720402	0	134.182	72	14	410	14	1	239	27.3	6.39	1088.47	14	0	94	101.9	96.1	102.8	92	96	97.3	91.4	83.4	111.1	114.2	112.5	97.7	104.4	93.1	111.3	102.8	97.8	9.80818e+08	1.06381e+09	1.00327e+09	1.07315e+09	9.60129e+08	1.00205e+09	1.01575e+09	9.53939e+08	8.70748e+08	1.15933e+09	1.19154e+09	1.17432e+09	1.01927e+09	1.08969e+09
FALSE	High	IsMasterProtein	orf00680_1	698288 697662 fy26.complete.fna 698288 697662	0	134.087	79	11	440	11	1	208	22.5	5.47	1242.76	11	0	69.2	76.2	64.7	184.8	214.3	220.8	79.3	74.6	81.8	81.8	85.9	85.5	75	78.1	82.6	73.8	83.8	87.9	7.61183e+08	8.38996e+08	7.11802e+08	2.03379e+09	2.35837e+09	2.42943e+09	8.72575e+08	8.2089e+08	9.0035e+08	8.99718e+08	9.44825e+08	9.41258e+08	8.25514e+08	8.59992e+08
FALSE	High	IsMasterProtein	orf02330_1	2385726 2387099 fy26.complete.fna 2385726 2387099	0	133.98	48	16	154	16	1	457	50.2	5.33	435.7	16	0	113	108.5	103.6	40.6	36	49.3	89.9	99.3	74	137.3	170.8	157.2	116.8	98.6	126.9	92.5	85.5	100.1	7.10889e+07	6.82294e+07	6.51438e+07	2.5519e+07	2.26332e+07	3.09899e+07	5.65455e+07	6.247e+07	4.65677e+07	8.63352e+07	1.07423e+08	9.88634e+07	7.34745e+07	6.20274e+07
FALSE	High	IsMasterProtein	orf02693_1	2753985 2753125 fy26.complete.fna 2753985 2753125	0	133.854	86	14	250	14	1	286	29.9	5.45	761.83	14	0	105.2	107.1	121.9	52.4	50.8	79.5	117.4	139.1	99.7	101.1	85.7	90	124.7	121.8	114.9	102.6	98.6	87.4	2.03554e+08	2.07175e+08	2.35849e+08	1.01428e+08	9.82616e+07	1.53871e+08	2.27012e+08	2.69138e+08	1.92816e+08	1.95558e+08	1.65864e+08	1.74161e+08	2.41229e+08	2.35607e+08
FALSE	High	IsMasterProtein	orf03761_1	3875889 3876977 fy26.complete.fna 3875889 3876977	0	133.787	62	17	362	17	1	362	39.7	5.36	895.14	17	0	97.6	111	92.5	79.1	83.1	90.6	109.1	107.6	93.8	107.7	121.1	107.7	120.4	115.7	89.5	91	93	89.4	5.43304e+08	6.18343e+08	5.1494e+08	440649090	4.62636e+08	5.04585e+08	6.07758e+08	5.99341e+08	5.22357e+08	5.99776e+08	6.74255e+08	6.00012e+08	6.70242e+08	6.44219e+08
FALSE	High	IsMasterProtein	orf01552_1	1586640 1585597 fy26.complete.fna 1586640 1585597	0	133.548	46	15	469	15	1	347	36.9	5.26	1260.27	15	0	107.7	99.3	97.4	113	122.8	110.9	87.8	94.7	107	100.1	96.7	106.9	98.3	91.5	94.8	89.4	89.6	92.2	7.92849e+08	7.30749e+08	7.16866e+08	8.31895e+08	9.03772e+08	8.16014e+08	6.46067e+08	6.97197e+08	7.87665e+08	7.3642e+08	7.11428e+08	7.86984e+08	7.23352e+08	6.73543e+08
FALSE	High	IsMasterProtein	orf03565_1	3666068 3666811 fy26.complete.fna 3666068 3666811	0	133.461	55	9	425	9	1	247	26.9	5.19	1364.59	9	0	107.1	100.5	108.8	41.2	40.8	42.2	109.1	110.3	121.9	145.5	148	132	97	100.5	105	97	99.1	93.8	6.10695e+08	5.7294e+08	6.20796e+08	2.3522e+08	2.32837e+08	2.40591e+08	6.22084e+08	6.29126e+08	6.95348e+08	8.30155e+08	8.44378e+08	7.53061e+08	5.53375e+08	5.73496e+08
FALSE	High	IsMasterProtein	orf02721_1	2785886 2788582 fy26.complete.fna 2785886 2788582	0	133.372	29	20	137	20	1	898	99.3	5.96	296.95	20	0	79.7	95.3	81	34.3	31.6	29.9	95.6	81.8	69.3	191.6	181.9	195.7	85	101	97	95	116.4	137.9	4.36138e+07	5.21294e+07	4.43067e+07	1.87783e+07	1.72996e+07	1.63737e+07	5.22849e+07	4.47602e+07	3.7899e+07	1.04833e+08	9.95014e+07	1.07067e+08	4.65028e+07	5.52423e+07
FALSE	High	IsMasterProtein	orf03234_1	3335320 3332252 fy26.complete.fna 3335320 3332252	0	133.246	29	26	225	26	1	1022	116.2	5.38	476.74	26	0	67.2	73.5	64.7	96.6	110.6	114.3	116	88	71.2	100.5	182.7	134.9	125.3	166.5	74.7	69.2	88.2	56	7.64026e+07	8.34791e+07	7.34864e+07	1.09696e+08	1.25646e+08	1.29838e+08	1.31766e+08	9.99265e+07	8.08585e+07	1.14211e+08	2.07611e+08	1.53288e+08	1.42299e+08	1.89192e+08
FALSE	High	IsMasterProtein	orf00066_1	71486 72940 fy26.complete.fna 71486 72940	0	132.834	51	20	292	20	1	484	54	6.44	499.61	20	0	111	103.4	95.5	65.3	61.1	75.4	96.4	108.9	94.4	126.1	122.1	118.2	104.8	102.5	104.3	105.1	95.2	110.4	4.11937e+08	3.83715e+08	3.54362e+08	2.42245e+08	2.2682e+08	2.7969e+08	3.57872e+08	4.04055e+08	3.50155e+08	4.67948e+08	4.53084e+08	4.38521e+08	3.8877e+08	3.80464e+08
FALSE	High	IsMasterProtein	orf02430_1	2493941 2495134 fy26.complete.fna 2493941 2495134	0	132.798	50	15	309	15	1	397	43.6	5.73	896.72	15	0	99.5	105.7	102	88.2	71.3	87.3	106.4	104	106.2	105.3	112.7	117.5	91.3	110	103	96.2	102.5	90.9	2.35073e+08	2.49711e+08	2.40868e+08	2.08421e+08	1.68403e+08	2.06304e+08	2.51208e+08	2.45682e+08	2.50739e+08	2.48798e+08	2.66156e+08	2.77578e+08	2.15752e+08	2.5972e+08
FALSE	High	IsMasterProtein	orf02646_1	2708416 2710263 fy26.complete.fna 2708416 2710263	0	132.678	38	18	160	18	1	615	67.8	6.68	397.64	18	0	103.6	113.7	116.9	76	83.5	76.1	85.8	91.5	89.1	111.7	109	110.5	117.8	106.2	105.6	104	100.6	98.4	1.2548e+08	1.37748e+08	1.41564e+08	9.20884e+07	1.01058e+08	9.2211e+07	1.03861e+08	1.10807e+08	1.07883e+08	1.35245e+08	1.32035e+08	1.3382e+08	1.42706e+08	1.28565e+08
FALSE	High	IsMasterProtein	orf04379_1	4450724 4449576 fy26.complete.fna 4450724 4449576	0	132.055	52	19	402	19	1	382	43.9	6.05	889.56	19	0	94.9	99.9	95.7	46.3	91.5	59.3	129.4	118.4	134.4	116	117.6	107.5	123.1	107.3	102.6	87.9	87.6	80.6	4.52324e+08	4.76332e+08	4.56418e+08	2.2063e+08	4.36311e+08	2.8248e+08	6.16886e+08	5.64448e+08	6.40826e+08	5.53056e+08	5.60892e+08	5.1232e+08	5.86794e+08	5.11705e+08
FALSE	High	IsMasterProtein	orf02709_1	2773842 2772844 fy26.complete.fna 2773842 2772844	0	132.054	50	12	518	12	1	332	36.8	5.99	1414.4	12	0	101.1	93.7	98.9	87.9	92.5	91.9	106.5	100.1	93.4	102.5	106.6	105.7	106.4	107	103.9	97.7	100.8	103.4	5.81009e+08	5.38664e+08	5.68344e+08	5.05416e+08	5.31643e+08	5.28506e+08	6.12306e+08	5.75518e+08	5.36724e+08	5.88909e+08	6.1269e+08	6.07342e+08	6.11796e+08	6.148e+08
FALSE	High	IsMasterProtein	orf03072_1	3153015 3153740 fy26.complete.fna 3153015 3153740	0	132.039	64	11	367	11	1	241	26	7.39	1106.42	11	0	106.4	94.9	89.2	142.2	183.9	148	95	92.7	77.9	74.9	63	62.2	88.2	93.9	77.9	96.6	100.4	112.7	3.60496e+08	3.21799e+08	3.023e+08	4.81975e+08	6.23359e+08	5.01443e+08	3.21908e+08	3.14264e+08	2.64021e+08	2.5369e+08	2.1364e+08	2.10943e+08	2.99061e+08	3.18212e+08
FALSE	High	IsMasterProtein	orf00474_1	498134 497352 fy26.complete.fna 498134 497352	0	131.809	64	14	416	13	1	260	28.5	5.6	1308.92	14	0	130.9	128.2	141.3	50.1	49	51.1	98.7	97.4	106.5	88.3	96.4	98.3	111.1	104.6	106.5	104	119.8	117.9	9.31437e+08	9.12137e+08	1.00523e+09	3.56635e+08	3.48975e+08	3.63312e+08	7.02326e+08	6.93355e+08	7.57704e+08	6.28256e+08	6.85859e+08	6.99285e+08	7.90885e+08	7.44193e+08
FALSE	High	IsMasterProtein	orf02150_1	2201186 2200230 fy26.complete.fna 2201186 2200230	0	131.737	59	12	259	12	1	318	34.3	5.76	807.88	12	0	80.9	82.9	93.3	85.5	90	92.9	92.4	100.5	117.7	115.1	123.5	122.3	105.6	97.1	102.4	100.2	106.9	90.9	1.26076e+08	1.29179e+08	1.45307e+08	1.33207e+08	1.40194e+08	1.44722e+08	1.43882e+08	1.56547e+08	1.83368e+08	1.79313e+08	1.9246e+08	1.90579e+08	1.64514e+08	1.51241e+08
FALSE	High	IsMasterProtein	orf03889_1	4008009 4010522 fy26.complete.fna 4008009 4010522	0	131.653	28	21	387	20	1	837	95.7	8.62	878.62	21	0	125.8	108.7	98.6	81.8	74.6	85.3	95.7	104.4	100.3	94.4	104.7	111.7	115.6	99.4	117.5	101.4	85.7	94.2	2.3242e+08	2.00834e+08	1.82114e+08	1.51053e+08	1.37872e+08	1.57458e+08	1.76798e+08	1.92874e+08	1.85296e+08	1.74398e+08	1.934e+08	2.06301e+08	2.13505e+08	1.83663e+08
FALSE	High	IsMasterProtein	orf04592_1	4668977 4668117 fy26.complete.fna 4668977 4668117	0	131.629	59	12	253	12	1	286	30.7	5.73	805.12	12	0	111.7	113.3	107.1	34.2	44.8	35.1	98.2	101.5	95.3	117.3	118.3	125.9	122.4	122.9	126.8	115	111.6	98.6	1.90202e+08	1.92957e+08	1.82318e+08	5.82896e+07	7.62876e+07	5.97429e+07	1.67229e+08	1.72791e+08	1.62373e+08	1.99813e+08	2.01424e+08	2.14459e+08	2.08473e+08	2.09349e+08
FALSE	High	IsMasterProtein	orf00896_1	905002 905826 fy26.complete.fna 905002 905826	0	131.559	59	15	280	15	1	274	30.5	5.11	741.7	15	0	32.5	34	31.2	459.2	453.9	492.5	16.9	20.4	15.8	18.8	29.1	25.8	30.7	22.9	31.8	30.2	24.7	29.7	1.17595e+08	1.23258e+08	1.12946e+08	1.66216e+09	1.6431e+09	1.78289e+09	6.11317e+07	7.37904e+07	5.7278e+07	6.81946e+07	1.05447e+08	9.33672e+07	1.10999e+08	8.2823e+07
FALSE	High	IsMasterProtein	orf04563_1	4637607 4636462 fy26.complete.fna 4637607 4636462	0	131.549	65	18	204	18	1	381	42.3	7.08	527.75	18	0	148.1	119.8	134	12.9	9.9	16.6	123.2	105.6	113.6	96.7	92.9	87.7	125.6	130	120	140.2	122.4	100.8	2.15332e+08	1.74239e+08	1.94781e+08	1.8761e+07	1.44292e+07	2.41841e+07	1.79172e+08	1.53588e+08	1.6518e+08	1.40641e+08	1.35129e+08	1.27446e+08	1.82579e+08	1.88965e+08
FALSE	High	IsMasterProtein	orf04197_1	4272368 4274428 fy26.complete.fna 4272368 4274428	0	131.251	36	19	191	19	1	686	79.4	5.97	422.43	19	0	131.7	133.3	119.2	56.9	59.7	41	119.1	119.3	127.8	77	82.8	82.7	126.2	126.4	115	95.9	96.5	89.5	1.04443e+08	1.05752e+08	9.45226e+07	4.51206e+07	4.73469e+07	3.25505e+07	9.44621e+07	9.45868e+07	1.01375e+08	6.109e+07	6.56862e+07	6.56206e+07	1.00065e+08	1.00228e+08
FALSE	High	IsMasterProtein	orf01334_1	1362159 1360552 fy26.complete.fna 1362159 1360552	0	130.871	47	19	167	19	1	535	60.8	6.81	433.66	19	0	58.4	66.6	79	300.1	274.4	308	40.2	68.9	34.7	37.8	63.7	57.5	67.8	57.9	81.3	59.9	66.9	76.9	4.90215e+07	5.58945e+07	6.62776e+07	2.51934e+08	2.30297e+08	2.58565e+08	3.37341e+07	5.77997e+07	2.91629e+07	3.16982e+07	5.3495e+07	4.83004e+07	5.69492e+07	4.86407e+07
FALSE	High	IsMasterProtein	orf02924_1	2986150 2986923 fy26.complete.fna 2986150 2986923	0	130.794	64	13	222	13	1	257	27.2	5.48	692.77	13	0	92.2	95.8	90.6	78.4	78.6	77	103.2	110.4	98.8	126.1	123.5	118.4	109.4	101	106.2	101.7	97.5	91	1.90304e+08	1.97799e+08	1.87008e+08	1.61981e+08	1.62333e+08	1.59035e+08	2.13139e+08	2.28065e+08	2.04052e+08	2.60495e+08	2.55013e+08	2.44537e+08	2.2585e+08	2.08574e+08
FALSE	High	IsMasterProtein	orf03272_1	3367391 3366480 fy26.complete.fna 3367391 3366480	0	130.626	55	15	317	15	1	303	34	5.4	819.37	15	0	95.1	86.5	97.5	133.7	144.9	155.5	74.8	84.4	89.8	86.4	99.6	102	82.8	101.9	92.1	101.7	93.6	77.7	1.85502e+08	1.6878e+08	1.90174e+08	2.60816e+08	2.8273e+08	3.03347e+08	1.45933e+08	1.64655e+08	1.75136e+08	1.68485e+08	1.94335e+08	1.99031e+08	1.61577e+08	1.98808e+08
FALSE	High	IsMasterProtein	orf00676_1	693510 694973 fy26.complete.fna 693510 694973	0	130.431	46	16	264	16	1	487	53.9	7.68	717.81	16	0	119.6	107.4	109.7	65.3	63.9	59.7	95	102.4	104.7	90.5	106.1	113.6	109.9	122.2	116.1	105.7	99.5	108.8	2.85229e+08	2.56054e+08	2.61583e+08	1.55682e+08	1.5233e+08	1.42384e+08	2.26533e+08	2.44253e+08	2.49611e+08	2.1592e+08	2.52995e+08	2.70961e+08	2.61962e+08	2.91355e+08
FALSE	High	IsMasterProtein	orf00576_1	587444 590827 fy26.complete.fna 587444 590827	0	129.832	24	21	143	21	1	1127	126.8	5.88	302.47	21	0	162.1	148.3	149.1	65.8	75.9	84.5	127	149	89.1	112.2	104	100.4	94.4	113.1	102.6	55.3	32.9	34.5	1.22342e+08	1.11954e+08	1.12528e+08	4.9646e+07	5.72538e+07	6.37601e+07	9.58772e+07	1.12466e+08	6.72191e+07	8.46706e+07	7.84887e+07	7.578e+07	7.12654e+07	8.53585e+07
FALSE	High	IsMasterProtein	orf04622_1	4707684 4708604 fy26.complete.fna 4707684 4708604	0	129.715	69	14	277	14	1	306	33.5	5.01	626.95	14	0	121.2	127	121.5	43.3	30.2	39.2	133.4	124.3	136	68.4	85.7	92.7	100.2	117	129.5	107.1	112.3	111.1	2.0862e+08	2.18621e+08	2.09228e+08	7.45873e+07	5.19511e+07	6.75188e+07	2.2971e+08	2.14022e+08	2.34147e+08	1.17709e+08	1.47636e+08	1.59587e+08	1.72518e+08	2.01429e+08
FALSE	High	IsMasterProtein	orf03542_1	3642703 3642257 fy26.complete.fna 3642703 3642257	0	129.711	73	7	313	7	1	148	16.8	6.11	986.06	7	0	102	103.9	95.6	81.9	84.1	88.8	106.8	110.6	87.3	100.9	116.5	115	100.5	105.4	90.1	111.9	97.3	101.4	5.5542e+08	5.6588e+08	5.20652e+08	4.46219e+08	4.58077e+08	4.83564e+08	5.81672e+08	6.02318e+08	4.75629e+08	5.49738e+08	6.34382e+08	6.26564e+08	5.47593e+08	5.73892e+08
FALSE	High	IsMasterProtein	orf00998_1	999736 998744 fy26.complete.fna 999736 998744	0	129.71	61	16	205	16	1	330	38	4.92	629.35	16	0	119	152.3	162.3	38.7	45.5	30.8	134.1	122.1	91	129.7	142.2	83.1	106.4	117	96.6	100.7	64.5	64.1	1.68327e+08	2.15521e+08	2.29686e+08	5.47244e+07	6.43578e+07	4.36188e+07	1.89762e+08	1.72699e+08	1.28737e+08	1.83536e+08	2.0113e+08	1.17556e+08	1.50518e+08	1.65487e+08
FALSE	High	IsMasterProtein	orf03187_1	3278483 3279352 fy26.complete.fna 3278483 3279352	0	129.463	73	15	220	15	1	289	32.7	5.81	515.54	15	0	125.5	116.4	100.1	44.2	36.1	36.4	108.7	115.2	139.6	97.7	113.6	112.9	104	109.1	125.3	96.9	117.3	100.9	2.62707e+08	2.43624e+08	2.09648e+08	92557471	7.56291e+07	7.62233e+07	2.2766e+08	2.41098e+08	2.92197e+08	2.04609e+08	2.37835e+08	2.36411e+08	2.17668e+08	2.28394e+08
FALSE	High	IsMasterProtein	orf03231_1	3328866 3330149 fy26.complete.fna 3328866 3330149	0	129.281	37	13	280	13	1	427	47.5	6.32	690.92	13	0	87.9	81.5	79.1	221.5	216.4	215.2	70.7	84.8	70.4	63.8	58.3	57.7	88.2	96.8	79.2	75.9	72.8	79.7	2.22259e+08	2.05983e+08	1.99825e+08	5.59824e+08	5.47038e+08	5.4386e+08	1.78731e+08	2.14306e+08	1.77972e+08	1.61302e+08	1.47272e+08	1.45889e+08	2.23008e+08	2.44792e+08
FALSE	High	IsMasterProtein	orf01174_1	1201170 1199992 fy26.complete.fna 1201170 1199992	0	129.032	64	18	166	17	1	392	42.4	7.61	413.11	18	1	90.9	111.9	79.7	83.9	113.5	60.1	101.4	108.4	81.2	99.9	145.2	126.8	91.9	84.4	104.3	102.7	113.9	100.1	4.44033e+07	5.46215e+07	3.88977e+07	4.09785e+07	5.54463e+07	2.93357e+07	4.94968e+07	5.29495e+07	3.96426e+07	4.87627e+07	7.09018e+07	6.19293e+07	4.48728e+07	4.11947e+07
FALSE	High	IsMasterProtein	orf04467_1	4538395 4537649 fy26.complete.fna 4538395 4537649	0	128.702	52	10	356	10	1	248	27.2	6	1073.16	10	0	104.7	99	93.1	90.3	104.1	81.8	118.4	92.9	100.8	106.7	120.3	105.4	95.1	106.8	95.8	86.1	96.9	102.1	6.64306e+08	6.28006e+08	5.90638e+08	5.72765e+08	6.60357e+08	5.19085e+08	7.51275e+08	5.89364e+08	6.39469e+08	6.7709e+08	7.63514e+08	6.68777e+08	6.03327e+08	6.77594e+08
FALSE	High	IsMasterProtein	orf04216_1	4291106 4291897 fy26.complete.fna 4291106 4291897	0	128.468	78	20	438	20	1	263	30	5.43	815.55	20	0	99	101.2	85.6	81.1	87.3	77.8	97.9	89.2	114.3	107.8	107.6	105.1	100.3	96.8	111.2	115.8	109.9	112.1	4.89338e+08	5.00083e+08	4.23309e+08	401033536	4.31664e+08	3.84484e+08	4.83985e+08	4.40789e+08	5.64882e+08	5.32865e+08	5.32074e+08	5.19703e+08	4.95976e+08	4.78388e+08
FALSE	High	IsMasterProtein	orf00768_1	803111 805771 fy26.complete.fna 803111 805771	0	128.308	32	24	180	23	1	886	97.9	6.64	367.58	24	1	101.3	84.6	98.6	104.1	116.6	100	80.2	87.4	99.5	127.7	108.8	104.1	96.2	99.1	85.7	105	99.4	101.7	8.25462e+07	6.89721e+07	8.0324e+07	8.47994e+07	9.50475e+07	8.15e+07	6.53702e+07	7.11779e+07	8.10753e+07	1.04068e+08	8.86904e+07	8.47992e+07	7.83755e+07	8.07268e+07
FALSE	High	IsMasterProtein	orf01978_1	2008841 2009704 fy26.complete.fna 2008841 2009704	0	128.124	63	20	522	20	1	287	33.2	5.12	1170.07	20	0	134.5	85.3	110.1	83.8	95	98.4	80.4	93.5	88	98.9	74.6	98.6	105.3	82.4	121.5	104.6	111.8	133.2	1.26834e+09	8.04313e+08	1.03857e+09	7.89902e+08	8.96346e+08	9.27936e+08	7.58715e+08	8.81799e+08	8.30106e+08	9.33099e+08	7.03245e+08	9.30289e+08	9.92867e+08	7.76849e+08
FALSE	High	IsMasterProtein	WP_001238646.1	MULTISPECIES: protein SopA [Enterobacteriaceae]	0	127.855	47	16	343	16	1	388	43.7	5.83	760.76	16	0	89.6	97.7	98.7	122.4	116.8	125.6	90.6	94	83.2	107.3	134.8	115.4	92.6	85.1	99.1	86.4	84.4	76.1	3.40162e+08	3.70918e+08	3.74813e+08	4.64931e+08	4.43574e+08	4.76908e+08	3.44048e+08	3.57096e+08	3.15963e+08	4.07447e+08	5.11759e+08	4.3825e+08	3.51507e+08	3.2332e+08
FALSE	High	IsMasterProtein	orf03710_1	3814971 3814240 fy26.complete.fna 3814971 3814240	0	127.278	52	13	562	13	1	243	26.9	6.1	1484.42	13	0	115.9	110.8	111.3	78.3	79.5	81.6	96.5	105.8	99.3	108	106.8	105.9	117.2	108.1	109.9	89.7	91.4	84.1	1.61549e+09	1.54361e+09	1.55104e+09	1.09085e+09	1.10726e+09	1.13717e+09	1.34529e+09	1.47372e+09	1.38334e+09	1.50436e+09	1.488e+09	1.47532e+09	1.63345e+09	1.50695e+09
FALSE	High	IsMasterProtein	orf01216_1	1239537 1240487 fy26.complete.fna 1239537 1240487	0	127.157	54	13	382	13	1	316	35.6	5.16	1003.48	13	0	101	110.9	94.9	77	77.2	70.8	110.1	104.6	96.2	121.6	120.4	138.1	102.4	100.3	104	99.9	85.3	85.2	4.11691e+08	4.5199e+08	3.86748e+08	3.13527e+08	3.14538e+08	2.88458e+08	4.48627e+08	4.2613e+08	3.91967e+08	4.95582e+08	4.90723e+08	5.62811e+08	4.17043e+08	4.08582e+08
FALSE	High	IsMasterProtein	orf00665_1	682825 683952 fy26.complete.fna 682825 683952	0	127.146	53	14	238	14	1	375	41.2	5.52	699.3	14	0	87.6	94.1	99.4	46.2	55.9	61.3	99.6	121.8	94.6	69	98.6	94.9	129.5	125.7	117.3	128.5	112.5	163.6	1.10822e+08	1.19142e+08	1.2579e+08	5.84428e+07	7.07845e+07	7.75839e+07	1.25991e+08	1.54093e+08	1.19739e+08	8.72698e+07	1.24811e+08	1.20061e+08	1.63859e+08	1.5907e+08
FALSE	High	IsMasterProtein	orf01300_1	1325703 1326569 fy26.complete.fna 1325703 1326569	0	127.126	56	15	403	15	1	288	32.4	6.7	913.37	15	0	121	125.8	135	65.7	59.8	58.7	115.5	115.7	114	90.9	92.3	86.1	115.3	113.7	112.2	97.3	100.1	81.1	6.46375e+08	6.72474e+08	7.21431e+08	3.5086e+08	3.19728e+08	3.13412e+08	6.17042e+08	6.18476e+08	6.08989e+08	4.85778e+08	4.93077e+08	4.60311e+08	6.15946e+08	6.07546e+08
FALSE	High	IsMasterProtein	orf02110_1	2153085 2154113 fy26.complete.fna 2153085 2154113	0	127.121	54	13	217	13	1	342	37.8	6.19	726.27	13	0	83	84.5	78.5	156.3	144	135.2	91.5	89.6	106.8	85.8	100	107.9	84.9	99.8	78.2	92	86.2	95.8	9.26776e+07	9.43262e+07	8.75602e+07	1.74464e+08	1.60734e+08	1.50913e+08	1.02075e+08	9.99888e+07	1.19162e+08	9.5731e+07	1.11566e+08	1.20435e+08	9.47399e+07	1.11346e+08
FALSE	High	IsMasterProtein	orf01307_1	1332126 1331140 fy26.complete.fna 1332126 1331140	0	127.052	57	15	311	15	1	328	36	7.37	644.6	15	0	85.9	95	93.9	153.5	162.9	175.6	85.7	108.3	76.5	83.3	100.5	102.3	94.8	83.5	86.8	72.9	72	66.4	2.66825e+08	2.95206e+08	2.91845e+08	4.76964e+08	5.06299e+08	5.45868e+08	2.66384e+08	3.36698e+08	2.37606e+08	2.58978e+08	3.12406e+08	3.18028e+08	2.94667e+08	2.59637e+08
FALSE	High	IsMasterProtein	orf04437_1	4509038 4508094 fy26.complete.fna 4509038 4508094	0	126.943	66	18	561	18	1	314	33.9	9.28	1494.43	18	0	99.6	84.4	94.9	99.2	113.8	89.3	111.2	107.3	102.2	111.5	115.9	115.6	97.6	90.2	99.1	86.2	94.9	87.1	9.79676e+08	8.29992e+08	9.33146e+08	975390805	1.1192e+09	8.77611e+08	1.09367e+09	1.05476e+09	1.00454e+09	1.09632e+09	1.13978e+09	1.13654e+09	9.59376e+08	8.8693e+08
FALSE	High	IsMasterProtein	orf02122_1	2166595 2168139 fy26.complete.fna 2166595 2168139	0	126.824	52	21	170	21	1	514	56.1	5.96	413.16	21	0	105.9	92.6	93.9	30.9	47.9	42.9	101.4	110.9	84.8	69.4	83.3	78.5	168.4	177.9	202	101.8	112.2	95.4	1.06823e+08	9.33804e+07	9.47524e+07	3.12031e+07	4.83337e+07	4.32241e+07	1.02228e+08	1.11895e+08	8.55736e+07	6.99675e+07	8.39876e+07	7.91379e+07	1.69814e+08	1.79424e+08
FALSE	High	IsMasterProtein	orf00159_1	158880 157987 fy26.complete.fna 158880 157987	0	126.728	55	12	267	12	1	297	32.8	6	790.48	12	0	81.8	116.1	113.4	76.1	117.3	118.4	95.2	100.9	96.4	73.3	98.2	82.5	96.1	68.8	118.2	110.7	112.6	124.1	1.52753e+08	2.16977e+08	2.11794e+08	1.42135e+08	2.19092e+08	2.21176e+08	1.77872e+08	1.88506e+08	1.80061e+08	1.37037e+08	1.83546e+08	1.54089e+08	1.79549e+08	1.28627e+08
FALSE	High	IsMasterProtein	orf03022_1	3098868 3098002 fy26.complete.fna 3098868 3098002	0	126.478	60	11	216	11	1	288	32.3	5.66	589.11	11	0	75.6	69.6	62.9	162.1	182.2	184.7	73.4	88	81.9	101.2	107.3	107.3	91.6	83.2	88	88	81	71.9	2.05037e+08	1.88717e+08	1.70383e+08	4.39368e+08	4.93874e+08	5.00677e+08	1.98962e+08	2.38521e+08	2.21985e+08	2.74259e+08	2.90693e+08	2.90949e+08	2.48309e+08	2.2553e+08
FALSE	High	IsMasterProtein	orf02077_1	2113418 2112693 fy26.complete.fna 2113418 2112693	0	126.452	64	13	284	13	1	241	27.5	5.22	898.19	13	0	93.1	82	96.8	119.7	107.3	107.2	84.3	81.9	143.3	102.7	95.7	110.3	95.2	93.7	78.3	91.1	87	130.4	3.37341e+08	2.97106e+08	3.50731e+08	433932138	3.89027e+08	3.88493e+08	3.05615e+08	2.96707e+08	5.19417e+08	3.72455e+08	3.4704e+08	3.99919e+08	3.45256e+08	3.39648e+08
FALSE	High	IsMasterProtein	orf04418_1	4485406 4484405 fy26.complete.fna 4485406 4484405	0	126.295	55	13	303	13	1	333	36.3	5.5	695.95	13	0	122.7	97.7	112.1	49.9	47.4	56	100.3	126.7	105.1	121.8	106.9	123.6	105.8	96.7	112.4	117.9	97.7	99.1	5.72508e+08	4.56153e+08	5.23377e+08	2.32784e+08	2.21352e+08	2.61419e+08	4.67929e+08	5.91351e+08	4.90462e+08	5.68372e+08	4.99081e+08	5.76778e+08	4.9367e+08	4.51258e+08
FALSE	High	IsMasterProtein	orf03933_1	4047784 4048518 fy26.complete.fna 4047784 4048518	0	125.942	68	13	342	13	1	244	25.5	7.42	938.43	13	0	87.8	105.2	95.7	130.2	97.6	126.3	101.4	105	99.3	104.7	116.5	103.3	78.9	86.8	97.2	92.2	86.4	85.3	1.34404e+09	1.61071e+09	1.46448e+09	1.9923e+09	1.494e+09	1.93345e+09	1.55271e+09	1.60724e+09	1.52072e+09	1.603e+09	1.78383e+09	1.58175e+09	1.20719e+09	1.32855e+09
FALSE	High	IsMasterProtein	orf02094_1	2131381 2129492 fy26.complete.fna 2131381 2129492	0	125.84	43	20	263	20	1	629	69.5	6.64	610.55	20	0	76	65.8	63.5	299.3	290.1	249.6	55.6	63.2	46.1	84.2	80.4	68.5	66	73.3	69.8	51.4	40.8	56.1	1.07575e+08	9.31259e+07	8.98733e+07	4.23559e+08	4.10578e+08	3.53242e+08	7.87281e+07	8.93872e+07	6.52938e+07	1.1918e+08	1.13811e+08	9.69295e+07	9.34133e+07	1.03708e+08
FALSE	High	IsMasterProtein	orf01816_1	1839048 1839890 fy26.complete.fna 1839048 1839890	0	125.647	65	14	253	14	1	280	31.9	8.66	640.09	14	0	111.9	93	113.4	79.8	75.5	105.2	83.4	107.3	77.9	103.7	106.7	114.4	101.2	122.4	106.6	101.8	96.7	98.9	3.68253e+08	3.06275e+08	3.73309e+08	2.62821e+08	2.48557e+08	3.4627e+08	2.74593e+08	3.53347e+08	2.56342e+08	3.41271e+08	3.51225e+08	3.76631e+08	3.33117e+08	4.0281e+08
FALSE	High	IsMasterProtein	orf03949_1	4062256 4062798 fy26.complete.fna 4062256 4062798	0	125.587	82	12	396	12	1	180	21.2	6.61	1049.49	12	0	101.7	98.3	97.1	74.2	81.1	75	100.9	92.5	97.6	123.8	112.3	117.5	108.4	113	104.3	98.8	97.5	106.1	8.39829e+08	8.11399e+08	8.01728e+08	6.12373e+08	6.69128e+08	6.19195e+08	8.32722e+08	7.63926e+08	8.05538e+08	1.02166e+09	9.26648e+08	9.70117e+08	8.94808e+08	9.32968e+08
FALSE	High	IsMasterProtein	orf00514_1	538975 538136 fy26.complete.fna 538975 538136	0	125.534	54	14	372	14	1	279	31.2	9.73	835.78	14	0	251.8	296.7	281.2	299.4	258.4	277.8	11.6	10.6	10.3	9.2	10.2	9.7	18	18.5	16.1	8.3	5.8	6.3	1.93001e+09	2.27445e+09	2.1557e+09	2.29498e+09	1.98116e+09	2.12986e+09	8.92703e+07	8.144e+07	7.85817e+07	7.08053e+07	7.7831e+07	7.45614e+07	1.38367e+08	1.41788e+08
FALSE	High	IsMasterProtein	orf04304_1	4371975 4371148 fy26.complete.fna 4371975 4371148	0	125.436	81	17	397	17	1	275	30.7	5.44	917.82	17	0	102.4	115.5	102.3	49.2	62.1	54.9	102	107.1	125.7	108.2	111.4	104	112.4	104.1	115.2	109.4	110.4	103.7	5.13729e+08	5.79561e+08	5.13381e+08	2.46622e+08	3.11659e+08	2.7545e+08	5.1195e+08	5.3735e+08	6.30514e+08	5.43014e+08	5.5887e+08	5.21924e+08	5.64041e+08	5.22098e+08
FALSE	High	IsMasterProtein	orf04227_1	4299158 4298187 fy26.complete.fna 4299158 4298187	0	125.385	51	15	543	15	1	323	35	6.02	1211.64	15	0	109	95.7	105.1	83.8	92	89.6	98.6	97.9	109.1	89.7	85.8	81.3	113.8	112.5	104.2	114.8	112	105.1	1.94893e+09	1.71156e+09	1.87962e+09	1.4994e+09	1.64562e+09	1.60308e+09	1.76299e+09	1.75049e+09	1.9501e+09	1.60372e+09	1.5349e+09	1.45352e+09	2.0352e+09	2.01191e+09
FALSE	High	IsMasterProtein	orf01456_1	1489327 1488464 fy26.complete.fna 1489327 1488464	0	125.144	78	16	198	16	1	287	31.5	6.09	533.26	16	0	133.9	99.5	93.9	75.2	73.7	65.5	103.4	91.2	83.2	117.8	127	136.2	104.5	108.1	102.9	92.9	97.8	93.4	1.22382e+08	9.09215e+07	8.57884e+07	6.8754e+07	6.73686e+07	5.9914e+07	9.44802e+07	8.33255e+07	7.60326e+07	1.07637e+08	1.16118e+08	1.245e+08	9.55342e+07	9.88119e+07
FALSE	High	IsMasterProtein	orf00627_1	644890 644099 fy26.complete.fna 644890 644099	0	124.645	71	16	385	16	1	263	27.8	5.27	983.31	16	0	76.4	83.9	76.2	145.5	154.5	153.9	82.3	81.4	80.9	109.7	124.1	123.1	86.2	86.9	89.8	87.3	83.4	74.4	6.06815e+08	6.66683e+08	6.05358e+08	1.15584e+09	1.22736e+09	1.223e+09	6.542e+08	6.46873e+08	6.42599e+08	8.71121e+08	9.86262e+08	9.78172e+08	6.84571e+08	6.90237e+08
FALSE	High	IsMasterProtein	orf04691_1	4781291 4782097 fy26.complete.fna 4781291 4782097	0	124.552	71	15	311	15	1	268	28.7	5.34	795.05	15	0	102.9	100.6	103.5	57.9	63.9	57	101.6	122.7	127.6	98.5	99.7	93.7	148.4	136.4	133.9	87.9	85.8	78.1	2.69839e+08	2.63643e+08	2.71372e+08	1.51729e+08	1.67535e+08	1.49546e+08	2.66467e+08	3.21688e+08	3.34673e+08	2.58157e+08	2.61468e+08	2.45604e+08	3.89093e+08	3.57578e+08
FALSE	High	IsMasterProtein	orf02814_1	2871941 2870790 fy26.complete.fna 2871941 2870790	0	124.53	53	15	280	15	1	383	42.7	5.21	760.65	15	0	100.2	96.6	98.6	158.8	91.4	144.6	93.8	94.9	92.7	73.1	75.3	79.6	102.6	106.8	117.6	87.2	90.1	96	2.42584e+08	2.33893e+08	2.38565e+08	3.84309e+08	2.21312e+08	3.49895e+08	2.27029e+08	2.29663e+08	2.24321e+08	1.76974e+08	1.82358e+08	1.92739e+08	2.48309e+08	2.58556e+08
FALSE	High	IsMasterProtein	orf03545_1	3644859 3644095 fy26.complete.fna 3644859 3644095	0	124.344	59	12	160	12	1	254	28.4	6.21	450.42	12	0	89.9	89	88.8	84.1	84.9	63.6	105.3	105.6	116.1	91.8	109.3	104.1	128.6	116.2	103.5	116.1	104	99.1	5.71727e+07	5.65906e+07	5.64936e+07	5.3524e+07	5.40211e+07	4.04481e+07	6.69771e+07	6.7201e+07	7.3881e+07	5.84325e+07	6.95425e+07	6.62478e+07	8.1795e+07	7.39004e+07
FALSE	High	IsMasterProtein	orf01607_1	1634957 1634424 fy26.complete.fna 1634957 1634424	0	124.175	79	12	912	12	1	177	18.9	9.7	2566.84	12	0	96.3	84.5	88.5	143	144.7	126	86.8	85.3	100.7	99.4	96.5	99.4	94	93.2	89.3	91.5	93.5	87.5	5.96692e+09	5.23982e+09	5.48215e+09	8.86063e+09	8.96684e+09	7.80858e+09	5.37927e+09	5.28933e+09	6.23839e+09	6.15787e+09	5.97943e+09	6.16193e+09	5.82593e+09	5.77896e+09
FALSE	High	IsMasterProtein	orf01383_1	1411343 1411948 fy26.complete.fna 1411343 1411948	0	124.154	66	13	351	13	1	201	22.7	6.64	801.93	13	0	69.4	72.9	69.2	218	200.8	234.1	87.3	97.1	98.3	53	66.5	41.3	98.4	79.8	85.9	88.2	73.6	66.2	3.22873e+08	3.38809e+08	3.22011e+08	1.01373e+09	9.33942e+08	1.08887e+09	4.05997e+08	4.51587e+08	4.57287e+08	2.46453e+08	3.09426e+08	1.92021e+08	4.57407e+08	3.71279e+08
FALSE	High	IsMasterProtein	orf03900_1	4017701 4016583 fy26.complete.fna 4017701 4016583	0	124.043	49	17	270	17	1	372	40.9	5.36	605.06	17	0	109.9	98.4	103.1	78.4	82.5	81.4	92.9	93.5	96	85.8	86.7	89.4	122.5	110.4	124.2	116.6	108.2	120.2	1.46399e+08	1.31121e+08	1.3739e+08	1.04456e+08	1.09907e+08	1.08449e+08	1.2373e+08	1.24557e+08	1.27847e+08	1.14355e+08	1.15533e+08	1.19063e+08	1.6327e+08	1.47116e+08
FALSE	High	IsMasterProtein	orf01685_1	1699596 1698919 fy26.complete.fna 1699596 1698919	0	123.937	75	12	226	12	1	225	24.5	5.44	563.34	12	0	94	85	110.4	95.5	116.3	101.5	100.1	103.4	109.9	97.1	105.7	103	91	102.1	85.6	103.5	100	95.8	3.70098e+08	3.34492e+08	4.34382e+08	3.75792e+08	4.57576e+08	3.99633e+08	3.93769e+08	4.07092e+08	4.32591e+08	3.81993e+08	4.15993e+08	4.05473e+08	3.58272e+08	4.01937e+08
FALSE	High	IsMasterProtein	orf01498_1	1532340 1531081 fy26.complete.fna 1532340 1531081	0	123.792	46	17	429	17	1	419	44.8	6.16	910.98	17	0	96.1	86.3	94	117.7	117.4	114.4	95.4	87.7	97.2	117.1	101.4	101.2	92.1	89.8	112.9	88.8	87.6	102.8	5.5511e+08	4.98392e+08	5.42796e+08	6.79686e+08	6.78103e+08	6.60566e+08	5.50758e+08	5.06628e+08	5.61433e+08	6.76525e+08	5.85842e+08	5.84755e+08	5.3169e+08	5.18703e+08
FALSE	High	IsMasterProtein	orf03993_1	4104271 4103129 fy26.complete.fna 4104271 4103129	0	123.625	54	16	370	13	1	380	41.9	5.5	818.42	16	1	149.2	101.9	102.9	85.6	94.3	114	104	130.9	105.1	198.3	155.1	157.9	90.3	115.4	92	1.2	1	1.1	1.03989e+09	7.09966e+08	7.1725e+08	5.96277e+08	6.56872e+08	7.94571e+08	7.24852e+08	9.12271e+08	7.32014e+08	1.38189e+09	1.0805e+09	1.10005e+09	6.28917e+08	8.03949e+08
FALSE	High	IsMasterProtein	orf01622_1	1641743 1641114 fy26.complete.fna 1641743 1641114	0	123.445	74	14	731	14	1	209	22.2	9.91	1368.93	14	0	85.5	88.2	87.7	154.3	137.3	139.1	87.4	92.4	91.6	100.5	99.3	94.8	88.4	93.2	93.7	94.8	94.4	77.7	6.39914e+09	6.60306e+09	6.56313e+09	1.1551e+10	1.0278e+10	1.04114e+10	6.54292e+09	6.91768e+09	6.85631e+09	7.52369e+09	7.4368e+09	7.0957e+09	6.62154e+09	6.97635e+09
FALSE	High	IsMasterProtein	orf03601_1	3701805 3701053 fy26.complete.fna 3701805 3701053	0	123.332	55	13	692	13	1	250	28.5	6.18	1687.94	13	0	117.5	103	110.9	54.1	65.4	49.3	104.4	98.1	112.2	114.4	106.5	94.5	108.3	92.2	94.7	108.3	130.9	135.3	2.25575e+09	1.97791e+09	2.12955e+09	1.03826e+09	1.25521e+09	9.46427e+08	2.0033e+09	1.88263e+09	2.15314e+09	2.19546e+09	2.04366e+09	1.8131e+09	2.07916e+09	1.76993e+09
FALSE	High	IsMasterProtein	orf04394_1	4463079 4463600 fy26.complete.fna 4463079 4463600	0	123.196	75	8	446	8	1	173	17.7	6.42	1283.99	8	0	149	141.9	151.9	28.2	26.6	25.8	112.7	117	121.9	75.8	89.2	89.3	118.8	119.2	115.6	101.4	107.7	108.2	1.80842e+09	1.72251e+09	1.84435e+09	3.4229e+08	3.23136e+08	3.13528e+08	1.36837e+09	1.42071e+09	1.47987e+09	9.19875e+08	1.08241e+09	1.08408e+09	1.4418e+09	1.44667e+09
FALSE	High	IsMasterProtein	orf03844_1	3968639 3968043 fy26.complete.fna 3968639 3968043	0	122.917	62	10	1512	10	1	198	20.8	5.86	3999.14	10	0	115.9	110.7	112.5	33.6	33.1	30.3	110.8	102.7	115.3	134.3	122.5	123.5	109.3	104.7	115.9	104.8	115.5	104.6	5.90823e+09	5.64442e+09	5.73552e+09	1.7109e+09	1.68853e+09	1.54677e+09	5.64909e+09	5.23241e+09	5.87517e+09	6.8436e+09	6.24574e+09	6.29254e+09	5.56996e+09	5.33527e+09
FALSE	High	IsMasterProtein	orf02081_1	2117273 2116233 fy26.complete.fna 2117273 2116233	0	122.523	58	18	366	18	1	346	37	8.47	920.22	18	0	98.3	97	97.6	87.5	93	90.8	110.1	95.6	118	98.9	120	117.4	99	92.8	102.4	87.5	93.3	100.7	3.95125e+08	3.89753e+08	3.92102e+08	3.51739e+08	3.73825e+08	3.64794e+08	4.42574e+08	3.84126e+08	4.74298e+08	3.97259e+08	4.81998e+08	4.71642e+08	3.97865e+08	3.72851e+08
FALSE	High	IsMasterProtein	orf02696_1	2756764 2757456 fy26.complete.fna 2756764 2757456	0	121.926	62	8	428	8	1	230	25.5	6.15	1286.98	8	0	99.4	125.6	103.2	53.8	56.6	53.9	106.1	102.8	93.6	103.1	116.2	124.9	109	118.5	107.3	97.3	110.4	118.3	5.63178e+08	7.11297e+08	5.84207e+08	3.04892e+08	3.20559e+08	3.05126e+08	6.00774e+08	5.81998e+08	5.29867e+08	5.84113e+08	6.57955e+08	7.07167e+08	6.17199e+08	6.70962e+08
FALSE	High	IsMasterProtein	orf03794_1	3918795 3917686 fy26.complete.fna 3918795 3917686	0	121.523	65	18	145	18	1	369	40.5	7.15	393.55	18	0	113.1	101.3	95.3	73.9	89	60.2	89.2	114.4	90.6	99.5	110.2	110.6	118.7	116.7	123	98.8	100.7	94.7	5.71094e+07	5.11542e+07	4.81359e+07	3.73149e+07	4.49378e+07	3.03866e+07	4.50497e+07	5.77538e+07	4.57539e+07	5.02317e+07	5.56154e+07	5.58615e+07	5.99074e+07	5.89006e+07
FALSE	High	IsMasterProtein	orf03249_1	3348279 3347305 fy26.complete.fna 3348279 3347305	0	121.454	59	14	302	14	1	324	35.6	5.39	1037.75	14	0	115.5	93.3	92.8	93.4	133	121.9	85.8	99.9	99.9	123.5	101.7	99.5	101.7	87.2	102.4	90.2	80.8	77.6	5.83818e+08	4.7176e+08	4.68894e+08	4.71979e+08	6.72483e+08	6.16017e+08	4.33611e+08	5.04839e+08	5.05e+08	6.24481e+08	5.13967e+08	5.03111e+08	5.141e+08	4.40588e+08
FALSE	High	IsMasterProtein	orf02195_1	2246661 2245852 fy26.complete.fna 2246661 2245852	0	121.368	57	8	169	8	1	269	29.3	5.96	591.56	8	0	99.9	102.5	118.9	84.3	83.1	77.5	106.1	110.2	101.1	116.3	87.5	112	101.2	94.4	110.1	106.2	104.7	83.9	4.34341e+08	4.45557e+08	5.16938e+08	3.66273e+08	3.61335e+08	3.37102e+08	4.61253e+08	4.78881e+08	4.39638e+08	5.05574e+08	3.80188e+08	4.87049e+08	4.39982e+08	4.10357e+08
FALSE	High	IsMasterProtein	orf00458_1	483941 483447 fy26.complete.fna 483941 483447	0	121.272	97	17	433	17	1	164	19.5	6.52	925.35	17	0	101.8	109.6	105.4	68.6	68.3	66.2	108.8	117.3	111.3	133.2	134.6	124.2	90.4	93.3	95.4	100.2	87.2	84.1	1.31282e+09	1.41285e+09	1.35952e+09	8.84132e+08	8.81383e+08	8.54023e+08	1.40374e+09	1.51235e+09	1.43579e+09	1.71829e+09	1.73643e+09	1.60154e+09	1.16581e+09	1.20303e+09
FALSE	High	IsMasterProtein	orf02612_1	2674612 2674037 fy26.complete.fna 2674612 2674037	0	121.249	86	14	267	14	1	191	21.9	5.08	645.21	14	0	111.4	125.5	105.2	60.6	57.5	53.9	128	111.9	117	90.6	98.9	97.6	117.5	117.7	120.3	81.6	100.3	104.5	8.64575e+08	9.73969e+08	8.1616e+08	4.70149e+08	4.46353e+08	4.18534e+08	9.93757e+08	8.68307e+08	9.08126e+08	7.03537e+08	7.67258e+08	7.57867e+08	9.12098e+08	9.13894e+08
FALSE	High	IsMasterProtein	orf00713_1	747589 745739 fy26.complete.fna 747589 745739	0	121.237	35	17	197	17	1	616	65.6	5.16	573.58	17	0	89.1	111.4	98.8	138.7	112.3	110.2	105.3	101.8	95	108.3	122	101.2	108.9	75.7	91.6	88.3	70.2	71.1	1.35251e+08	1.69173e+08	1.49958e+08	2.10673e+08	1.70592e+08	1.67312e+08	1.59932e+08	1.54564e+08	1.44209e+08	1.64458e+08	1.85267e+08	1.53688e+08	1.65339e+08	1.15016e+08
FALSE	High	IsMasterProtein	orf00914_1	922234 921785 fy26.complete.fna 922234 921785	0	121.023	84	13	1286	13	1	149	16.1	6	3492.16	13	0	130.6	119.6	132.6	31.6	30.6	32.6	120.8	130.8	115.3	101.1	103	102.9	102.7	112.3	110.5	109.3	102.5	111.3	9.81846e+09	8.98883e+09	9.96551e+09	2.37542e+09	2.29729e+09	2.45076e+09	9.08148e+09	9.83427e+09	8.66607e+09	7.59897e+09	7.74517e+09	7.73854e+09	7.72001e+09	8.4413e+09
FALSE	High	IsMasterProtein	orf00586_1	601154 599916 fy26.complete.fna 601154 599916	0	120.859	53	16	193	16	1	412	46.2	7.87	500.15	16	0	109	117.1	119.1	68.4	57.6	73.5	102	87	94.7	127.5	116.6	126.2	126.3	108.2	98.6	107.7	84.9	75.6	1.02956e+08	1.10608e+08	1.12437e+08	6.45576e+07	5.44165e+07	6.93825e+07	9.62975e+07	8.21685e+07	8.94505e+07	1.20438e+08	1.10142e+08	1.1921e+08	1.19302e+08	1.02216e+08
FALSE	High	IsMasterProtein	orf01968_1	2001989 2002468 fy26.complete.fna 2001989 2002468	0	120.827	74	8	276	8	1	159	17.9	6.8	841.41	8	0	100.4	81.1	89.2	164.4	167.1	194.1	85.7	96.8	53.8	89.9	93.2	104.6	83.8	85.9	81.3	77.2	69.4	82	2.98318e+08	2.4102e+08	2.64953e+08	4.88258e+08	4.96382e+08	5.76443e+08	2.54512e+08	2.87641e+08	1.59716e+08	2.67176e+08	2.76878e+08	3.10818e+08	2.48926e+08	2.5509e+08
FALSE	High	IsMasterProtein	orf03180_1	3268363 3267443 fy26.complete.fna 3268363 3267443	0	120.781	52	13	286	13	1	306	33.2	5.85	708	13	0	78.1	80.7	89.4	183.4	186.4	182.8	78	84.1	90.3	95.5	100.6	104	75.3	66.9	72.1	75.4	80.7	76.4	3.08169e+08	3.18577e+08	3.52604e+08	723498725	7.35395e+08	7.21334e+08	3.07698e+08	3.31807e+08	3.56167e+08	3.76901e+08	3.97086e+08	4.10243e+08	2.97094e+08	2.63958e+08
FALSE	High	IsMasterProtein	orf04364_1	4433411 4434415 fy26.complete.fna 4433411 4434415	0	120.65	63	13	368	13	1	334	36	9.41	946.67	13	0	118.4	121.8	119	67	65.8	54.8	98.6	104.7	110	113.3	109.7	108.9	103.2	106.2	110.3	87.5	99.2	101.5	4.3677e+08	4.49416e+08	4.39208e+08	2.47141e+08	2.4293e+08	2.02294e+08	3.6382e+08	3.865e+08	4.05989e+08	4.17965e+08	4.04658e+08	4.0202e+08	3.80712e+08	3.92023e+08
FALSE	High	IsMasterProtein	orf03517_1	3616623 3615583 fy26.complete.fna 3616623 3615583	0	120.615	57	13	288	13	1	346	39	5.97	788.15	13	0	95.1	91.6	97.6	63.7	68	66.4	103.7	96.6	106.9	118.1	108.6	113.1	117.7	105.1	112.5	105.4	102.2	127.8	3.81409e+08	3.6747e+08	3.91385e+08	255613527	2.72851e+08	2.66504e+08	4.15948e+08	3.87434e+08	4.28894e+08	4.73825e+08	4.35549e+08	4.53743e+08	4.7203e+08	4.2157e+08
FALSE	High	IsMasterProtein	orf01501_1	1533737 1533102 fy26.complete.fna 1533737 1533102	0	120.47	74	15	490	15	1	211	23.9	9.36	1070.21	15	0	107.8	124.4	99.5	75.8	68.2	81.8	86.6	101.5	81.3	122.5	126	120.5	109.8	96.7	100.3	99.2	93.9	104.2	1.55827e+09	1.79741e+09	1.43856e+09	1.0952e+09	9.85104e+08	1.18223e+09	1.25216e+09	1.46684e+09	1.17559e+09	1.77066e+09	1.82065e+09	1.74111e+09	1.58654e+09	1.39821e+09
FALSE	High	IsMasterProtein	orf03961_1	4076650 4077471 fy26.complete.fna 4076650 4077471	0	120.426	63	11	312	11	1	273	30.9	7.64	851.03	11	0	80.5	91.7	93.6	119.9	136.8	101.1	96	95.7	94.7	101.9	118.9	115.2	92.4	92.1	99.4	99.8	84.8	85.4	1.7538e+08	1.99869e+08	2.04006e+08	2.61267e+08	2.98156e+08	2.20303e+08	2.09064e+08	2.08556e+08	2.06244e+08	2.22075e+08	2.59023e+08	2.51077e+08	2.01352e+08	2.00661e+08
FALSE	High	IsMasterProtein	orf01835_1	1855389 1855057 fy26.complete.fna 1855389 1855057	0	120.353	66	5	509	5	1	110	11.8	5.58	2596.64	5	0	121.2	124.3	118.3	37.2	30	36	113.5	119	96.3	133.7	119.6	122.5	123	104.3	116.7	83.1	89.1	112.4	2.59791e+09	2.66343e+09	2.53549e+09	7.981e+08	6.43589e+08	7.70929e+08	2.43182e+09	2.54989e+09	2.06306e+09	2.86523e+09	2.56402e+09	2.62458e+09	2.63612e+09	2.23459e+09
FALSE	High	IsMasterProtein	orf01942_1	1975326 1976516 fy26.complete.fna 1975326 1976516	0	120.216	61	20	256	20	1	396	42.7	6.81	592.7	20	0	102.3	73.4	83.3	120.5	168.4	148.4	143.7	142.7	131.2	56.4	41.3	44.6	75.4	87.6	90.7	84.1	101	105.1	1.63414e+08	1.17275e+08	1.33137e+08	1.926e+08	2.69185e+08	2.37235e+08	2.2964e+08	2.28127e+08	2.09648e+08	9.0197e+07	6.5943e+07	7.12559e+07	1.20421e+08	1.39966e+08
FALSE	High	IsMasterProtein	orf00352_1	363203 362196 fy26.complete.fna 363203 362196	0	119.811	57	15	262	15	1	335	37.8	4.88	731.97	15	0	85.1	110	112.2	131.3	138.2	162.3	91.5	110.7	96	83.7	105.3	95.8	106.9	83.6	77.8	72.3	80.1	57.1	1.75155e+08	2.26504e+08	2.31094e+08	2.70435e+08	2.84641e+08	3.34325e+08	1.88488e+08	2.27969e+08	1.97661e+08	1.72341e+08	2.1688e+08	1.9723e+08	2.20143e+08	1.72123e+08
FALSE	High	IsMasterProtein	orf00957_1	958796 959761 fy26.complete.fna 958796 959761	0	119.79	55	14	259	14	1	321	34	6.46	769.31	14	0	115.5	91.9	95.7	72.8	79.3	69.3	74.6	95.1	111.8	121.3	119.4	120.4	99.1	106.3	109.2	105.9	110.8	101.8	3.20747e+08	2.55252e+08	2.65637e+08	202078028	2.20217e+08	1.92494e+08	2.07028e+08	2.6393e+08	3.10327e+08	3.36764e+08	3.31433e+08	3.34394e+08	2.75035e+08	2.95052e+08
FALSE	High	IsMasterProtein	orf00311_1	319705 318185 fy26.complete.fna 319705 318185	0	119.707	49	23	218	23	1	506	56.4	7.93	477.03	23	0	81.3	89.5	85.9	181.5	191.9	174.2	78.3	70	75.6	105.3	106.2	103.4	85.3	70.8	77.1	68.5	79.3	75.8	9.69467e+07	1.06677e+08	1.02459e+08	2.16362e+08	2.28763e+08	2.07684e+08	9.33034e+07	8.34921e+07	9.01542e+07	1.25584e+08	1.26627e+08	1.23251e+08	1.01643e+08	8.44656e+07
FALSE	High	IsMasterProtein	orf02651_1	2714304 2715308 fy26.complete.fna 2714304 2715308	0	119.704	50	14	544	14	1	334	37.6	6.68	1342.15	14	0	100.6	97.1	99.1	80.9	84.7	77.6	95.7	95.7	95.2	125.9	113.7	135.8	97	95.9	111.8	91.1	97.2	105	8.59323e+08	8.29358e+08	8.45999e+08	690433126	7.23059e+08	6.62304e+08	8.16741e+08	8.17201e+08	8.12814e+08	1.07514e+09	9.70566e+08	1.15933e+09	8.27878e+08	8.19189e+08
FALSE	High	IsMasterProtein	orf03762_1	3877048 3878331 fy26.complete.fna 3877048 3878331	0	119.58	48	16	272	16	1	427	46.2	5.87	670.36	16	0	107.3	115.6	93.4	84	72.3	87.8	94.7	105.3	97.4	92.5	136.4	105.7	109	111.2	106	99	89	93.5	1.53857e+08	1.65712e+08	1.33859e+08	1.20456e+08	1.0364e+08	1.25834e+08	1.35799e+08	1.50916e+08	1.39588e+08	1.32656e+08	1.95529e+08	1.51597e+08	1.56265e+08	1.59426e+08
FALSE	High	IsMasterProtein	orf01002_1	1003489 1002440 fy26.complete.fna 1003489 1002440	0	119.53	58	17	260	17	1	349	39.1	6.27	635.21	17	0	83.3	93.4	81.9	119.7	115.9	125.3	97.6	85	107.8	101.8	128.7	109.3	99.8	107.9	91.4	81.5	80	89.6	4.11684e+08	4.61743e+08	4.04687e+08	5.91773e+08	5.72747e+08	6.19559e+08	4.826e+08	4.20185e+08	5.32623e+08	5.03039e+08	6.36367e+08	5.40114e+08	4.93434e+08	5.33154e+08
FALSE	High	IsMasterProtein	orf04417_1	4483329 4484369 fy26.complete.fna 4483329 4484369	0	119.125	55	14	245	14	1	346	38.2	5.78	668.63	14	0	111.3	112.7	104.1	56.9	25.9	54.7	110.8	109.7	107.2	108.9	106.6	118	117.4	118.9	114.5	118.9	89.4	113.9	2.03865e+08	2.06407e+08	1.90565e+08	1.04256e+08	4.7524e+07	1.0024e+08	2.02956e+08	2.00956e+08	1.9635e+08	1.99441e+08	1.95291e+08	2.16181e+08	2.15047e+08	2.17841e+08
FALSE	High	IsMasterProtein	orf03642_1	3743936 3742941 fy26.complete.fna 3743936 3742941	0	118.898	69	17	280	17	1	331	36.3	5.6	710.79	17	0	94.9	97.6	93.3	104.3	98.2	107.8	94.9	88.2	95.6	93.5	100.5	102.1	101.5	98.8	95.8	98.1	104.1	130.8	4.2029e+08	4.32038e+08	4.13029e+08	4.61961e+08	4.35002e+08	4.77242e+08	4.20427e+08	3.90752e+08	4.2323e+08	4.1415e+08	4.45164e+08	4.52057e+08	4.49506e+08	4.37436e+08
FALSE	High	IsMasterProtein	orf04677_1	4764656 4763682 fy26.complete.fna 4764656 4763682	0	118.699	51	13	276	13	1	324	36.1	7.42	697.03	13	0	107.3	95.7	96.6	91.8	76.2	79.5	113.8	112.1	114	118.5	107.6	106.3	106.4	111.1	91.9	79.5	96.4	95.4	1.8133e+08	1.61749e+08	1.6323e+08	1.5505e+08	1.28809e+08	1.3435e+08	1.9231e+08	1.89379e+08	1.92645e+08	2.00211e+08	1.81816e+08	1.79647e+08	1.79723e+08	1.87807e+08
FALSE	High	IsMasterProtein	orf01311_1	1334886 1335926 fy26.complete.fna 1334886 1335926	0	118.618	68	17	262	17	1	346	38.9	7.02	662.8	17	0	105.2	107.1	76.6	90.5	105.2	88.5	98.3	108.2	93.3	121.1	127.9	122.5	108.4	99.3	85.5	87.4	91	84.1	2.6047e+08	2.65309e+08	1.89627e+08	2.24102e+08	2.60557e+08	2.19055e+08	2.43509e+08	2.67912e+08	2.30989e+08	2.99769e+08	3.16808e+08	3.0332e+08	2.6849e+08	2.45789e+08
FALSE	High	IsMasterProtein	orf03668_1	3769659 3771251 fy26.complete.fna 3769659 3771251	0	118.596	43	18	318	18	1	530	59.8	5.08	799.39	18	0	88.4	97.9	103.1	84.8	86.9	91.8	90.6	99.3	103.2	109.9	106.6	108.5	106.5	117.1	99.4	99.3	100.4	106.2	1.86233e+08	2.06243e+08	2.17154e+08	1.78495e+08	1.83083e+08	1.93209e+08	1.90721e+08	2.0912e+08	2.17353e+08	2.31348e+08	2.24405e+08	2.28454e+08	2.24347e+08	2.46648e+08
FALSE	High	IsMasterProtein	orf01700_1	1714305 1715189 fy26.complete.fna 1714305 1715189	0	118.303	76	12	188	12	1	294	32.8	4.49	614.03	12	0	68.6	94.3	81.8	103.2	118.8	104.1	95.5	86	94.8	112.1	150.8	143	89	100	85.9	80.1	94.9	97.1	2.24808e+08	3.08946e+08	2.67999e+08	3.38156e+08	3.89304e+08	3.41173e+08	3.13048e+08	2.81959e+08	3.10742e+08	3.67356e+08	4.94226e+08	4.68679e+08	2.91521e+08	3.27582e+08
FALSE	High	IsMasterProtein	orf01528_1	1561092 1560199 fy26.complete.fna 1561092 1560199	0	118.295	54	12	285	12	1	297	32.6	5.9	766.69	12	0	63.2	71.2	70.3	170.2	178	165.7	83.5	93.8	89.7	110.9	114.9	98	88.8	94.5	95.5	69.7	75.5	66.7	2.78242e+08	3.13516e+08	3.09734e+08	7.49601e+08	7.83805e+08	7.29937e+08	3.676e+08	4.13176e+08	3.95285e+08	4.88317e+08	5.05989e+08	4.31742e+08	3.91056e+08	4.16318e+08
FALSE	High	IsMasterProtein	orf01173_1	1199969 1198767 fy26.complete.fna 1199969 1198767	0	118.24	48	17	274	17	1	400	44.2	7.03	656.63	17	0	99.8	104	105.2	66.4	76.7	78	97.2	105.3	100.1	96.3	105.4	103.9	121.9	117.9	131.8	100.9	100.2	89.1	4.99246e+08	5.20191e+08	5.26577e+08	3.32115e+08	3.83586e+08	3.90465e+08	4.86333e+08	5.27022e+08	5.00839e+08	4.81856e+08	5.27498e+08	5.19741e+08	6.09957e+08	5.90092e+08
FALSE	High	IsMasterProtein	orf00431_1	454485 452815 fy26.complete.fna 454485 452815	0	117.509	38	14	176	14	1	556	61.4	6.74	494.98	14	0	101.8	95.9	96.6	107.6	104.6	107.6	98.2	86.1	69.9	109.2	108.5	99.1	126.2	95.4	96.7	97.3	98.3	100.9	8.2923e+07	7.81001e+07	7.86698e+07	8.76286e+07	8.51767e+07	8.76385e+07	7.99849e+07	7.01217e+07	5.68943e+07	8.88782e+07	8.83753e+07	8.0715e+07	1.02785e+08	7.76488e+07
FALSE	High	IsMasterProtein	orf01788_1	1808314 1808871 fy26.complete.fna 1808314 1808871	0	117.24	66	11	311	11	1	185	19.8	5.57	896.17	11	0	74.2	98.7	92.3	125.8	137	118.2	114.9	105	73.5	98.5	100.9	107.9	89.9	99.1	95.5	101.3	92.4	74.9	4.06332e+08	5.40678e+08	5.0564e+08	6.8866e+08	7.50024e+08	6.47e+08	6.2898e+08	5.74732e+08	4.02616e+08	5.39368e+08	5.52595e+08	5.91031e+08	4.92138e+08	5.42474e+08
FALSE	High	IsMasterProtein	orf02043_1	2075763 2074516 fy26.complete.fna 2075763 2074516	0	117.145	44	12	146	12	1	415	46.3	6.11	392.6	12	0	82.6	98.4	88	87.4	104.1	107.5	111.1	93.6	86	81.2	113.8	97.3	129.9	109.2	100	118.1	96.4	95.4	5.41015e+07	6.44519e+07	5.76798e+07	5.72973e+07	6.82476e+07	7.0445e+07	7.2832e+07	6.1335e+07	5.63608e+07	5.3212e+07	7.4546e+07	6.3757e+07	8.51502e+07	7.15538e+07
FALSE	High	IsMasterProtein	orf04360_1	4429624 4430370 fy26.complete.fna 4429624 4430370	0	116.884	77	16	414	16	1	248	27.6	4.98	987.35	16	0	123.1	128	110.9	20.2	24.6	17.9	110.7	114.2	117.4	132.5	136.2	131.4	121.5	110.1	112.1	97.7	98.6	92.7	7.28508e+08	7.57743e+08	6.56297e+08	1.19631e+08	1.454e+08	1.06113e+08	6.55393e+08	6.76074e+08	6.95137e+08	7.84433e+08	8.06403e+08	7.77564e+08	7.192e+08	6.51561e+08
FALSE	High	IsMasterProtein	orf02417_1	2479877 2480872 fy26.complete.fna 2479877 2480872	0	116.76	66	16	164	16	1	331	36.9	6.52	418.35	16	0	76.5	82.3	73.2	205.4	189.9	224.2	71.9	73.4	87.7	95.2	82.6	97.9	86.2	76.2	73	36.3	84.2	83.9	8.47834e+07	9.12191e+07	8.11592e+07	2.27711e+08	2.10588e+08	2.48548e+08	7.97415e+07	8.13998e+07	9.72598e+07	1.05563e+08	9.16045e+07	1.08528e+08	9.55423e+07	8.45131e+07
FALSE	High	IsMasterProtein	orf04400_1	4467858 4467391 fy26.complete.fna 4467858 4467391	0	116.724	77	8	484	8	1	155	15.6	8.84	1405.66	8	0	110.4	102.7	108.2	66.4	64.2	67.5	113.9	126.2	97.6	103.2	123	127.5	91.7	107.4	106.8	93.3	94.7	95.3	3.35161e+09	3.11688e+09	3.28627e+09	2.01525e+09	1.94827e+09	2.0481e+09	3.45718e+09	3.83297e+09	2.96324e+09	3.13464e+09	3.73595e+09	3.87203e+09	2.78325e+09	3.26159e+09
FALSE	High	IsMasterProtein	orf01673_1	1687701 1689074 fy26.complete.fna 1687701 1689074	0	116.645	49	20	182	20	1	457	49.9	6.1	450.03	20	0	92.6	109	103.2	104.8	91.4	153	69.6	104.8	55.7	126.8	123	127.4	90.3	101	100.3	91.5	68.1	87.5	1.75114e+08	2.0596e+08	1.9512e+08	1.98143e+08	1.72813e+08	2.89134e+08	1.31495e+08	1.98003e+08	1.05281e+08	2.39652e+08	2.32566e+08	2.40812e+08	1.70632e+08	1.9094e+08
FALSE	High	IsMasterProtein	orf02055_1	2088774 2087674 fy26.complete.fna 2088774 2087674	0	116.405	51	16	315	16	1	366	40.6	5.39	746.95	16	0	111.6	98.2	100	91.8	96.7	99.1	90.6	96.4	103.3	131.8	114.3	117.4	89.4	90.2	93.7	89.3	84.7	101.4	3.74424e+08	3.29445e+08	3.35548e+08	3.07796e+08	3.24408e+08	3.32446e+08	3.03777e+08	3.23453e+08	3.46324e+08	4.4217e+08	3.83428e+08	3.93648e+08	2.99695e+08	3.02366e+08
FALSE	High	IsMasterProtein	orf04571_1	4644611 4643943 fy26.complete.fna 4644611 4643943	0	116.245	66	12	340	12	1	222	24.4	8.32	996.23	12	0	119.6	114.9	126.5	41.5	42.1	40.6	102.7	114.4	94.9	102.8	104.7	111	107.5	104.2	117.2	114.8	115.2	125.4	5.02429e+08	4.82802e+08	5.3147e+08	1.74542e+08	1.77042e+08	1.70619e+08	4.31656e+08	4.80844e+08	3.98555e+08	4.31989e+08	4.39943e+08	4.66448e+08	4.51644e+08	4.37647e+08
FALSE	High	IsMasterProtein	orf03814_1	3938996 3939409 fy26.complete.fna 3938996 3939409	0	115.19	90	9	373	9	1	137	14.7	6.55	1047.95	9	0	102.1	109.2	104.2	26.6	27.8	32.3	117.3	123.6	122.5	110.8	116.9	125.7	130.8	109.4	125.9	103	106.1	106.1	4.64756e+08	4.97202e+08	4.74718e+08	1.20978e+08	1.26758e+08	1.46886e+08	5.34049e+08	5.62755e+08	5.57725e+08	5.04425e+08	5.32329e+08	5.72254e+08	5.95424e+08	4.98203e+08
FALSE	High	IsMasterProtein	orf01506_1	1537112 1538098 fy26.complete.fna 1537112 1538098	0	115.069	60	14	233	14	1	328	35.2	6.71	603.22	14	0	100.8	98.1	93.3	77.1	79.5	72.4	95.8	103.9	97.6	107.7	96.8	93.1	112.2	121.1	91.1	120.8	119.4	119.5	1.74956e+08	1.70185e+08	1.61898e+08	1.33751e+08	1.37923e+08	1.25694e+08	1.66191e+08	1.8032e+08	1.69347e+08	1.86848e+08	1.67977e+08	1.61532e+08	1.94798e+08	2.10172e+08
FALSE	High	IsMasterProtein	orf03908_1	4023275 4023922 fy26.complete.fna 4023275 4023922	0	114.968	85	14	199	14	1	215	24.2	5.06	499.33	14	0	105.4	130.9	89.4	108.4	113.7	106.1	96.7	97.3	119.9	117.5	115.1	123.4	68.9	67.3	73.9	87.8	93.7	84.7	2.86407e+08	3.5586e+08	2.43068e+08	2.94496e+08	3.08963e+08	2.88372e+08	2.62762e+08	2.64332e+08	3.25797e+08	3.19315e+08	3.12935e+08	3.35281e+08	1.87205e+08	1.82897e+08
FALSE	High	IsMasterProtein	orf01103_1	1112904 1111078 fy26.complete.fna 1112904 1111078	0	114.863	41	23	166	23	1	608	66.7	7.01	332.52	23	0	99	96.5	106.5	133.9	143.7	144.9	111.4	96.3	78.2	82.9	114.9	86.2	115.9	126	86.5	69.3	62.8	45	6.893e+07	6.71424e+07	7.41133e+07	9.31637e+07	1.00033e+08	1.00874e+08	7.75256e+07	6.7027e+07	5.44123e+07	5.76624e+07	7.99934e+07	5.99766e+07	8.06831e+07	8.76918e+07
FALSE	High	IsMasterProtein	orf03396_1	3493033 3494394 fy26.complete.fna 3493033 3494394	0	114.742	53	18	65	18	1	453	49.6	5.4	165.9	18	0	10.3	2.8	19.5	501.7	531.6	536.2	22.1	19.8	15.6	19.7	19.3	28	1.6	3.5	2.8	28.9	27	9.7	3.86004e+06	1.03552e+06	7.32114e+06	1.88654e+08	1.99895e+08	2.0161e+08	8.31952e+06	7.45496e+06	5.86353e+06	7.40646e+06	7.24895e+06	1.05429e+07	607336	1.33325e+06
FALSE	High	IsMasterProtein	orf01377_1	1405855 1407093 fy26.complete.fna 1405855 1407093	0	114.527	53	19	165	19	1	412	46.5	6.65	349.05	19	0	113.9	111.3	109.8	71.5	64.3	68.3	115.9	125	79.7	114.4	101	114	113.3	111.9	118.2	86.4	91	90	1.0273e+08	1.00373e+08	9.90642e+07	6.45458e+07	5.80472e+07	6.15862e+07	1.0458e+08	1.12806e+08	7.19087e+07	1.03218e+08	9.10951e+07	1.02848e+08	1.02246e+08	1.00984e+08
FALSE	High	IsMasterProtein	orf00481_1	505545 504631 fy26.complete.fna 505545 504631	0	114.337	57	18	488	18	1	304	33.3	7.68	1016.96	18	0	92.1	81.4	99.4	112.3	105.8	116.7	95.1	86.1	94.3	111.9	116.8	111.6	97.2	90.5	106.3	92.5	94.9	95.2	9.62514e+08	8.5081e+08	1.03888e+09	1.17374e+09	1.10624e+09	1.22005e+09	9.93936e+08	8.99533e+08	9.86162e+08	1.17015e+09	1.22069e+09	1.16638e+09	1.01561e+09	9.45558e+08
FALSE	High	IsMasterProtein	orf02369_1	2429954 2428665 fy26.complete.fna 2429954 2428665	0	114.207	46	15	187	15	1	429	45.9	5.01	490.17	15	0	83.6	107.6	94.2	155.7	146.3	151.9	102.4	92.9	74.7	62.9	86.8	75.2	94.9	101.4	101.4	97.5	82.3	88.1	7.95332e+07	1.02372e+08	8.96597e+07	1.48169e+08	1.39265e+08	1.44576e+08	9.74937e+07	8.83971e+07	7.11271e+07	5.98635e+07	8.26349e+07	7.16081e+07	9.03479e+07	9.64937e+07
FALSE	High	IsMasterProtein	orf01185_1	1211347 1210607 fy26.complete.fna 1211347 1210607	0	114.188	47	13	441	13	1	246	26.6	6.71	1065.83	13	0	107.9	107.1	116.7	86.3	89.2	88.3	104.9	108.3	115.4	99.2	90.5	94	107.5	98.6	105.6	99.8	83.5	97.2	1.29188e+09	1.28156e+09	1.3962e+09	1.03235e+09	1.06736e+09	1.05628e+09	1.25532e+09	1.2964e+09	1.3818e+09	1.18741e+09	1.08332e+09	1.12568e+09	1.28646e+09	1.17985e+09
FALSE	High	IsMasterProtein	orf02881_1	2939701 2941083 fy26.complete.fna 2939701 2941083	0	114.05	41	15	199	15	1	460	49.4	7.24	565.57	15	0	103.2	84	95.8	134.1	118.2	128.2	83.9	82.3	91.1	104.5	108.7	115.2	89	89	91.4	85.3	99.2	97.2	1.1582e+08	9.43401e+07	1.0752e+08	1.5051e+08	1.32679e+08	1.43991e+08	9.41693e+07	9.23493e+07	1.02272e+08	1.17321e+08	1.22004e+08	1.29383e+08	9.98915e+07	9.9901e+07
FALSE	High	IsMasterProtein	orf01987_1	2017378 2019459 fy26.complete.fna 2017378 2019459	0	114.05	40	21	157	21	1	693	76.4	7.37	357.41	21	0	99.9	115.8	107.5	119.5	104.6	128.4	100.8	115.2	88.2	76	89.9	70.5	94.1	92.1	111.1	96.7	103.5	86.2	6.3452e+07	7.35476e+07	6.82668e+07	7.58481e+07	6.64132e+07	8.15046e+07	6.40004e+07	7.3143e+07	5.59876e+07	4.82787e+07	5.70521e+07	4.479e+07	5.97443e+07	5.84514e+07
FALSE	High	IsMasterProtein	orf03273_1	3367516 3368424 fy26.complete.fna 3367516 3368424	0	113.967	64	13	219	13	1	302	32.5	5.69	577.45	13	0	107.9	118.8	114.9	52.6	46.7	53.3	105.4	105	100.3	126	132.9	125.5	111.1	110.8	106.4	103.4	89.5	89.4	1.58108e+08	1.74076e+08	1.6837e+08	7.70999e+07	6.83648e+07	7.81519e+07	1.54434e+08	1.53793e+08	1.46893e+08	1.84641e+08	1.94793e+08	1.83954e+08	1.62831e+08	1.62393e+08
FALSE	High	IsMasterProtein	orf01374_1	1404929 1403628 fy26.complete.fna 1404929 1403628	0	113.891	50	16	301	16	1	433	48.5	5.96	623.58	16	0	110.2	105.3	106.2	55.7	61.3	65	108.6	114.3	116.7	119.1	104.7	113.6	102.5	100.6	102.9	100.2	107.3	105.7	3.12199e+08	2.98108e+08	3.00608e+08	1.57714e+08	1.73693e+08	1.8411e+08	3.07599e+08	3.2364e+08	3.30461e+08	3.37276e+08	2.96418e+08	3.21624e+08	2.90385e+08	2.84984e+08
FALSE	High	IsMasterProtein	orf03585_1	3686112 3687680 fy26.complete.fna 3686112 3687680	0	113.81	25	14	573	14	1	522	58.2	6.81	1253.42	14	0	86.3	90.5	85.3	121	115	105.4	93.2	86.2	80.3	101.5	97.8	110.2	109.4	99.1	109.6	106.4	100.8	102	3.06438e+09	3.21658e+09	3.03086e+09	4.29749e+09	4.087e+09	3.74628e+09	3.31241e+09	3.06201e+09	2.85128e+09	3.60502e+09	3.47414e+09	3.91663e+09	3.88551e+09	3.52059e+09
FALSE	High	IsMasterProtein	orf01250_1	1266405 1267553 fy26.complete.fna 1266405 1267553	0	113.785	59	20	258	20	1	382	43	6.21	575.22	20	0	73.2	73.6	65.2	228.6	254.6	238.6	65.9	61.8	72.4	80.2	85.5	72.9	63.9	79	78.5	64.5	64.2	77.7	1.85481e+08	1.86342e+08	1.65033e+08	5.79092e+08	6.44948e+08	6.04434e+08	1.66847e+08	1.56484e+08	1.83306e+08	2.0308e+08	2.16479e+08	1.8454e+08	1.61739e+08	2.00017e+08
FALSE	High	IsMasterProtein	orf00748_1	785068 784337 fy26.complete.fna 785068 784337	0	113.784	69	12	357	12	1	243	26.4	5.78	981.76	12	0	98.5	114	99.4	68.7	68.3	72.3	101.7	103.9	111.2	93	114.7	115.4	104.8	106.5	100.6	114.5	98.6	114.2	7.99326e+08	9.25133e+08	8.06448e+08	5.57477e+08	5.54212e+08	5.86309e+08	8.24927e+08	8.42835e+08	9.02045e+08	7.54538e+08	9.30913e+08	9.36126e+08	8.50218e+08	8.63925e+08
FALSE	High	IsMasterProtein	orf00128_1	130124 129300 fy26.complete.fna 130124 129300	0	113.764	80	14	216	14	1	274	29.7	5.47	570.41	14	0	100.7	102.8	98.2	58.5	50.9	50.2	123	99.5	107.7	156.2	145.6	122.5	85.8	96.5	106.6	96.7	109	89.7	2.54045e+08	2.59452e+08	2.47697e+08	1.47614e+08	1.28374e+08	1.26669e+08	3.10232e+08	2.51106e+08	2.71778e+08	3.94061e+08	3.67258e+08	3.09183e+08	2.16439e+08	2.43368e+08
FALSE	High	IsMasterProtein	orf04568_1	4642077 4640074 fy26.complete.fna 4642077 4640074	0	113.728	33	21	79	21	1	667	74.2	7.52	165.81	21	0	90.3	93.2	97.5	184	217.6	230.4	71.5	99.1	65.3	108.5	79.9	84.1	85.9	76.2	65.7	52.4	43.8	54.6	3.82102e+07	3.94299e+07	4.12459e+07	7.78233e+07	9.20197e+07	9.74649e+07	3.0248e+07	4.19121e+07	2.76232e+07	4.5908e+07	3.37889e+07	3.55906e+07	3.63398e+07	3.223e+07
FALSE	High	IsMasterProtein	orf01663_1	1675994 1676626 fy26.complete.fna 1675994 1676626	0	113.721	61	13	569	13	1	210	23.6	8.25	1214.67	13	0	75.6	103.4	84.5	107.7	120.1	122	121.3	103.4	95.5	103.1	102.9	100.8	102.3	94.8	87.1	89.3	80.2	105.9	1.36334e+09	1.86498e+09	1.52337e+09	1.94181e+09	2.16542e+09	2.19959e+09	2.18676e+09	1.86483e+09	1.72267e+09	1.85906e+09	1.85533e+09	1.81651e+09	1.84402e+09	1.70883e+09
FALSE	High	IsMasterProtein	orf04710_1	4796528 4795524 fy26.complete.fna 4796528 4795524	0	113.447	60	19	210	19	1	334	37.2	7.75	382.27	19	0	68.2	96.9	81.1	78	317	76.1	111.7	93.4	148.5	64.7	81.8	66.6	99.5	101.6	81.5	66.9	68.6	98.1	2.63992e+08	3.75321e+08	3.14163e+08	3.02069e+08	1.22739e+09	2.9468e+08	4.32388e+08	3.6152e+08	5.74994e+08	2.50558e+08	3.16773e+08	2.57704e+08	3.85176e+08	3.9342e+08
FALSE	High	IsMasterProtein	orf04191_1	4266603 4268414 fy26.complete.fna 4266603 4268414	0	113.352	39	16	164	16	1	603	64.6	6.38	406.62	16	0	84.2	89.9	71.6	90.7	102.9	118.3	118.7	113.9	126.8	80.7	71	78.9	94.5	125.4	124.9	81	108.6	118	8.56906e+07	9.15107e+07	7.28775e+07	9.22407e+07	1.04712e+08	1.20395e+08	1.20733e+08	1.1592e+08	1.28978e+08	8.20662e+07	7.22131e+07	8.03232e+07	9.61798e+07	1.27604e+08
FALSE	High	IsMasterProtein	orf03717_1	3821277 3820276 fy26.complete.fna 3821277 3820276	0	113.325	47	14	272	14	1	333	36.5	6.73	687.23	14	0	94.8	89.7	94	109.3	107.9	116.6	99.3	96.7	84.5	133.7	143.1	134.6	95.2	81	83.6	79	77.6	79.2	2.84561e+08	2.69331e+08	2.82291e+08	3.28223e+08	3.23789e+08	3.50022e+08	2.98149e+08	2.90364e+08	2.53784e+08	4.0136e+08	4.29421e+08	4.04014e+08	2.85681e+08	2.43246e+08
FALSE	High	IsMasterProtein	orf03603_1	3704190 3703042 fy26.complete.fna 3704190 3703042	0	113.257	40	13	275	13	1	382	41.5	5.45	705.19	13	0	111.2	96.8	106.3	76.5	80.1	63.3	102	86.6	81.9	126.8	164.3	152.1	98.8	96.9	88	87.7	98.2	82.4	4.01159e+08	3.491e+08	3.83226e+08	2.75902e+08	2.88683e+08	2.28255e+08	3.67977e+08	3.12406e+08	2.95325e+08	4.57076e+08	5.92352e+08	5.48556e+08	3.56417e+08	3.49431e+08
FALSE	High	IsMasterProtein	orf01743_1	1765351 1763378 fy26.complete.fna 1765351 1763378	0	113.209	30	17	198	17	1	657	73.7	6.07	389.35	17	0	119.5	106.7	102.5	62.9	59.3	72	135.4	97.1	98.1	104.1	101.9	132	94.1	102.1	96.8	108.7	105.4	101.3	1.16697e+08	1.04182e+08	1.00107e+08	6.14219e+07	5.78487e+07	7.03172e+07	1.32173e+08	9.48313e+07	9.57814e+07	1.01653e+08	9.94889e+07	1.28903e+08	9.18213e+07	9.96314e+07
FALSE	High	IsMasterProtein	orf00484_1	508268 507255 fy26.complete.fna 508268 507255	0	112.898	53	12	208	12	1	337	36.3	4.48	692.76	12	0	90.6	112.3	108.2	87.8	86.3	96.4	101.1	111.7	110.2	108.1	120.2	99.4	90.7	101.9	103.6	111.5	85	75.2	4.30851e+08	5.3401e+08	5.14657e+08	4.17686e+08	4.10621e+08	4.58349e+08	4.80854e+08	5.31171e+08	5.24118e+08	5.13997e+08	5.71551e+08	4.72824e+08	4.31611e+08	4.84567e+08
FALSE	High	IsMasterProtein	orf03826_1	3948791 3950335 fy26.complete.fna 3948791 3950335	0	112.68	29	9	197	9	1	514	58	6.87	547.41	9	0	114.7	133.4	107.2	19.4	20.9	17.9	111.4	91.5	114.4	136.5	130	106.4	118.8	107.2	104.1	117.1	129.6	119.7	1.69122e+08	1.96656e+08	1.581e+08	2.85407e+07	3.07966e+07	2.64282e+07	1.64217e+08	1.34885e+08	1.68632e+08	2.01258e+08	1.91727e+08	1.56857e+08	1.75192e+08	1.58064e+08
FALSE	High	IsMasterProtein	orf01718_1	1734742 1732658 fy26.complete.fna 1734742 1732658	0	112.563	39	22	206	22	1	694	78.6	6.51	456.95	22	0	112.1	119.4	104.8	75.2	72.4	71.1	88.5	80.5	85.9	128.3	124.5	126.3	106.7	109.4	123.9	103.8	83.5	83.9	6.84713e+07	7.28969e+07	6.40297e+07	4.59142e+07	4.41879e+07	4.3392e+07	5.40284e+07	4.91524e+07	5.24597e+07	7.83606e+07	7.60155e+07	7.71205e+07	6.51675e+07	6.67927e+07
FALSE	High	IsMasterProtein	orf01514_1	1542961 1543815 fy26.complete.fna 1542961 1543815	0	112.478	58	13	189	13	1	284	32.5	7.24	507.83	13	0	111.5	100.9	92.7	54.8	66.3	73	102.9	122.4	78.5	94.9	144	114.2	85.8	135.5	98	99.1	102.2	123.5	1.34675e+08	1.21944e+08	1.11963e+08	6.62021e+07	8.00754e+07	8.81512e+07	1.24272e+08	1.47844e+08	9.48706e+07	1.14655e+08	1.73942e+08	1.38009e+08	1.03705e+08	1.63716e+08
FALSE	High	IsMasterProtein	orf01106_1	1122871 1119503 fy26.complete.fna 1122871 1119503	0	112.155	23	22	132	22	1	1122	128.7	4.97	264.46	22	0	104.5	94.3	98.2	57	57.6	76.6	76.9	90.7	88.2	94.8	100.6	110.5	86.4	85	121.5	56.6	171.2	229.4	5.9335e+07	5.35215e+07	5.57131e+07	3.23321e+07	3.26707e+07	4.34989e+07	4.36508e+07	5.14616e+07	5.00888e+07	5.38194e+07	5.70775e+07	6.26992e+07	4.90278e+07	4.82685e+07
FALSE	High	IsMasterProtein	orf04551_1	4627590 4626529 fy26.complete.fna 4627590 4626529	0	112.088	52	14	286	14	1	353	38.6	9.1	662.02	14	0	107.9	115.7	101.9	114.6	107.3	125.4	86.6	102.5	75.9	78.4	92.1	84.6	100	112	122.8	97.9	85.1	89.2	3.21412e+08	3.44561e+08	3.03516e+08	3.41162e+08	3.19439e+08	3.73494e+08	2.57839e+08	3.05225e+08	2.25934e+08	2.33571e+08	2.74186e+08	2.51986e+08	2.97769e+08	3.33477e+08
FALSE	High	IsMasterProtein	orf02325_1	2379436 2377703 fy26.complete.fna 2379436 2377703	0	112.065	40	19	208	19	1	577	66.6	7.15	458.29	19	0	93.8	78.9	98	164	139.5	155.2	85.9	97.1	84.3	100.8	108.1	98	88	89.2	87.4	92.2	71.9	67.7	1.44962e+08	1.22042e+08	1.51464e+08	2.53558e+08	2.15765e+08	2.40022e+08	1.32886e+08	1.50101e+08	1.30311e+08	1.55914e+08	1.671e+08	1.51528e+08	1.36095e+08	1.37894e+08
FALSE	High	IsMasterProtein	orf02910_1	2970055 2971185 fy26.complete.fna 2970055 2971185	0	111.996	49	15	299	15	1	376	41	7.84	730.53	15	0	103.7	102.6	132.2	75.1	66.5	87.4	115.1	135	110.2	88	93.3	80.7	117.2	118.1	102.5	84.4	80.3	107.6	4.20476e+08	4.15795e+08	5.35984e+08	3.04295e+08	2.69702e+08	3.54436e+08	4.66745e+08	5.47393e+08	4.46939e+08	3.56992e+08	3.78146e+08	3.27296e+08	4.75155e+08	4.79043e+08
FALSE	High	IsMasterProtein	orf01205_1	1230568 1229648 fy26.complete.fna 1230568 1229648	0	111.681	51	10	246	10	1	306	33.6	5.39	747.57	10	0	110	109.6	127	58.2	82.6	40.3	127.6	87.7	158.1	97.6	96.5	97.3	100.7	117.2	100.5	99.1	88.6	101.4	1.72571e+08	1.71929e+08	1.99299e+08	9.1399e+07	1.29549e+08	6.32859e+07	2.00144e+08	1.37576e+08	2.48118e+08	1.53169e+08	1.5144e+08	1.52648e+08	1.57942e+08	1.83966e+08
FALSE	High	IsMasterProtein	orf02139_1	2185534 2186664 fy26.complete.fna 2185534 2186664	0	111.587	49	13	172	13	1	376	41.9	6.19	446.88	13	0	102.6	108.6	100.9	90.6	99.1	101.5	110.1	100.1	102.1	106.6	95.8	103.2	109.1	105.6	95.4	90.6	92.6	85.7	9.03e+07	9.56486e+07	8.88289e+07	7.9733e+07	8.72074e+07	8.93429e+07	9.69213e+07	8.81257e+07	8.98741e+07	9.38556e+07	8.43386e+07	9.08547e+07	9.6025e+07	9.29824e+07
FALSE	High	IsMasterProtein	orf01533_1	1564485 1564057 fy26.complete.fna 1564485 1564057	0	111.317	70	10	621	10	1	142	16	9.91	1569.02	10	0	90.6	86.2	90.2	125.8	142.4	130.7	87.4	84.2	90	101.6	99.1	93.4	88.8	100.9	98.6	101.5	89.8	98.6	5.4208e+09	5.15683e+09	5.39623e+09	7.52302e+09	8.51891e+09	7.818e+09	5.22596e+09	5.03259e+09	5.38097e+09	6.07619e+09	5.9246e+09	5.58468e+09	5.31238e+09	6.03681e+09
FALSE	High	IsMasterProtein	orf04597_1	4680369 4681358 fy26.complete.fna 4680369 4681358	0	111.094	59	14	308	14	1	329	36.5	5.44	746.18	14	0	133.7	134.2	129.1	43.5	42.5	47.6	135	133	125	100.5	90.5	91.6	126.4	108.6	83.8	106	85	84.2	1.02636e+09	1.03055e+09	9.90843e+08	3.33593e+08	3.26388e+08	3.65301e+08	1.03622e+09	1.02132e+09	9.59365e+08	7.71589e+08	6.94742e+08	7.02899e+08	9.70258e+08	8.33579e+08
FALSE	High	IsMasterProtein	orf02291_1	2337384 2336374 fy26.complete.fna 2337384 2336374	0	110.865	58	20	294	20	1	336	35.8	5.5	710.89	20	0	78.6	80.6	89.5	162.4	160.3	168.8	89.7	98	85.1	86.7	100.4	94.4	85.8	95.9	89	80	75.1	79.7	3.18915e+08	3.27033e+08	3.63418e+08	6.59484e+08	6.5084e+08	6.85447e+08	3.6429e+08	3.97849e+08	3.45333e+08	3.5213e+08	4.07575e+08	3.8331e+08	3.48222e+08	3.89129e+08
FALSE	High	IsMasterProtein	orf00449_1	473400 472900 fy26.complete.fna 473400 472900	0	110.33	69	8	321	8	1	166	18.6	5.68	970.65	8	0	91.9	83.3	96.7	156.3	158.2	142.9	93.2	99.4	103.1	73.4	73.1	81.1	100.9	86.5	95.2	96.1	82.4	86.2	4.74352e+08	4.30126e+08	4.99103e+08	8.0688e+08	8.16808e+08	7.3773e+08	4.81293e+08	5.13022e+08	5.32214e+08	3.78651e+08	3.77429e+08	4.18738e+08	5.20649e+08	4.46728e+08
FALSE	High	IsMasterProtein	orf02023_1	2054868 2056634 fy26.complete.fna 2054868 2056634	0	110.167	34	14	108	14	1	588	63.8	5.39	279.45	14	0	73.7	62.3	78.5	189	160.8	159.1	97.3	110.9	85.2	108.1	102.8	110.4	91.6	81.8	90.2	62.7	63.9	71.8	3.69518e+07	3.1276e+07	3.93562e+07	9.48101e+07	8.06529e+07	7.97974e+07	4.88072e+07	5.56472e+07	4.27325e+07	5.42449e+07	5.15451e+07	5.5381e+07	4.59632e+07	4.10127e+07
FALSE	High	IsMasterProtein	orf03003_1	3071985 3073028 fy26.complete.fna 3071985 3073028	0	110.103	46	11	212	11	1	347	37.4	6.54	546.51	11	0	92.1	100.3	101.5	107.5	103.4	123.5	85.3	104.6	92.3	100.5	103.5	107	90.3	84.7	103.2	102.3	98.2	99.9	2.71334e+08	2.95669e+08	2.99243e+08	3.16746e+08	3.04675e+08	3.64085e+08	2.51448e+08	3.08301e+08	2.72068e+08	2.96329e+08	3.04958e+08	3.15389e+08	2.66151e+08	2.49614e+08
FALSE	High	IsMasterProtein	orf02175_1	2224812 2225612 fy26.complete.fna 2224812 2225612	0	109.888	59	11	211	11	1	266	29.7	5.74	621.31	11	0	119.2	116.9	104.4	103.6	135.3	115.4	102.9	111.9	104.4	96.2	109	104	100.3	83.4	79.6	82.3	46.9	84	1.44648e+08	1.41837e+08	1.26736e+08	1.25697e+08	1.64208e+08	1.40081e+08	1.24829e+08	1.35781e+08	1.26733e+08	1.1678e+08	1.32315e+08	1.26246e+08	1.2168e+08	1.01184e+08
FALSE	High	IsMasterProtein	orf04259_1	4326689 4325406 fy26.complete.fna 4326689 4325406	0	109.634	48	16	188	16	1	427	49.4	7.05	396.91	16	0	111.5	149.7	159.2	21	28.5	20.4	115.1	118.2	109.4	90.1	104.4	118	136	144.7	115.9	106.1	78	73.9	1.65711e+08	2.22548e+08	2.36599e+08	3.12528e+07	4.2334e+07	3.03339e+07	1.71033e+08	1.7567e+08	1.62589e+08	1.33966e+08	1.55238e+08	1.75391e+08	2.02101e+08	2.15063e+08
FALSE	High	IsMasterProtein	orf03498_1	3598529 3596628 fy26.complete.fna 3598529 3596628	0	109.522	40	20	109	20	1	633	70.8	8.82	244.12	20	0	38.8	59.8	96.9	140.8	149	113.6	133.9	121.7	122	123.6	135.4	87.8	104.9	141.6	112.4	53.6	46.4	17.7	1.40306e+08	2.16258e+08	3.50268e+08	5.09012e+08	5.38784e+08	4.10777e+08	4.84217e+08	4.39771e+08	4.40938e+08	4.46778e+08	4.89527e+08	3.17339e+08	3.79364e+08	5.12024e+08
FALSE	High	IsMasterProtein	orf03816_1	3941019 3939829 fy26.complete.fna 3941019 3939829	0	109.517	56	19	263	19	1	396	44.4	7.74	623.92	19	0	83.3	84.6	89.8	149.9	162	147.9	81.7	84.1	105.7	87.7	89.5	88	93.1	88.2	89	100.5	86.8	88.2	1.68764e+08	1.71317e+08	1.82029e+08	3.03685e+08	3.28292e+08	2.99732e+08	1.65452e+08	1.70459e+08	2.14055e+08	1.77656e+08	1.81268e+08	1.78379e+08	1.88525e+08	1.7863e+08
FALSE	High	IsMasterProtein	orf03319_1	3413939 3414562 fy26.complete.fna 3413939 3414562	0	109.106	36	5	250	5	1	207	23.2	5.8	844.88	5	0	77.9	96.3	89.9	68	81	69.2	107.7	89.8	111.5	114.2	120.6	119.4	105	108.2	83.2	103.8	147.9	106.2	3.60144e+08	4.4522e+08	4.15751e+08	3.14469e+08	3.74636e+08	3.19872e+08	4.98034e+08	4.14979e+08	5.15545e+08	5.28102e+08	5.57581e+08	5.51782e+08	4.85564e+08	5.00176e+08
FALSE	High	IsMasterProtein	orf01598_1	1630480 1629872 fy26.complete.fna 1630480 1629872	0	108.956	67	15	965	15	1	202	22.9	10.02	2505.06	15	0	112.2	84.9	89.8	122.9	155.3	138.7	85.3	79.1	90.4	109.6	88.4	92	97.6	85.5	92.6	90.5	103.7	81.7	9.43775e+09	7.14167e+09	7.55001e+09	1.03378e+10	1.30589e+10	1.16688e+10	7.17365e+09	6.65699e+09	7.60017e+09	9.21653e+09	7.43805e+09	7.73861e+09	8.20843e+09	7.18766e+09
FALSE	High	IsMasterProtein	orf03440_1	3539340 3538687 fy26.complete.fna 3539340 3538687	0	108.856	65	14	353	14	1	217	24	5.81	805.76	14	0	89.1	76.5	85	152.2	148.6	146.6	86.9	91	92.2	80.4	88.9	88	96.1	92.9	101.9	99.4	92.8	91.5	4.48425e+08	3.84748e+08	4.27463e+08	7.65592e+08	7.47332e+08	7.37302e+08	4.3736e+08	4.57776e+08	4.63697e+08	4.04423e+08	4.47143e+08	4.42752e+08	4.83622e+08	4.67546e+08
FALSE	High	IsMasterProtein	orf03047_1	3122868 3122413 fy26.complete.fna 3122868 3122413	0	108.756	69	7	323	7	1	151	17.5	5.12	1064.55	7	0	113.2	74	112.9	2	0.7	2.5	114.4	116.3	131.2	149.7	161	166.3	105.3	96.4	122.4	111	104.9	115.7	6.80584e+08	4.45002e+08	6.78375e+08	11791732	4.39156e+06	1.48129e+07	6.87466e+08	6.98781e+08	7.8858e+08	8.99915e+08	9.67921e+08	9.99258e+08	6.331e+08	5.79591e+08
FALSE	High	IsMasterProtein	orf02113_1	2156054 2155104 fy26.complete.fna 2156054 2155104	0	108.711	50	15	225	15	1	316	36.3	6.81	463.84	15	0	92	84.6	77.8	145.4	164.6	212.2	83.5	75.9	79.1	90.5	95.9	96.2	100.1	90.7	79.8	79.5	69.4	82.8	1.03386e+08	9.50688e+07	8.7351e+07	1.63293e+08	1.84856e+08	2.3832e+08	9.38052e+07	8.52131e+07	8.88307e+07	1.01676e+08	1.07717e+08	1.08043e+08	1.12467e+08	1.01917e+08
FALSE	High	IsMasterProtein	orf02700_1	2760916 2760278 fy26.complete.fna 2760916 2760278	0	108.67	62	9	334	9	1	212	23.3	5.19	922.81	9	0	107.8	99.5	101.6	50	35.6	36.1	141.1	114.1	112.2	70.8	122	121.2	126.5	124.2	118.6	85	109.3	124.4	9.0863e+08	8.38423e+08	8.56154e+08	4.21457e+08	2.99685e+08	3.04112e+08	1.18965e+09	9.6129e+08	9.45267e+08	5.97045e+08	1.02825e+09	1.02171e+09	1.06586e+09	1.04718e+09
FALSE	High	IsMasterProtein	orf02701_1	2761122 2762855 fy26.complete.fna 2761122 2762855	0	108.643	40	19	144	19	1	577	64.8	8.65	366.05	19	0	118.8	105.2	106.3	98.7	84.4	87.6	85.9	104.7	86	110.7	119.9	129.7	77.8	124.4	97.4	99.1	77.2	86.3	6.3137e+07	5.58918e+07	5.64984e+07	5.24466e+07	4.48267e+07	4.65528e+07	4.56384e+07	5.56118e+07	4.57165e+07	5.88388e+07	6.37157e+07	6.8901e+07	4.1325e+07	6.60964e+07
FALSE	High	IsMasterProtein	orf00672_1	690949 690071 fy26.complete.fna 690949 690071	0	108.619	53	11	385	11	1	292	31.3	6.44	1064.25	11	0	97.6	99.5	91.5	78.7	85.9	84.3	117.1	131.7	106.4	124.8	126.3	119.4	87.9	103.7	97.5	90.8	82.6	74.5	7.91479e+08	8.07187e+08	7.42005e+08	6.38297e+08	6.97165e+08	6.84113e+08	9.49832e+08	1.06827e+09	8.63284e+08	1.01218e+09	1.02506e+09	9.68376e+08	7.13115e+08	8.41079e+08
FALSE	High	IsMasterProtein	orf01187_1	1213071 1212211 fy26.complete.fna 1213071 1212211	0	108.611	43	11	305	11	1	286	30.9	6.9	764.73	11	0	92.7	88.6	95.4	87.6	95.4	91.3	86	108.7	95	113.6	103.8	108.3	94.3	97.2	97.7	117	107.8	119.7	5.60142e+08	5.35734e+08	5.76393e+08	5.29652e+08	5.76377e+08	5.51737e+08	5.19873e+08	6.57141e+08	5.74177e+08	6.86635e+08	6.27503e+08	6.5484e+08	5.69692e+08	5.87405e+08
FALSE	High	IsMasterProtein	orf04134_1	4215421 4214924 fy26.complete.fna 4215421 4214924	0	108.45	45	7	536	7	1	165	19.4	4.83	1185.78	7	0	113.1	91.1	137.2	144.6	115.7	121.9	139.5	112.2	95.9	115.1	59.6	114.3	104.1	74.6	68.6	59	69.3	64.2	2.32463e+09	1.87169e+09	2.81916e+09	2.97128e+09	2.37743e+09	2.5061e+09	2.86659e+09	2.30606e+09	1.97138e+09	2.36477e+09	1.22549e+09	2.34876e+09	2.13872e+09	1.5331e+09
FALSE	High	IsMasterProtein	orf03595_1	3694237 3695028 fy26.complete.fna 3694237 3695028	0	108.396	54	11	272	11	1	263	28.2	8.19	845.59	11	0	94.4	86.2	98.6	106.8	115.7	98	78.6	85	109	99.1	108.1	114.5	111	102.1	98.8	107.7	95.7	90.7	8.88453e+08	8.11586e+08	9.27953e+08	1.00532e+09	1.08977e+09	9.22763e+08	7.40439e+08	8.0017e+08	1.02666e+09	9.32647e+08	1.01818e+09	1.07766e+09	1.04549e+09	9.61081e+08
FALSE	High	IsMasterProtein	orf00909_1	915430 916698 fy26.complete.fna 915430 916698	0	108.305	59	17	180	17	1	422	46	8.18	408.36	17	0	110.4	150.2	129.1	21.5	20.6	23.5	138.3	140.8	112.1	58.4	70.1	86.6	114.6	106.8	110.8	166.4	121.4	118.6	7.28332e+07	9.90672e+07	8.51447e+07	1.4152e+07	1.35954e+07	1.54891e+07	9.12058e+07	9.28808e+07	7.39384e+07	3.8515e+07	4.62098e+07	5.71153e+07	7.56081e+07	7.04301e+07
FALSE	High	IsMasterProtein	orf01704_1	1720405 1719053 fy26.complete.fna 1720405 1719053	0	108.223	48	15	127	15	1	450	50.4	6.81	337.17	15	0	132.9	91.5	95.3	39.8	99.2	51.2	78.4	85.9	64.9	74.4	96.6	95.9	75.9	95.9	103.1	132	152.8	234.3	4.92447e+07	3.38868e+07	3.52924e+07	1.47513e+07	3.67605e+07	1.8966e+07	2.90521e+07	3.18407e+07	2.40369e+07	2.75668e+07	3.57767e+07	3.5521e+07	2.81176e+07	3.55288e+07
FALSE	High	IsMasterProtein	orf04385_1	4456743 4456162 fy26.complete.fna 4456743 4456162	0	108.205	78	9	557	9	1	193	21.3	5.95	1501.45	9	0	108.9	110.7	107.9	83.5	90.4	90.1	99.8	88.9	94.6	112.5	114.6	113.2	101.7	88.4	101.5	95	97.1	101.2	3.96638e+09	4.0298e+09	3.92784e+09	3.04047e+09	3.29284e+09	3.2813e+09	3.63578e+09	3.23921e+09	3.44468e+09	4.09545e+09	4.17349e+09	4.12087e+09	3.70451e+09	3.219e+09
FALSE	High	IsMasterProtein	orf01608_1	1635362 1634970 fy26.complete.fna 1635362 1634970	0	108.19	68	11	435	11	1	130	14.1	9.42	1064.58	11	0	95.4	91.9	95.6	127.4	111.3	132.8	91.9	91.4	84.1	101.5	96.2	105.1	93.3	103.9	99.8	101.3	88.6	88.4	3.62871e+09	3.49519e+09	3.63525e+09	4.84689e+09	4.23432e+09	5.05332e+09	3.49762e+09	3.47563e+09	3.20071e+09	3.86199e+09	3.65937e+09	3.9989e+09	3.55019e+09	3.95313e+09
FALSE	High	IsMasterProtein	orf02980_1	3046688 3047692 fy26.complete.fna 3046688 3047692	0	108.007	49	12	192	12	1	334	37.9	6.96	550.38	12	0	100	94.7	109.1	90.1	71.7	73.6	93.4	93.1	121.5	87.9	110.4	87.2	108.8	99.7	112.8	138.3	105.4	102.4	1.32422e+08	1.25468e+08	1.44461e+08	1.19334e+08	9.49053e+07	9.7489e+07	1.23674e+08	1.23291e+08	1.60879e+08	1.16481e+08	1.46193e+08	1.15511e+08	1.44131e+08	1.32067e+08
FALSE	High	IsMasterProtein	orf00328_1	337589 336651 fy26.complete.fna 337589 336651	0	107.947	59	14	275	14	1	312	33	5.16	620.93	14	0	69.3	73.8	76	89.3	91.6	80.2	75.6	92.6	81.9	182.3	190.7	203.1	80.1	79	78.2	88.6	89.7	78.2	4.28357e+08	4.55874e+08	4.69977e+08	5.51721e+08	5.66193e+08	4.9551e+08	4.67449e+08	5.72424e+08	5.06125e+08	1.12667e+09	1.17874e+09	1.25498e+09	4.94757e+08	4.87999e+08
FALSE	High	IsMasterProtein	orf02844_1	2908210 2907179 fy26.complete.fna 2908210 2907179	0	107.923	59	14	169	14	1	343	37.6	6.46	439.8	14	0	104.5	84.5	102.1	157.8	122.3	144.6	145.5	100.8	134.7	74.1	108.4	67.8	79.8	78.5	55.5	75.2	80.3	83.5	9.87366e+07	7.97951e+07	9.64631e+07	1.49035e+08	1.15508e+08	1.36599e+08	1.37446e+08	9.52181e+07	1.273e+08	7.00036e+07	1.02452e+08	6.40691e+07	7.53692e+07	7.41675e+07
FALSE	High	IsMasterProtein	orf04700_1	4788275 4787637 fy26.complete.fna 4788275 4787637	0	107.828	43	5	489	5	1	212	22.9	7.06	1986.12	5	0	70.1	59.6	66.8	166.8	203.8	162.7	76.5	66.3	78.9	110.7	111.6	124.8	74.2	89.5	83.7	85.1	79.7	89.1	6.2364e+08	5.30267e+08	5.94125e+08	1.48274e+09	1.8123e+09	1.44634e+09	6.8007e+08	5.89239e+08	7.01894e+08	9.84698e+08	9.927e+08	1.1093e+09	6.60039e+08	7.95927e+08
FALSE	High	IsMasterProtein	orf02647_1	2710301 2711206 fy26.complete.fna 2710301 2711206	0	107.78	55	12	166	12	1	301	33.4	6	418.66	12	0	123.9	102.7	110.9	76.9	74.7	90.7	76.1	100.8	73.4	93.2	87.9	88.6	97	84.1	94	136.3	130.8	157.9	8.86013e+07	7.33824e+07	7.92484e+07	5.49919e+07	5.34021e+07	6.48378e+07	5.44217e+07	7.20295e+07	5.24893e+07	6.66008e+07	6.28087e+07	6.3366e+07	6.93539e+07	6.01069e+07
FALSE	High	IsMasterProtein	orf02819_1	2879319 2877550 fy26.complete.fna 2879319 2877550	0	107.775	46	22	183	22	1	589	66.1	5.95	368.27	22	0	84.7	94.9	85.5	155.4	143.6	156.5	96	95.4	78	96.6	106.8	101	97	90.5	90.9	85.6	73.5	68.1	7.12663e+07	7.98739e+07	7.19838e+07	1.30798e+08	1.20889e+08	1.31741e+08	8.08295e+07	8.03109e+07	6.56245e+07	8.13382e+07	8.99261e+07	8.50324e+07	8.16778e+07	7.62266e+07
FALSE	High	IsMasterProtein	orf01137_1	1157617 1158828 fy26.complete.fna 1157617 1158828	0	107.656	46	15	167	15	1	403	44.8	4.96	414.67	15	0	61.9	59.3	62.8	138	144	133.7	91.9	82.6	88.4	125	124.6	139.9	68.7	84.2	76.8	104.3	104.7	108.9	5.09739e+07	4.87922e+07	5.17203e+07	1.13639e+08	1.18582e+08	1.10046e+08	7.56864e+07	6.80059e+07	7.28138e+07	1.02919e+08	1.02563e+08	1.1514e+08	5.65765e+07	6.93467e+07
FALSE	High	IsMasterProtein	orf02902_1	2962181 2961405 fy26.complete.fna 2962181 2961405	0	107.551	69	14	221	14	1	258	29.6	8.21	519.67	14	0	113	82.4	69.7	131.1	138.4	118.6	102	77	78.2	128.4	95.3	101.2	91.9	99.8	83.3	97.9	80.7	111.1	1.12012e+08	8.16327e+07	6.90757e+07	1.29913e+08	1.37157e+08	1.17547e+08	1.01112e+08	7.62657e+07	7.74858e+07	1.27247e+08	9.44953e+07	1.00259e+08	9.10667e+07	9.89493e+07
FALSE	High	IsMasterProtein	orf02505_1	2570777 2570334 fy26.complete.fna 2570777 2570334	0	107.402	79	9	238	9	1	147	16.1	5.2	670.02	9	0	119.8	112.2	126.5	18	22.7	20.7	102	103.4	115.3	130	128.3	127.9	120.4	110.8	116.6	104.7	101.6	119.2	2.85025e+08	2.66954e+08	3.00939e+08	4.27807e+07	5.40843e+07	4.9226e+07	2.42829e+08	2.46088e+08	2.74416e+08	3.09404e+08	3.05229e+08	3.04466e+08	2.86543e+08	2.63606e+08
FALSE	High	IsMasterProtein	orf00419_1	441136 442293 fy26.complete.fna 441136 442293	0	107.401	41	12	192	12	1	385	42.2	7.03	581.91	12	0	98.2	106.3	104.7	68.4	77.8	85.3	114.5	118.6	92.7	144.1	142.8	91.6	95.7	140.1	80.3	70.7	88.5	79.8	1.17966e+08	1.27649e+08	1.25821e+08	8.21476e+07	9.34179e+07	1.02416e+08	1.37548e+08	1.42458e+08	1.1139e+08	1.7304e+08	1.71559e+08	1.10034e+08	1.1497e+08	1.68339e+08
FALSE	High	IsMasterProtein	orf02029_1	2063686 2061998 fy26.complete.fna 2063686 2061998	0	107.021	33	13	115	13	1	562	60.4	5.67	315.5	13	0	85.6	93.9	83.2	9.6	24.3	16.3	76.1	85.4	42.3	66.3	74.9	90.5	251.1	295.4	250.8	101	75	78.3	3.42244e+07	3.75432e+07	3.32623e+07	3.83292e+06	9.71806e+06	6.49998e+06	3.0456e+07	3.41662e+07	1.69242e+07	2.65315e+07	2.995e+07	3.62046e+07	1.00416e+08	1.18162e+08
FALSE	High	IsMasterProtein	orf01824_1	1845928 1844900 fy26.complete.fna 1845928 1844900	0	106.909	53	13	141	13	1	342	38.6	5.76	364.49	13	0	69.8	82.7	79.8	154.4	159.6	140.7	84.6	68.8	78	64	57.5	67.8	130	114.7	111.7	105	113.3	117.6	3.62462e+07	4.29536e+07	4.148e+07	8.02037e+07	8.28913e+07	7.3097e+07	4.39437e+07	3.57623e+07	4.05069e+07	3.32657e+07	2.98458e+07	3.52385e+07	6.75575e+07	5.95737e+07
FALSE	High	IsMasterProtein	orf03764_1	3879438 3880121 fy26.complete.fna 3879438 3880121	0	106.813	73	11	223	11	1	227	24.7	5.85	592.72	11	0	98.9	87.1	86.1	141.8	182.4	150.3	93.2	77.8	89.4	95.4	92.8	86	107.3	87.9	84.4	71.7	82.3	85.1	2.3373e+08	2.05716e+08	2.03442e+08	3.35112e+08	4.31034e+08	3.55066e+08	2.20244e+08	1.83725e+08	2.11289e+08	2.25306e+08	2.19346e+08	2.03227e+08	2.53493e+08	2.07643e+08
FALSE	High	IsMasterProtein	orf00699_1	728387 727767 fy26.complete.fna 728387 727767	0	106.56	64	11	213	11	1	206	22.1	5.16	687.49	11	0	98.6	98.7	76.8	82	97.9	95.5	108.1	109.8	86	122.2	131.1	95.3	113.6	109.4	106.2	93.3	92.1	83.3	2.64186e+08	2.64443e+08	2.05705e+08	2.19612e+08	2.62334e+08	2.5587e+08	2.89627e+08	2.9397e+08	2.30368e+08	3.27401e+08	3.51232e+08	2.55165e+08	3.04269e+08	2.929e+08
FALSE	High	IsMasterProtein	orf00445_1	467798 467256 fy26.complete.fna 467798 467256	0	106.506	78	14	438	14	1	180	20.5	5.48	938.27	14	0	80.4	98.4	97.2	124.1	125.6	123.4	111.9	118.3	96.7	82.4	75.1	81.2	93.1	111	107.7	93.8	82.7	96.9	4.61743e+08	5.64771e+08	5.57854e+08	7.12782e+08	7.21293e+08	7.08763e+08	6.42604e+08	6.79323e+08	5.55078e+08	4.73391e+08	4.31133e+08	4.66365e+08	5.34453e+08	6.37446e+08
FALSE	High	IsMasterProtein	orf02051_1	2083405 2082593 fy26.complete.fna 2083405 2082593	0	106.291	51	11	223	11	1	270	29.7	5.26	601.81	11	0	86.6	81.9	97.7	75.1	88.7	83	114.2	99.7	93.4	120.6	108.2	129	92	89.1	100	112.9	111.8	116.1	1.43757e+08	1.36014e+08	1.62226e+08	1.24786e+08	1.47247e+08	1.37909e+08	1.89751e+08	1.6566e+08	1.55133e+08	2.00233e+08	1.79797e+08	2.14195e+08	1.52891e+08	1.4803e+08
FALSE	High	IsMasterProtein	orf01232_1	1251656 1251931 fy26.complete.fna 1251656 1251931	0	106.254	96	11	376	11	1	91	10.9	6.3	769.93	11	0	96.4	83.2	81.2	131.7	155.1	127.7	83	89.4	92.7	109.9	116.8	111.7	84.3	81.6	84.1	90.6	86.5	94	5.90166e+08	5.09301e+08	4.97439e+08	8.06695e+08	9.49721e+08	7.81767e+08	5.08407e+08	5.47692e+08	5.67826e+08	6.72965e+08	7.15309e+08	6.8421e+08	5.15981e+08	4.99508e+08
FALSE	High	IsMasterProtein	orf00134_1	134464 135531 fy26.complete.fna 134464 135531	0	106.191	49	15	210	15	1	355	40.2	6.14	460.77	15	0	58.8	121	89.6	80.4	103.2	115.1	122.9	118.1	79.1	100.1	143.3	138.6	116.4	130.9	75.2	78.8	101.5	27	4.69123e+08	9.64859e+08	7.14661e+08	6.41635e+08	8.22853e+08	9.18486e+08	9.80623e+08	9.42085e+08	6.30595e+08	7.98901e+08	1.14297e+09	1.1059e+09	9.28206e+08	1.04445e+09
FALSE	High	IsMasterProtein	orf00123_1	123752 125179 fy26.complete.fna 123752 125179	0	106.117	43	17	231	17	1	475	54.4	5.73	553.8	17	0	90	100.1	107.3	75.9	72	95.3	103.6	123	85.7	108.1	113.1	113	89.5	123.3	94.4	110.5	76.6	118.5	8.34061e+07	9.27658e+07	9.93949e+07	7.03766e+07	6.67397e+07	8.83121e+07	9.59599e+07	1.14002e+08	7.93964e+07	1.00187e+08	1.04827e+08	1.04714e+08	8.29543e+07	1.14212e+08
FALSE	High	IsMasterProtein	orf03506_1	3605330 3605812 fy26.complete.fna 3605330 3605812	0	105.962	81	13	299	13	1	160	18.8	5.2	801.01	13	0	117.3	115.9	129.4	47.5	38.1	56.7	108	104.2	89.6	114.4	135.8	112.4	119.6	103.5	103.6	110.7	92.2	100.9	1.05782e+09	1.0451e+09	1.16711e+09	4.28532e+08	3.43806e+08	5.11658e+08	9.73638e+08	9.39812e+08	8.07467e+08	1.03117e+09	1.22488e+09	1.01322e+09	1.07866e+09	9.33635e+08
FALSE	High	IsMasterProtein	orf00404_1	427540 426182 fy26.complete.fna 427540 426182	0	105.914	26	12	338	12	1	452	50.3	8.7	706.42	12	0	69.4	66.5	63.3	226.5	248.1	201.4	67.9	72.9	70.9	115.6	109.8	99.8	68.5	87.5	54.5	68.7	55.9	52.8	7.46124e+08	7.15229e+08	6.80989e+08	2435962906	2.66884e+09	2.16597e+09	7.30533e+08	7.84348e+08	7.63065e+08	1.24312e+09	1.18055e+09	1.07391e+09	7.36427e+08	9.41694e+08
FALSE	High	IsMasterProtein	orf01976_1	2007932 2007291 fy26.complete.fna 2007932 2007291	0	105.871	62	10	260	10	1	213	23.6	5.48	766.48	10	0	89.2	99.3	84.8	206	213	217.3	96.3	86.6	89.9	17.6	20.3	17.5	81	76.1	81.2	103.5	99.1	121	2.23742e+08	2.49124e+08	2.12756e+08	5.16618e+08	5.34311e+08	5.44898e+08	2.41605e+08	2.17149e+08	2.25492e+08	4.41981e+07	5.09678e+07	4.392e+07	2.03267e+08	1.90909e+08
FALSE	High	IsMasterProtein	orf02213_1	2262572 2263273 fy26.complete.fna 2262572 2263273	0	105.754	58	10	204	10	1	233	26.2	5.49	638.23	10	0	97.4	101.7	88.7	93.2	101.2	117.7	95.8	93.9	98.4	86.2	103.9	106.2	120.7	111.5	101.9	95.9	90.1	95.2	1.62308e+08	1.69502e+08	1.47727e+08	1.55331e+08	1.68689e+08	1.96089e+08	1.59634e+08	1.56539e+08	1.64015e+08	1.43656e+08	1.73154e+08	1.77026e+08	2.01141e+08	1.8582e+08
FALSE	High	IsMasterProtein	orf01668_1	1682171 1681599 fy26.complete.fna 1682171 1681599	0	105.654	78	9	257	8	1	190	20.4	8.85	670.15	9	0	102.3	129.5	106.3	104.3	90.5	118.1	47.3	37.3	43.1	92.8	121.6	116.6	114.5	111.9	122.5	114	117.6	109.9	1.64557e+08	2.08247e+08	1.70935e+08	1.67759e+08	1.45594e+08	1.90035e+08	7.6084e+07	5.99805e+07	6.93995e+07	1.49312e+08	1.95607e+08	1.87503e+08	1.84255e+08	1.79957e+08
FALSE	High	IsMasterProtein	orf03773_1	3889987 3890880 fy26.complete.fna 3889987 3890880	0	105.476	59	12	197	12	1	297	34.4	7.08	484.45	12	0	102.9	98.3	104.2	73.8	61.3	77.1	82.9	105.6	89.6	125.8	129.6	118.7	98.2	89.8	91.3	129	112.7	109.1	1.32206e+08	1.26355e+08	1.3392e+08	9.47924e+07	7.87471e+07	9.90233e+07	1.06491e+08	1.3574e+08	1.15129e+08	1.61645e+08	1.66519e+08	1.5249e+08	1.2623e+08	1.15387e+08
FALSE	High	IsMasterProtein	orf01518_1	1546305 1545652 fy26.complete.fna 1546305 1545652	0	105.304	67	8	242	8	1	217	23	4.77	762.34	8	0	76.2	86.8	80.5	145.2	162.7	157.2	87.5	96.7	101.4	113.6	105.4	111.6	76.7	89.7	81	71.9	76.9	79	2.84556e+08	3.24205e+08	3.00506e+08	5.4195e+08	6.07491e+08	5.86989e+08	3.26536e+08	3.60871e+08	3.78438e+08	4.24273e+08	3.93399e+08	4.16558e+08	2.86346e+08	3.34712e+08
FALSE	High	IsMasterProtein	orf00811_1	844175 846064 fy26.complete.fna 844175 846064	0	105.226	33	18	216	18	1	629	72.7	6.51	462.92	18	0	103.7	95	112	75.3	67.9	79.2	115.9	130.1	114.7	107	107.8	104.2	103.2	97.4	112.1	95.1	90	89.4	7.62797e+07	6.98531e+07	8.23837e+07	5.53484e+07	4.99292e+07	5.82219e+07	8.52364e+07	9.56748e+07	8.43602e+07	7.86996e+07	7.92683e+07	7.66627e+07	7.59235e+07	7.15971e+07
FALSE	High	IsMasterProtein	orf01956_1	1989058 1990104 fy26.complete.fna 1989058 1990104	0	105.077	49	13	107	13	1	348	39	7.55	243.52	13	0	151.1	107	113.2	50	48.7	61.9	78.8	87.2	86.3	90.9	107.7	103.2	111.3	115.6	121.5	121	112.5	132.1	7.43485e+07	5.2683e+07	5.57184e+07	2.46058e+07	2.39555e+07	3.04486e+07	3.87644e+07	4.29418e+07	4.24793e+07	4.47552e+07	5.30031e+07	5.07697e+07	5.47787e+07	5.69046e+07
FALSE	High	IsMasterProtein	orf03948_1	4061208 4062233 fy26.complete.fna 4061208 4062233	0	104.993	40	12	192	12	1	341	37.5	6.24	507.68	12	0	104.5	84.2	86.8	91.9	99.3	84.3	99.5	105.5	95	104.2	131.9	128.4	95.6	97.2	92.5	91.5	94.8	112.7	1.71441e+08	1.38088e+08	1.42444e+08	1.50791e+08	1.62979e+08	1.38381e+08	1.63253e+08	1.73085e+08	1.55935e+08	1.70986e+08	2.16376e+08	2.10659e+08	1.56824e+08	1.59509e+08
FALSE	High	IsMasterProtein	orf01652_1	1667293 1666481 fy26.complete.fna 1667293 1666481	0	104.993	52	12	535	12	1	270	28.9	8.47	1164.42	12	0	95.1	96.1	84.5	107.6	97.4	101.2	98.4	93.5	97.4	118.7	109.3	112	104.5	95.7	104.5	90.8	94.8	98.5	1.47912e+09	1.4945e+09	1.31313e+09	1.6726e+09	1.5136e+09	1.57336e+09	1.53002e+09	1.4533e+09	1.51404e+09	1.846e+09	1.69884e+09	1.7408e+09	1.62493e+09	1.48817e+09
FALSE	High	IsMasterProtein	orf01898_1	1924815 1923937 fy26.complete.fna 1924815 1923937	0	104.983	43	8	234	8	1	292	33.4	4.97	672.15	8	0	92.5	101.9	99	85.3	91.9	95	96.8	99.8	87.9	118.2	111.7	111.3	95.6	100	102.2	98	110.5	102.3	3.72259e+08	4.10104e+08	3.98507e+08	343113686	3.69941e+08	3.82322e+08	3.89583e+08	4.0136e+08	3.53634e+08	4.75428e+08	4.49606e+08	4.4797e+08	3.84656e+08	4.02154e+08
FALSE	High	IsMasterProtein	orf03974_1	4090903 4089797 fy26.complete.fna 4090903 4089797	0	104.943	43	13	198	13	1	368	40.9	5.1	567.77	13	0	85.1	85.9	88.2	140.9	147.5	139.6	97.9	98.8	90.1	86	97.1	94.2	100.6	96.3	91.6	83.8	79.9	96.4	1.7502e+08	1.76686e+08	1.81323e+08	2.89741e+08	3.03224e+08	2.87083e+08	2.01217e+08	2.03128e+08	1.85281e+08	1.76767e+08	1.99708e+08	1.93767e+08	2.0677e+08	1.98095e+08
FALSE	High	IsMasterProtein	orf01049_1	1049798 1050646 fy26.complete.fna 1049798 1050646	0	104.624	56	15	314	15	1	282	32.5	6.13	736.42	15	0	108	102.4	101.1	101.9	94.1	84.8	117.7	116.8	87.4	87.7	113.6	72	136.3	98.8	90.8	95.1	88.1	103.4	2.53941e+08	2.40668e+08	2.37798e+08	2.39705e+08	2.21202e+08	1.9947e+08	2.76637e+08	2.7473e+08	2.05513e+08	2.06111e+08	2.67178e+08	1.69174e+08	3.20375e+08	2.32375e+08
FALSE	High	IsMasterProtein	orf04382_1	4454293 4453268 fy26.complete.fna 4454293 4453268	0	104.574	55	15	270	15	1	341	38.1	6.74	624.04	15	0	82.6	87.3	89.2	134.2	114.5	122.5	84.9	84.3	91.9	104.6	117	119.8	93	92.3	94.9	108	92.8	86.1	1.24942e+08	1.32123e+08	1.34953e+08	2.02986e+08	1.73282e+08	1.85312e+08	1.2851e+08	1.27612e+08	1.39079e+08	1.58337e+08	1.76978e+08	1.81202e+08	1.40742e+08	1.39696e+08
FALSE	High	IsMasterProtein	orf01052_1	1054026 1055393 fy26.complete.fna 1054026 1055393	0	104.505	39	13	130	11	1	455	48.7	5.8	333.33	13	2	50.5	43.5	49.7	339.6	351.9	307.6	48.5	34.5	62.9	73.9	60.5	58.6	39.9	40.2	39.7	61.4	61.4	75.7	9.6188e+07	8.28006e+07	9.46649e+07	6.46587e+08	6.69999e+08	5.85745e+08	9.23204e+07	6.57148e+07	1.1985e+08	1.40787e+08	1.15185e+08	1.11579e+08	7.60481e+07	7.65252e+07
FALSE	High	IsMasterProtein	orf04289_1	4358361 4357195 fy26.complete.fna 4358361 4357195	0	104.465	45	15	200	15	1	388	42.9	6.14	440.65	15	0	98.1	103.2	102.9	123.3	126.6	126.9	84.6	93.8	87	105.4	110.8	119.2	101	98.3	104.2	58.1	81.9	74.7	1.72529e+08	1.81516e+08	1.80985e+08	2.16759e+08	2.22572e+08	2.23161e+08	1.48816e+08	1.64844e+08	1.52926e+08	1.85224e+08	1.94784e+08	2.09492e+08	1.77509e+08	1.7286e+08
FALSE	High	IsMasterProtein	orf03567_1	3667484 3668416 fy26.complete.fna 3667484 3668416	0	104.417	55	14	282	14	1	310	34.5	8.35	712.63	14	0	99.5	106.6	100	48.6	51.8	46.2	113.4	101.9	120.4	143.7	155.4	143.1	89.6	92.3	83.8	98	105.3	100.5	2.64581e+08	2.83399e+08	2.65811e+08	1.29326e+08	1.37631e+08	1.22752e+08	3.01503e+08	2.70918e+08	3.20193e+08	3.81971e+08	4.13091e+08	3.80589e+08	2.38101e+08	2.45445e+08
FALSE	High	IsMasterProtein	orf02517_1	2586462 2587817 fy26.complete.fna 2586462 2587817	0	104.375	35	13	252	13	1	451	50.6	5.83	671.25	13	0	87.6	101.3	112	84	72.1	104.1	84.5	109.1	85.8	131.5	118.3	148.3	94.1	103.9	92.8	88.9	87.5	94.4	1.42654e+08	1.65005e+08	1.82378e+08	1.36757e+08	1.1737e+08	1.69478e+08	1.37524e+08	1.77666e+08	1.39665e+08	2.14117e+08	1.92624e+08	2.4146e+08	1.53165e+08	1.69161e+08
FALSE	High	IsMasterProtein	orf03748_1	3859453 3860796 fy26.complete.fna 3859453 3860796	0	104.363	50	18	175	18	1	447	49.6	6.4	339.26	18	0	79.8	79.2	74.4	111	131.3	127.1	86.5	62.9	74	153.3	118.5	149.7	97.7	96.7	97.9	80.2	68.3	111.5	4.54264e+07	4.51137e+07	4.23846e+07	6.31847e+07	7.4745e+07	7.23632e+07	4.92478e+07	3.58288e+07	4.21175e+07	8.72758e+07	6.74702e+07	8.52554e+07	5.56194e+07	5.50657e+07
FALSE	High	IsMasterProtein	orf02360_1	2421766 2422830 fy26.complete.fna 2421766 2422830	0	104.105	49	14	273	14	1	354	39.2	6.3	586.48	14	0	99.2	85.4	99.4	96.7	115.8	105	87.2	91.7	105.2	116.9	120	116.7	90.7	98.9	103.8	98.2	89.4	79.9	2.90285e+08	2.49701e+08	2.906e+08	2.82848e+08	3.38659e+08	3.07054e+08	2.55154e+08	2.68142e+08	3.07624e+08	3.42027e+08	3.51108e+08	3.41292e+08	2.65192e+08	2.89225e+08
FALSE	High	IsMasterProtein	orf03305_1	3401937 3402428 fy26.complete.fna 3401937 3402428	0	104.104	66	11	464	11	1	163	18.3	6.24	1191.95	11	0	137.2	87.7	89.6	108.4	137.7	119.6	84.2	86	80.6	105.7	91.2	94.7	120.9	97.9	95.7	82.3	87.9	92.7	1.41986e+09	9.0815e+08	9.27998e+08	1121774777	1.42513e+09	1.23847e+09	8.71678e+08	8.90576e+08	8.34194e+08	1.09369e+09	9.43835e+08	9.80202e+08	1.25143e+09	1.01353e+09
FALSE	High	IsMasterProtein	orf01511_1	1540563 1541996 fy26.complete.fna 1540563 1541996	0	103.914	35	13	166	13	1	477	54	4.75	452.36	13	0	102.8	117.3	91.9	77.8	70.1	75.6	107.7	101.5	106.2	100.5	109.8	110.7	110.3	138	106.5	100.9	93.7	78.7	1.06872e+08	1.22033e+08	9.55958e+07	80946545	7.29032e+07	7.86412e+07	1.12015e+08	1.05503e+08	1.10459e+08	1.0449e+08	1.14146e+08	1.15168e+08	1.14692e+08	1.43524e+08
FALSE	High	IsMasterProtein	orf04257_1	4323603 4322113 fy26.complete.fna 4323603 4322113	0	103.872	35	15	127	15	1	496	56.6	6.9	310.52	15	0	46.1	50.7	44	376.1	339.4	365.2	53.9	51.4	30	58.9	61.2	70.7	45.1	43.9	48.2	49.7	26.9	38.6	2.22356e+07	2.44271e+07	2.11968e+07	1.81386e+08	1.63677e+08	1.76121e+08	2.59849e+07	2.47779e+07	1.44868e+07	2.84282e+07	2.95037e+07	3.40835e+07	2.17657e+07	2.11711e+07
FALSE	High	IsMasterProtein	orf02639_1	2701364 2700396 fy26.complete.fna 2701364 2700396	0	103.719	52	12	194	12	1	322	36	5.57	506.76	12	0	101.1	100.1	117.7	99.1	76.2	108.7	69	84.5	70.3	86.6	110.8	107.3	111	81.7	112.2	120.3	138.3	105.3	1.92651e+08	1.90727e+08	2.24412e+08	1.88972e+08	1.45152e+08	2.07186e+08	1.31441e+08	1.61013e+08	1.34014e+08	1.6503e+08	2.11112e+08	2.04561e+08	2.11524e+08	1.55636e+08
FALSE	High	IsMasterProtein	orf04251_1	4318735 4318388 fy26.complete.fna 4318735 4318388	0	103.577	79	10	201	10	1	115	13.3	6.79	620.46	10	0	121.8	119.1	108.7	67.1	61.1	73.7	106.7	115.9	102.5	122	111.4	104.8	116.9	109.4	88	105.1	78.8	87	2.32656e+08	2.27583e+08	2.07608e+08	1.28129e+08	1.16794e+08	1.40698e+08	2.03865e+08	2.21396e+08	1.95861e+08	2.33135e+08	2.12812e+08	2.00108e+08	2.2335e+08	2.08904e+08
FALSE	High	IsMasterProtein	orf02102_1	2139526 2141031 fy26.complete.fna 2139526 2141031	0	103.315	37	17	150	16	1	501	55	6.32	365.36	17	1	106.6	105.8	108.4	119.8	110.2	110.6	82.9	90.5	89.3	111.6	104.5	92	112.9	112.3	118.8	97.2	67.4	59.3	5.37142e+07	5.33173e+07	5.46133e+07	6.03576e+07	5.55429e+07	5.57138e+07	4.17972e+07	4.5588e+07	4.49963e+07	5.62316e+07	5.26442e+07	4.63427e+07	5.69088e+07	5.66032e+07
FALSE	High	IsMasterProtein	orf03024_1	3099487 3101037 fy26.complete.fna 3099487 3101037	0	103.159	43	14	149	14	1	516	56.6	6.79	363.94	14	0	79.7	85.6	85.5	157.9	223	141.8	97.3	104.8	82.2	95.1	82.7	84.7	102.3	97.1	85.5	74.5	69	51.5	5.98392e+07	6.42691e+07	6.41745e+07	1.18521e+08	1.67471e+08	1.06481e+08	7.30572e+07	7.8725e+07	6.1692e+07	7.13978e+07	6.20592e+07	6.36134e+07	7.68165e+07	7.28748e+07
FALSE	High	IsMasterProtein	orf02640_1	2702513 2701461 fy26.complete.fna 2702513 2701461	0	102.999	41	10	150	10	1	350	39.2	5.81	414.42	10	0	99.5	103	83.4	151.7	149.4	145.2	90.4	83.5	92.3	102.1	114.4	91.3	104.8	88.4	120.5	71.9	43	65	1.06532e+08	1.10269e+08	8.92275e+07	1.62376e+08	1.59926e+08	1.55341e+08	9.67378e+07	8.93847e+07	9.87507e+07	1.09307e+08	1.22381e+08	9.77319e+07	1.1217e+08	9.45755e+07
FALSE	High	IsMasterProtein	orf03139_1	3225296 3225769 fy26.complete.fna 3225296 3225769	0	102.891	69	7	312	7	1	157	16.9	6.77	745.97	7	0	93.6	102.2	113.1	105.3	110.3	101.9	106.9	112.7	105.8	89.8	95.2	90.2	81.7	82	89.3	103.7	106.3	110	9.40664e+08	1.02702e+09	1.13712e+09	1.05878e+09	1.10857e+09	1.02426e+09	1.07448e+09	1.13316e+09	1.06393e+09	9.02852e+08	9.57104e+08	9.06266e+08	8.21606e+08	8.23959e+08
FALSE	High	IsMasterProtein	orf00137_1	136840 137616 fy26.complete.fna 136840 137616	0	102.729	62	12	239	12	1	258	28.3	5.39	639.92	12	0	70.4	93.4	62.5	135.6	188.8	150.5	94.5	83.6	127.4	140.6	120.5	79.3	103.4	116.8	99.7	69.8	39.5	23.6	3.93636e+08	5.22258e+08	3.49238e+08	7.57819e+08	1.0556e+09	8.41318e+08	5.28319e+08	4.6757e+08	7.12036e+08	7.86179e+08	6.73341e+08	4.43254e+08	5.78164e+08	6.53185e+08
FALSE	High	IsMasterProtein	orf01492_1	1527595 1526423 fy26.complete.fna 1527595 1526423	0	102.698	40	13	255	13	1	390	43.2	4.88	615.31	13	0	102.6	104.4	95.8	94.2	86.5	86.1	104.3	90.7	117.2	104.9	106.2	100.4	105.9	103.7	96	94.3	97.9	108.7	2.15557e+08	2.19349e+08	2.01338e+08	1.97957e+08	1.81828e+08	1.80888e+08	2.19192e+08	1.90606e+08	2.46352e+08	2.2044e+08	2.23164e+08	2.10928e+08	2.22608e+08	2.17991e+08
FALSE	High	IsMasterProtein	orf01255_1	1274646 1273417 fy26.complete.fna 1274646 1273417	0	102.596	45	18	328	18	1	409	47.5	9.67	748.74	18	0	92.9	86.2	87.5	276.6	205.6	290.7	50.5	40.1	47.4	78.9	87.3	84.5	65.9	67.1	66.9	53.4	57	61.4	2.3943e+08	2.22111e+08	2.25488e+08	7.1318e+08	5.29961e+08	7.49523e+08	1.3028e+08	1.03367e+08	1.22273e+08	2.03415e+08	2.25085e+08	2.17894e+08	1.69769e+08	1.72982e+08
FALSE	High	IsMasterProtein	orf04439_1	4511105 4512493 fy26.complete.fna 4511105 4512493	0	102.582	31	10	280	10	1	462	48.7	6.14	748.3	10	0	78.3	90.1	88.7	102.6	90.3	107.2	106.5	109	97.4	116.8	132.5	124.8	90.4	101.3	92.5	90.9	92	88.9	3.01587e+08	3.46929e+08	3.41795e+08	3.95168e+08	3.47893e+08	4.12848e+08	4.10063e+08	4.19871e+08	3.75186e+08	4.49729e+08	5.10245e+08	4.80785e+08	3.48135e+08	3.90111e+08
FALSE	High	IsMasterProtein	orf01750_1	1773545 1772850 fy26.complete.fna 1773545 1772850	0	102.41	61	12	330	12	1	231	26.3	5.43	821.63	12	0	110.1	97.4	96.6	94.3	105.8	78.8	105.4	109	116.2	100.7	109.8	93	101.8	97.8	86.7	95.3	99.8	101.7	5.98049e+08	5.29307e+08	5.24777e+08	5.12465e+08	5.74822e+08	4.27926e+08	5.72615e+08	5.92221e+08	6.31318e+08	5.46903e+08	5.96684e+08	5.05208e+08	5.53236e+08	5.31159e+08
FALSE	High	IsMasterProtein	orf00509_1	533048 534388 fy26.complete.fna 533048 534388	0	102.21	40	11	276	11	1	446	48.5	5.4	752.36	11	0	78.3	73.5	77.1	211.9	262.2	209.4	83	77	65.7	72.5	70.1	82.1	61.6	79.5	58.1	91.7	68	78.4	2.68734e+08	2.5251e+08	2.64603e+08	7.27581e+08	9.00319e+08	7.19117e+08	2.84934e+08	2.64327e+08	2.25507e+08	2.49121e+08	2.40625e+08	2.81944e+08	2.11535e+08	2.72958e+08
FALSE	High	IsMasterProtein	orf02127_1	2174617 2173133 fy26.complete.fna 2174617 2173133	0	102.131	38	15	223	15	1	494	54.9	6.25	524.08	15	0	102.5	104.1	103	76.7	72.6	85.4	90.4	113.8	85.6	111	109.5	119.9	101.5	100.4	109	103.5	107.6	103.6	1.33564e+08	1.35581e+08	1.34147e+08	9.98874e+07	9.45958e+07	1.11289e+08	1.17755e+08	1.48183e+08	1.1144e+08	1.44526e+08	1.42634e+08	1.56157e+08	1.32136e+08	1.308e+08
FALSE	High	IsMasterProtein	orf01984_1	2014274 2014549 fy26.complete.fna 2014274 2014549	0	102.129	88	8	336	8	1	91	10.2	4.92	1113.48	8	0	90	98.4	97.6	91.7	101.2	104.8	98.2	114	102.4	96.2	95.4	98.3	96	101	99.8	94	111.6	109.2	7.08473e+08	7.74494e+08	7.68367e+08	7.21907e+08	7.96028e+08	8.24508e+08	7.72876e+08	8.97292e+08	8.06029e+08	7.5679e+08	7.5099e+08	7.73404e+08	7.55643e+08	7.94371e+08
FALSE	High	IsMasterProtein	orf03607_1	3708857 3708069 fy26.complete.fna 3708857 3708069	0	101.911	60	12	146	12	1	262	28.2	5.44	409.58	12	0	101.4	95.4	139.2	117	107	113.5	116.7	117.8	55.9	108	81.5	93	97.6	97.8	91.7	106.1	82.3	77.8	9.78844e+07	9.20714e+07	1.3428e+08	1.12935e+08	1.03238e+08	1.09491e+08	1.12633e+08	1.13687e+08	5.39743e+07	1.04179e+08	7.86062e+07	8.97533e+07	9.41952e+07	9.43994e+07
FALSE	High	IsMasterProtein	orf02089_1	2126636 2126166 fy26.complete.fna 2126636 2126166	0	101.789	62	13	658	13	1	156	17.2	6.24	1732.67	13	0	100	98.6	93.1	138.5	107.5	124.3	89.6	89.1	69.8	76.1	81.4	85.9	104	110.2	104.4	114.9	108.2	104.4	1.53908e+09	1.51806e+09	1.43328e+09	2.13163e+09	1.65468e+09	1.91405e+09	1.37911e+09	1.37184e+09	1.07518e+09	1.1709e+09	1.2537e+09	1.32189e+09	1.60125e+09	1.69695e+09
FALSE	High	IsMasterProtein	orf00984_1	986134 986562 fy26.complete.fna 986134 986562	0	101.714	82	7	319	6	1	142	14.5	7.34	943.69	7	0	96.8	97.5	93.6	69.4	70.8	63	100.6	101.4	124.9	100.1	99.1	108.6	113.2	99.3	106.8	107.8	124.6	122.5	3.38607e+08	3.40938e+08	3.27499e+08	2.42621e+08	2.47673e+08	2.20315e+08	3.5191e+08	3.5453e+08	4.36858e+08	3.49985e+08	3.46541e+08	3.79838e+08	3.95818e+08	3.47384e+08
FALSE	High	IsMasterProtein	orf02426_1	2489737 2491152 fy26.complete.fna 2489737 2491152	0	101.621	50	18	153	18	1	471	52.4	5.06	377.35	18	0	84.5	83.5	90	93.4	99.3	84.5	104.2	105.5	107.9	125.7	114.9	108.1	108.5	108.5	106.7	82.7	109.6	82.3	9.47154e+07	9.36465e+07	1.00931e+08	1.04665e+08	1.11315e+08	9.47218e+07	1.16841e+08	1.18199e+08	1.20976e+08	1.40904e+08	1.28817e+08	1.21172e+08	1.21621e+08	1.21616e+08
FALSE	High	IsMasterProtein	orf04122_1	4204658 4205644 fy26.complete.fna 4204658 4205644	0	101.594	48	13	201	13	1	328	35.2	5.05	512.14	13	0	125.5	103.1	113.1	41	34.9	43.3	104.2	92.8	117.2	107.1	90.8	109.4	118	99.4	120.2	115.8	128.1	136	2.84167e+08	2.3343e+08	2.56101e+08	9.28487e+07	7.89802e+07	9.79669e+07	2.36055e+08	2.10242e+08	2.65494e+08	2.42508e+08	2.05679e+08	2.47854e+08	2.67217e+08	2.25208e+08
FALSE	High	IsMasterProtein	orf00322_1	331254 332111 fy26.complete.fna 331254 332111	0	101.39	54	11	141	11	1	285	31.4	5.71	389.45	11	0	89.6	101.9	99	173	156	162.9	73	113	75.2	61.7	68.9	72.9	93.7	99	86.8	89.2	82.8	101.3	6.10027e+07	6.93677e+07	6.74096e+07	1.17748e+08	1.06233e+08	1.10897e+08	4.97187e+07	7.69402e+07	5.12082e+07	4.20065e+07	4.69112e+07	4.96366e+07	6.37704e+07	6.74173e+07
FALSE	High	IsMasterProtein	orf03619_1	3721401 3720118 fy26.complete.fna 3721401 3720118	0	101.339	44	11	256	11	1	427	45.9	6.27	677	11	0	85	74.9	88.6	160.5	213.1	174.2	69.5	90.1	89.2	84.6	77.7	71.1	97.1	88.3	73.2	92	80.1	90.8	2.15671e+08	1.90123e+08	2.24845e+08	4.07405e+08	5.40857e+08	4.42169e+08	1.76274e+08	2.2875e+08	2.26267e+08	2.14795e+08	1.97287e+08	1.8044e+08	2.46389e+08	2.24116e+08
FALSE	High	IsMasterProtein	orf03337_1	3432653 3433225 fy26.complete.fna 3432653 3433225	0	101.254	81	6	526	6	1	190	19.4	8.15	1598.65	6	0	123.8	127.7	118.1	18.7	16.7	17.7	144.4	115	122.7	68.5	79.7	89.6	124.4	124.5	111.1	128.8	115.1	153.5	7.6043e+08	7.8452e+08	7.25068e+08	1.1482e+08	1.02394e+08	1.08412e+08	8.86964e+08	7.06393e+08	7.53552e+08	4.2078e+08	4.89301e+08	5.50586e+08	7.6406e+08	7.64637e+08
FALSE	High	IsMasterProtein	orf01757_1	1780057 1780497 fy26.complete.fna 1780057 1780497	0	101.196	68	8	288	8	1	146	16.6	10.89	841.3	8	0	136.1	128.5	137.1	34.7	23.1	38.6	97.2	100	84.9	129.2	127.4	132.4	88.8	102.9	113.3	102.1	107.2	116.2	8.12195e+08	7.66723e+08	8.18052e+08	2.071e+08	1.37692e+08	2.30197e+08	5.80066e+08	5.96507e+08	5.06632e+08	7.71142e+08	7.59829e+08	7.90226e+08	5.29918e+08	6.14076e+08
FALSE	High	IsMasterProtein	orf02258_1	2308448 2307546 fy26.complete.fna 2308448 2307546	0	101.04	51	15	314	10	1	300	33.1	5.33	679.78	15	5	86.7	88	83.5	101.2	108.6	114.5	116.7	109.5	105.8	92.6	90.2	82.6	93.5	104.2	95.7	109.2	110.8	107	2.54855e+08	2.5856e+08	2.45329e+08	2.97484e+08	3.19223e+08	3.36575e+08	3.42932e+08	3.21753e+08	3.11115e+08	2.7205e+08	2.65007e+08	2.4267e+08	2.74773e+08	3.06157e+08
FALSE	High	IsMasterProtein	orf03741_1	3850601 3848880 fy26.complete.fna 3850601 3848880	0	100.92	34	15	178	15	1	573	62.9	8.27	496.03	15	0	96.8	100.7	107.1	134.8	113.6	99.8	61.7	57.4	60.4	113.7	129.2	114.9	109.6	112.9	103.1	111.9	88.1	84.4	6.01323e+07	6.25983e+07	6.65683e+07	8.37446e+07	7.06116e+07	6.19897e+07	3.83681e+07	3.56705e+07	3.75115e+07	7.06689e+07	8.02902e+07	7.13944e+07	6.80806e+07	7.01771e+07
FALSE	High	IsMasterProtein	orf03361_1	3457296 3458600 fy26.complete.fna 3457296 3458600	0	100.783	47	14	106	14	1	434	48.4	5.78	294.14	14	0	80.7	94.9	76.3	111.2	109.9	110.2	73.7	84.5	125.4	93.1	94.7	111.9	103.4	99.3	83.5	112.5	99.4	135.2	4.45155e+07	5.23327e+07	4.20933e+07	6.13496e+07	6.06271e+07	6.07464e+07	4.06532e+07	4.65805e+07	6.91454e+07	5.13543e+07	5.21986e+07	6.17282e+07	5.70352e+07	5.47809e+07
FALSE	High	IsMasterProtein	orf02725_1	2790656 2789721 fy26.complete.fna 2790656 2789721	0	100.737	50	15	300	15	1	311	34.4	6.61	644.95	15	0	41	46.8	46.1	360.3	396.1	377.6	50	42.4	58	30.3	29.9	30.3	48.3	39.8	38.5	51.2	59.3	54.1	1.27081e+08	1.45122e+08	1.42991e+08	1.11699e+09	1.22789e+09	1.17064e+09	1.54944e+08	1.31341e+08	1.79899e+08	9.38641e+07	9.25723e+07	9.38836e+07	1.4985e+08	1.23473e+08
FALSE	High	IsMasterProtein	orf03522_1	3623434 3622682 fy26.complete.fna 3623434 3622682	0	100.698	58	8	182	8	1	250	27.1	5.41	518.23	8	0	76.8	113.2	94.2	101.4	90.2	97.3	105.1	114.5	108.5	102.1	104	116.1	95.4	101.6	93.3	90	99.1	97.3	1.06161e+08	1.56374e+08	1.30073e+08	1.40106e+08	1.24553e+08	1.34426e+08	1.45194e+08	1.58154e+08	1.49857e+08	1.41008e+08	1.43725e+08	1.60334e+08	1.31803e+08	1.40358e+08
FALSE	High	IsMasterProtein	orf02135_1	2181648 2182910 fy26.complete.fna 2181648 2182910	0	100.39	40	14	129	14	1	420	45.8	5.31	277.9	14	0	107.8	101.6	94	87.7	82.2	96.1	113.7	112.2	63.6	111.1	118.6	105.8	115.6	119.9	104.5	95.1	87.2	83.4	1.11257e+08	1.04804e+08	9.69487e+07	90448666	8.48366e+07	9.91634e+07	1.17322e+08	1.15733e+08	6.55854e+07	1.14609e+08	1.22408e+08	1.09167e+08	1.19325e+08	1.23673e+08
FALSE	High	IsMasterProtein	orf02990_1	3058328 3059371 fy26.complete.fna 3058328 3059371	0	100.339	49	14	297	14	1	347	36.9	9.55	786.79	14	0	114.8	96.2	89.5	59.2	51.7	61.7	97.9	95.8	96.1	101.4	100.2	115.5	100.5	112.9	133.5	130	119.4	123.9	2.49936e+08	2.09317e+08	1.9475e+08	1.28933e+08	1.12456e+08	1.34252e+08	2.13008e+08	2.08457e+08	2.09258e+08	2.20647e+08	2.18138e+08	2.51367e+08	2.18818e+08	2.45682e+08
FALSE	High	IsMasterProtein	orf02986_1	3053310 3054668 fy26.complete.fna 3053310 3054668	0	100.234	27	9	207	9	1	452	47.3	5.44	627.92	9	0	125	98.7	110.6	51.1	60.6	51.4	111.5	115.3	111.1	106.8	103.4	103.4	97.6	98	107	98.5	109.5	140.6	2.76308e+08	2.18131e+08	2.44622e+08	1.12942e+08	1.3403e+08	1.136e+08	2.46544e+08	2.54959e+08	2.45552e+08	2.36062e+08	2.2859e+08	2.28586e+08	2.15798e+08	2.16651e+08
FALSE	High	IsMasterProtein	orf03007_1	3077187 3076294 fy26.complete.fna 3077187 3076294	0	100.164	58	14	204	14	1	297	32.8	5.2	557.27	14	0	81.8	82.7	99.8	80.2	69.6	72.9	95.9	88.5	98	131.8	115.8	123.3	81.8	97.3	131.5	109.4	116.4	123.4	8.78775e+07	8.88551e+07	1.07331e+08	8.61822e+07	7.48696e+07	7.83484e+07	1.03099e+08	9.51681e+07	1.05387e+08	1.41709e+08	1.24436e+08	1.32497e+08	8.7894e+07	1.04545e+08
FALSE	High	IsMasterProtein	orf02678_1	2737023 2737472 fy26.complete.fna 2737023 2737472	0	100.158	79	12	1333	12	1	149	15.8	6.58	3309.74	12	0	88.4	81	93.6	135	129.3	130.3	81.6	88.1	90.5	101.2	98.5	110.8	96.9	96.7	90.9	92.7	92.8	101.5	5.64913e+09	5.17495e+09	5.98117e+09	8.62164e+09	8.26197e+09	8.32555e+09	5.212e+09	5.62798e+09	5.78156e+09	6.46154e+09	6.28876e+09	7.07624e+09	6.19227e+09	6.1748e+09
FALSE	High	IsMasterProtein	orf01592_1	1625332 1626708 fy26.complete.fna 1625332 1626708	0	100.03	35	13	133	13	1	458	50.3	5.95	335.23	13	0	109.4	93.2	104.1	72.1	56.9	75.1	118.6	120.2	72.7	113.2	132	131	109.4	93.5	107.8	120.1	84.4	86.3	1.15681e+08	9.85753e+07	1.10096e+08	7.62364e+07	6.01402e+07	7.94617e+07	1.25417e+08	1.27108e+08	7.69326e+07	1.19671e+08	1.39603e+08	1.38594e+08	1.15728e+08	9.88935e+07
FALSE	High	IsMasterProtein	WP_000771475.1	MULTISPECIES: NAD(P)H-binding protein [Enterobacteriaceae]	0	99.996	50	17	192	17	1	369	41	7.2	329.8	17	0	104	90.7	109.9	98.7	103.4	85.5	85.3	98.3	77.1	120.6	129.9	133.6	122.2	92.6	117.4	78.9	77.1	74.8	2.57901e+08	2.24879e+08	2.72475e+08	2.44662e+08	2.56414e+08	2.12004e+08	2.11631e+08	2.43686e+08	1.91302e+08	2.98995e+08	3.2217e+08	3.31356e+08	3.03002e+08	2.29655e+08
FALSE	High	IsMasterProtein	orf04688_1	4777129 4778724 fy26.complete.fna 4777129 4778724	0	99.944	39	12	102	12	1	531	56.9	6.52	216.9	12	0	126.3	121.7	127.7	7.7	9.3	3.6	133.6	100.2	112.1	61.2	69.3	49.3	256.8	275.2	238.9	22.2	31.8	53.1	2.9722e+07	2.86349e+07	3.00406e+07	1822082	2.18932e+06	843775	3.14439e+07	2.35669e+07	2.63665e+07	1.44013e+07	1.63024e+07	1.15905e+07	6.04321e+07	6.47419e+07
FALSE	High	IsMasterProtein	orf00707_1	741592 742437 fy26.complete.fna 741592 742437	0	99.927	50	11	276	11	1	281	30.8	4.69	623.11	11	0	80.8	104.4	111.7	95.3	75.3	99	106.5	103.5	101.9	89.6	99.6	103.2	94.4	106.4	119.2	101	102.3	106.3	8.93645e+08	1.15446e+09	1.23511e+09	1.05411e+09	8.32415e+08	1.09527e+09	1.17762e+09	1.1449e+09	1.1276e+09	9.9076e+08	1.10128e+09	1.14199e+09	1.04375e+09	1.17648e+09
FALSE	High	IsMasterProtein	orf03941_1	4054982 4056415 fy26.complete.fna 4054982 4056415	0	99.763	38	14	260	14	1	477	50.6	8.65	743.12	14	0	110.9	123.2	105.6	79.3	76.8	81.7	87.7	92.9	85.1	135.2	141.3	127.9	101.7	110.5	105.6	93.5	80.8	60.2	6.12195e+08	6.80197e+08	5.83093e+08	4.37708e+08	4.2374e+08	4.50951e+08	4.8387e+08	5.12837e+08	4.69528e+08	7.46272e+08	7.79934e+08	7.05678e+08	5.61351e+08	6.10155e+08
FALSE	High	IsMasterProtein	orf02214_1	2264719 2263556 fy26.complete.fna 2264719 2263556	0	99.736	47	13	190	13	1	387	40.8	6.8	500.72	13	0	105.6	125.6	118.8	143.1	147.4	149.1	91.4	94.4	88.1	64	73.9	69.1	76	83.7	83.9	100.1	93	92.7	8.21123e+07	9.76646e+07	9.23814e+07	1.11239e+08	1.146e+08	1.15914e+08	7.10631e+07	7.33544e+07	6.84525e+07	4.97426e+07	5.74266e+07	5.37549e+07	5.90855e+07	6.50748e+07
FALSE	High	IsMasterProtein	WP_000817028.1	MULTISPECIES: chromosome partitioning protein ParB [Enterobacteriaceae]	0	99.59	51	13	200	13	1	323	35.4	8.24	480.68	13	0	93.8	97.6	99	99.7	92.4	110.9	95.1	100.2	94.1	121.9	117	97.7	102.1	96.4	95.8	104.4	89.2	92.8	1.04619e+08	1.08883e+08	1.10526e+08	1.11213e+08	1.03072e+08	1.23781e+08	1.0607e+08	1.11841e+08	1.05061e+08	1.35993e+08	1.30593e+08	1.09065e+08	1.13884e+08	1.07553e+08
FALSE	High	IsMasterProtein	orf04292_1	4360317 4359640 fy26.complete.fna 4360317 4359640	0	99.565	68	13	171	13	1	225	24.1	6.99	377.28	13	0	65.3	71.9	67.5	240.1	240.4	226.2	67.1	61.6	63.5	81	85.1	87.7	71.4	76.5	75.9	75.3	68.9	74.7	1.24715e+08	1.37369e+08	1.28911e+08	4.58838e+08	4.59405e+08	4.32213e+08	1.2832e+08	1.1776e+08	1.2129e+08	1.5484e+08	1.62668e+08	1.67586e+08	1.3649e+08	1.46189e+08
FALSE	High	IsMasterProtein	orf01779_1	1800936 1800268 fy26.complete.fna 1800936 1800268	0	99.55	57	8	152	8	1	222	24.4	9.33	449.68	8	0	90.5	117.1	103.2	104	87.9	123.2	101.6	88.2	94	121.2	117.4	91.9	79.8	95	92	114.6	86.3	92.1	1.13731e+08	1.47141e+08	1.29669e+08	1.30617e+08	1.10413e+08	1.54785e+08	1.2763e+08	1.10866e+08	1.18147e+08	1.52244e+08	1.47551e+08	1.1546e+08	1.00214e+08	1.19395e+08
FALSE	High	IsMasterProtein	orf02866_1	2925437 2926042 fy26.complete.fna 2925437 2926042	0	99.527	55	9	3045	9	1	201	21.1	6.81	10956.2	9	0	115.5	121.4	124.1	37.5	32.6	34.6	117	113.9	105.1	102.8	103.9	110.9	111	105	120.7	108.7	120.6	114.6	9.08006e+09	9.54439e+09	9.76068e+09	2.94737e+09	2.56537e+09	2.72429e+09	9.20101e+09	8.95879e+09	8.26525e+09	8.08644e+09	8.16645e+09	8.71945e+09	8.72895e+09	8.25566e+09
FALSE	High	IsMasterProtein	orf02606_1	2668975 2667713 fy26.complete.fna 2668975 2667713	0	99.486	39	14	146	2	1	420	47.7	9.76	354.29	14	0	54.1	52.9	76	276.2	268.4	264.4	56.4	71.7	76.6	61.1	69.3	90.2	67.7	72.3	72.1	36.1	67.1	67.4	2.63412e+06	2.57376e+06	3.69984e+06	1.34486e+07	1.30681e+07	1.28761e+07	2.7486e+06	3.49019e+06	3.72982e+06	2.97545e+06	3.37278e+06	4.39396e+06	3.2981e+06	3.51898e+06
FALSE	High	IsMasterProtein	orf04265_1	4333218 4333631 fy26.complete.fna 4333218 4333631	0	99.328	73	6	183	6	1	137	15.5	5.94	592.59	6	0	120.1	114	122.2	93.4	88.8	91.1	107.9	105.6	99.4	89	95.8	110.2	98.8	82.7	90.2	98.7	95.8	96.4	2.14391e+08	2.03615e+08	2.18126e+08	1.66674e+08	1.58582e+08	1.62623e+08	1.92617e+08	1.88613e+08	1.7741e+08	1.58824e+08	1.71004e+08	1.96667e+08	1.7631e+08	1.47655e+08
FALSE	High	IsMasterProtein	orf04277_1	4346823 4344955 fy26.complete.fna 4346823 4344955	0	99.294	34	17	175	17	1	622	67.7	6.04	365.94	17	0	103.6	90.3	80	97.7	99	103.2	93.6	97.9	97.6	125.8	120.2	114.5	116.2	112.5	100.8	66.2	95.9	85	7.6479e+07	6.6677e+07	5.90084e+07	7.21412e+07	7.30424e+07	7.61612e+07	6.90819e+07	7.22403e+07	7.20371e+07	9.28296e+07	8.87108e+07	8.44908e+07	8.57827e+07	8.30622e+07
FALSE	High	IsMasterProtein	orf01535_1	1566026 1566424 fy26.complete.fna 1566026 1566424	0	99.21	70	9	335	9	1	132	15	5.88	950.4	9	0	103.8	112.6	117.3	65	69.6	65.4	90.6	104.1	99.1	97.1	117.8	120.7	119.9	102.1	96.7	115.6	99.9	102.4	1.2075e+09	1.30979e+09	1.36444e+09	7.56375e+08	8.09811e+08	7.61102e+08	1.05392e+09	1.21088e+09	1.15227e+09	1.12935e+09	1.36978e+09	1.40374e+09	1.3946e+09	1.18799e+09
FALSE	High	IsMasterProtein	orf03604_1	3705240 3704194 fy26.complete.fna 3705240 3704194	0	99.049	48	13	217	13	1	348	39.5	6.3	458.69	13	0	96.9	96.2	87.2	68.3	70.6	78.9	84.2	87.6	73.8	151.7	179.8	173.3	103.1	102.3	91.5	86.7	83.9	83.9	1.5669e+08	1.55608e+08	1.40949e+08	1.10429e+08	1.14142e+08	1.27573e+08	1.36158e+08	1.41599e+08	1.19369e+08	2.45219e+08	2.90703e+08	2.802e+08	1.6671e+08	1.65411e+08
FALSE	High	IsMasterProtein	orf01891_1	1918244 1919218 fy26.complete.fna 1918244 1919218	0	98.94	42	12	433	12	1	324	35.4	5.71	989.25	12	0	92.2	102	89.5	94.1	84.3	81.5	103.6	95	109.5	104.4	105.4	111.7	109.2	112.1	94.9	96.9	102.9	111	4.60037e+08	5.09e+08	4.4656e+08	4.69988e+08	4.20582e+08	4.06752e+08	5.1695e+08	4.74461e+08	5.4667e+08	5.20983e+08	5.26005e+08	5.57499e+08	5.44995e+08	5.59816e+08
FALSE	High	IsMasterProtein	orf04405_1	4471848 4472708 fy26.complete.fna 4471848 4472708	0	98.658	54	9	142	9	1	286	31.2	6.4	397.45	9	0	49.8	53.2	49	158	188.1	184.6	69	66.2	172.7	111	142.9	123.2	65.5	64.6	75.2	70.6	69.1	87.4	2.86275e+07	3.05955e+07	2.81858e+07	9.07949e+07	1.081e+08	1.06106e+08	3.96715e+07	3.80308e+07	9.9246e+07	6.37931e+07	8.21291e+07	7.08159e+07	3.76387e+07	3.71442e+07
FALSE	High	IsMasterProtein	orf02067_1	2101105 2101671 fy26.complete.fna 2101105 2101671	0	98.651	81	9	208	9	1	188	20.4	5.15	625.39	9	0	99.7	110.2	102.1	79.3	65.3	64.7	99.2	100.5	89.2	86.8	97.1	106.2	90.7	102	94.3	140.2	134.4	138	1.50492e+08	1.663e+08	1.54122e+08	1.19667e+08	9.86003e+07	9.7665e+07	1.49614e+08	1.51676e+08	1.34529e+08	1.30966e+08	1.46576e+08	1.60183e+08	1.3687e+08	1.5387e+08
FALSE	High	IsMasterProtein	orf02758_1	2821213 2822472 fy26.complete.fna 2821213 2822472	0	98.615	45	14	167	14	1	419	47.6	5.11	418.11	14	0	76.1	88.4	89.6	121.8	129.5	129.4	93.6	101.2	94.4	96.8	81.5	107.7	100.5	99.8	70.7	94	94.2	130.8	4.5254e+07	5.26165e+07	5.32921e+07	7.24694e+07	7.7057e+07	7.69855e+07	5.57047e+07	6.02294e+07	5.61832e+07	5.75687e+07	4.84882e+07	6.40756e+07	5.97844e+07	5.93946e+07
FALSE	High	IsMasterProtein	orf02951_1	3012831 3011842 fy26.complete.fna 3012831 3011842	0	98.6	54	11	154	11	1	329	35.2	5.87	426.76	11	0	88	120.2	91.4	92.7	111.7	92.8	99.1	116	110.2	86.6	86	100.8	102.5	116	110	76.4	102.9	96.6	5.60961e+07	7.66785e+07	5.83107e+07	5.91375e+07	7.1266e+07	5.91626e+07	6.3176e+07	7.39978e+07	7.02675e+07	5.52056e+07	5.48711e+07	6.42707e+07	6.53823e+07	7.40131e+07
FALSE	High	IsMasterProtein	orf00930_1	934452 935444 fy26.complete.fna 934452 935444	0	98.572	40	8	156	8	1	330	36	6.35	520.7	8	0	108.5	95.9	105.3	62.6	54	63.8	123.7	110.6	136.8	113.4	99.2	112.4	94.9	93.3	91.2	97.7	96	140.8	2.10975e+08	1.86556e+08	2.048e+08	1.2165e+08	1.04907e+08	1.24037e+08	2.40469e+08	2.15038e+08	2.66021e+08	2.20551e+08	1.92874e+08	2.18484e+08	1.84441e+08	1.81472e+08
FALSE	High	IsMasterProtein	orf01120_1	1136458 1134299 fy26.complete.fna 1136458 1134299	0	98.556	29	19	146	19	1	719	80.8	9.22	316.31	19	0	85.1	77.8	68.4	163.2	182.4	194.3	69	87.2	74.1	81.9	104.6	90.8	87.3	85.3	93.4	99.1	91.8	64.4	5.04388e+07	4.61093e+07	4.05102e+07	9.66458e+07	1.08037e+08	1.15091e+08	4.0854e+07	5.16555e+07	4.39211e+07	4.85052e+07	6.1936e+07	5.37868e+07	5.16975e+07	5.05144e+07
FALSE	High	IsMasterProtein	orf02634_1	2693634 2694611 fy26.complete.fna 2693634 2694611	0	98.445	53	11	133	11	1	325	37	5.2	319.94	11	0	82.6	74.7	69.7	206.3	231.6	229.3	58.5	79.5	45.3	82.7	87.5	82.2	81.3	99.1	88.9	66.8	62.6	71.5	6.83819e+07	6.18033e+07	5.76581e+07	1.70679e+08	1.91611e+08	1.89738e+08	4.83883e+07	6.57868e+07	3.75117e+07	6.84153e+07	7.24229e+07	6.79911e+07	6.72633e+07	8.1978e+07
FALSE	High	IsMasterProtein	orf03021_1	3097986 3097192 fy26.complete.fna 3097986 3097192	0	98.428	56	10	128	10	1	264	30.4	5.39	375.19	10	0	67.8	52.3	64.5	171.9	175.7	183.9	79.2	69.7	76.2	134.6	138.6	121	82.6	81.3	74.8	81	62.9	82	4.7047e+07	3.62804e+07	4.47519e+07	1.1927e+08	1.21883e+08	1.27579e+08	5.49421e+07	4.83327e+07	5.28314e+07	9.33562e+07	9.61466e+07	8.39382e+07	5.73054e+07	5.64082e+07
FALSE	High	IsMasterProtein	orf03073_1	3153890 3154447 fy26.complete.fna 3153890 3154447	0	98.367	62	14	502	14	1	185	20.6	6.89	1212.9	14	0	99.3	98.8	97.9	136.4	137.3	114.2	78.6	89.5	97.7	98	102.2	106.1	84.4	91.7	95.7	93.6	96	82.6	3.07953e+09	3.06392e+09	3.03561e+09	4.23146e+09	4.25679e+09	3.54025e+09	2.43817e+09	2.7747e+09	3.03133e+09	3.04036e+09	3.17021e+09	3.29166e+09	2.61757e+09	2.84401e+09
FALSE	High	IsMasterProtein	orf03264_1	3363016 3362207 fy26.complete.fna 3363016 3362207	0	98.295	42	8	270	8	1	269	28.2	5.9	620.82	8	0	118.2	120.6	118.1	66.4	63.3	63	126	123.3	124.9	87	102.6	97.5	84.2	89	92.5	101.4	110.9	111.3	1.08493e+09	1.10775e+09	1.08406e+09	6.09473e+08	5.81268e+08	5.78335e+08	1.15657e+09	1.13257e+09	1.14646e+09	7.98585e+08	9.41787e+08	8.95231e+08	7.73543e+08	8.16878e+08
FALSE	High	IsMasterProtein	orf01252_1	1269263 1270003 fy26.complete.fna 1269263 1270003	0	98.251	57	12	145	12	1	246	27.2	5.86	435.19	12	0	64.6	73.4	51.8	211.1	254	235.2	81.1	81.3	85	89.8	85.2	78.2	77.8	83.5	70	61	59.1	57.9	9.13371e+07	1.03793e+08	7.32427e+07	2.98659e+08	3.59375e+08	3.32671e+08	1.14711e+08	1.15029e+08	1.20179e+08	1.27096e+08	1.20566e+08	1.10663e+08	1.10075e+08	1.1816e+08
FALSE	High	IsMasterProtein	orf02234_1	2283046 2284419 fy26.complete.fna 2283046 2284419	0	98.112	35	14	220	14	1	457	52.7	5.86	546.32	14	0	88.5	96.1	88.5	108.6	110.5	99.4	95.3	90.1	99.7	104.4	99	109.5	101	104	102.5	88.3	108.2	106.4	2.4585e+08	2.67079e+08	2.45905e+08	3.01735e+08	3.07044e+08	2.76125e+08	2.64761e+08	2.50342e+08	2.77018e+08	2.90049e+08	2.74951e+08	3.04169e+08	2.80537e+08	2.88962e+08
FALSE	High	IsMasterProtein	orf03641_1	3742948 3741212 fy26.complete.fna 3742948 3741212	0	97.91	31	14	190	14	1	578	63.1	5.52	469.03	14	0	81.6	75.2	65.7	243.1	182.2	231.2	54.5	60.2	56.6	80.5	75.5	92.6	78.7	80.3	89.2	90.2	87.6	74.8	1.03138e+08	9.50767e+07	8.30407e+07	3.07215e+08	2.30245e+08	2.92074e+08	6.8862e+07	7.60506e+07	7.15193e+07	1.01728e+08	9.54296e+07	1.16959e+08	9.9453e+07	1.01513e+08
FALSE	High	IsMasterProtein	orf01822_1	1843594 1844160 fy26.complete.fna 1843594 1844160	0	97.878	60	7	743	7	1	188	20.9	7.42	2498.22	7	0	118.2	130.5	109.3	36.6	38.8	29.7	128.4	127.2	112.2	103.2	98.1	77	122.2	126	115.5	124.1	106.2	96.7	5.7487e+09	6.34389e+09	5.31557e+09	1.78047e+09	1.88738e+09	1.4439e+09	6.24242e+09	6.18429e+09	5.45749e+09	5.01819e+09	4.76929e+09	3.74157e+09	5.94024e+09	6.12773e+09
FALSE	High	IsMasterProtein	orf01806_1	1827116 1824381 fy26.complete.fna 1827116 1824381	0	97.808	27	19	132	18	1	911	100.6	6.32	208.09	19	0	102.9	87.7	100.2	108.3	95	81.9	70.8	104	67.2	67.4	77.6	77.4	97.2	99	134.9	191.8	118.6	118.1	6.31891e+07	5.38398e+07	6.14721e+07	6.64611e+07	5.82926e+07	5.02532e+07	4.34557e+07	6.38242e+07	4.12526e+07	4.13765e+07	4.76521e+07	4.75193e+07	5.96819e+07	6.07573e+07
FALSE	High	IsMasterProtein	orf00982_1	982927 983937 fy26.complete.fna 982927 983937	0	97.808	47	11	205	11	1	336	35	5.17	581.49	11	0	88.5	94.9	106.7	98.6	99	97.7	90.7	104	101.5	96.7	100.8	102.7	102.4	112.4	106.6	92.6	104.7	99.7	1.15178e+08	1.23496e+08	1.38858e+08	1.28325e+08	1.28954e+08	1.27179e+08	1.18054e+08	1.35376e+08	1.32158e+08	1.25894e+08	1.31196e+08	1.33769e+08	1.33336e+08	1.46385e+08
FALSE	High	IsMasterProtein	orf02882_1	2941104 2942336 fy26.complete.fna 2941104 2942336	0	97.791	49	16	187	16	1	410	47.3	5.63	454.14	16	0	104.7	116.4	94	98.8	98.5	111.8	100.3	87.3	102.9	115	111.7	99	97.6	86.6	101.6	86.5	97	90.2	9.27919e+07	1.03138e+08	8.33586e+07	8.75903e+07	8.73137e+07	9.90786e+07	8.88681e+07	7.74062e+07	9.12196e+07	1.01928e+08	9.90137e+07	8.77837e+07	8.64984e+07	7.6791e+07
FALSE	High	IsMasterProtein	orf03034_1	3111034 3110183 fy26.complete.fna 3111034 3110183	0	97.698	49	14	341	14	1	283	31.5	6.28	843.61	14	0	105.8	115.7	108.2	55.4	71.4	63.3	106.7	104.5	76	108.2	112.5	110.6	103.3	106	105.7	109.4	119.4	118	6.72676e+08	7.35852e+08	6.8792e+08	3.52261e+08	4.53838e+08	4.02405e+08	6.78771e+08	6.64707e+08	4.83115e+08	6.88168e+08	7.15681e+08	7.03217e+08	6.57159e+08	6.74453e+08
FALSE	High	IsMasterProtein	orf01904_1	1930295 1928973 fy26.complete.fna 1930295 1928973	0	97.608	47	16	134	16	1	440	49.7	6.1	322.9	16	0	114.3	82.4	100.2	100.4	119.9	110.8	85.7	115.9	109.1	86.7	106.1	92.9	93	107.6	71.3	89	109.9	104.9	5.46642e+07	3.94001e+07	4.78927e+07	4.80273e+07	5.73144e+07	5.2988e+07	4.09594e+07	5.54165e+07	5.21722e+07	4.14561e+07	5.07196e+07	4.44315e+07	4.44633e+07	5.1466e+07
FALSE	High	IsMasterProtein	orf02720_1	2785507 2784560 fy26.complete.fna 2785507 2784560	0	97.595	48	11	114	11	1	315	34.6	8.43	305.24	11	0	97	106	102.1	66.5	89.2	88.6	101.8	101.1	96.2	124.2	127.1	114.7	89.7	116.1	100.2	104.2	85.3	90.1	5.3755e+07	5.87369e+07	5.6573e+07	3.68848e+07	4.94166e+07	4.90916e+07	5.64282e+07	5.60172e+07	5.32971e+07	6.88486e+07	7.04668e+07	6.35723e+07	4.97294e+07	6.43661e+07
FALSE	High	IsMasterProtein	orf03644_1	3744839 3746200 fy26.complete.fna 3744839 3746200	0	97.574	37	14	144	14	1	453	50	10.05	368.99	14	0	97.8	111.8	111.9	119.2	110.1	98.5	86	95	77.6	92.3	102.2	108.1	102.4	107.2	92.2	96.6	88.2	102.9	1.02219e+08	1.16809e+08	1.1697e+08	1.24566e+08	1.15038e+08	1.02877e+08	8.98813e+07	9.9308e+07	8.10661e+07	9.64001e+07	1.06802e+08	1.12974e+08	1.06957e+08	1.11978e+08
FALSE	High	IsMasterProtein	orf02120_1	2163748 2164677 fy26.complete.fna 2163748 2164677	0	97.526	38	9	175	9	1	309	34.1	5.8	484.6	9	0	79.5	108.9	109.5	30.5	22.8	37.6	107.6	112.1	82.4	91.5	108.6	97.7	172.6	164.5	162.4	104	100.7	107.3	1.898e+08	2.60086e+08	2.6164e+08	7.27829e+07	5.43515e+07	8.98635e+07	2.57032e+08	2.67856e+08	1.96921e+08	2.18613e+08	2.59443e+08	2.33329e+08	4.12252e+08	3.92989e+08
FALSE	High	IsMasterProtein	orf02235_1	2286188 2284779 fy26.complete.fna 2286188 2284779	0	97.447	38	16	193	16	1	469	52.3	6.54	447.04	16	0	113.3	105.9	74.9	100.6	97.3	89.3	65.2	110.2	90.6	120.6	105.5	128.2	101.9	116.6	113.5	97.2	81.4	87.7	1.17846e+08	1.10159e+08	7.78931e+07	1.04567e+08	1.01222e+08	9.28491e+07	6.78207e+07	1.14602e+08	9.42394e+07	1.25363e+08	1.09725e+08	1.3327e+08	1.05998e+08	1.21217e+08
FALSE	High	IsMasterProtein	orf00723_1	753907 755187 fy26.complete.fna 753907 755187	0	97.41	38	13	169	13	1	426	49	7.96	406.3	13	0	110.9	119.6	108.5	54.4	64.1	61.3	97.6	107.9	106.4	121.7	106.8	100.3	114	102.2	109	101.2	100.3	113.8	1.35991e+08	1.46719e+08	1.33124e+08	66774524	7.86158e+07	7.51686e+07	1.19725e+08	1.32331e+08	1.30568e+08	1.49292e+08	1.30964e+08	1.22995e+08	1.39862e+08	1.25376e+08
FALSE	High	IsMasterProtein	orf02413_1	2476833 2477441 fy26.complete.fna 2476833 2477441	0	97.396	71	11	259	11	1	202	22.3	6.71	704.26	11	0	129.4	123.9	115.1	90.7	75.4	86.9	107.6	116.3	99.6	64.9	120	103.7	127.4	93.7	123.2	70.4	79.2	72.7	2.83387e+08	2.71305e+08	2.52027e+08	1.98571e+08	1.65043e+08	1.90369e+08	2.35728e+08	2.54739e+08	2.18062e+08	1.42063e+08	2.628e+08	2.27011e+08	2.79012e+08	2.05174e+08
FALSE	High	IsMasterProtein	orf04170_1	4248559 4247816 fy26.complete.fna 4248559 4247816	0	96.844	65	12	242	12	1	247	27.8	5.77	576	12	0	92.1	103.6	94.1	106.6	105.6	126.6	114.7	100.4	92.2	90.4	106.9	108.3	97	90.4	92.3	94.8	98.8	85.3	1.368e+08	1.53781e+08	1.39712e+08	1.58275e+08	1.56729e+08	1.88034e+08	1.70295e+08	1.49048e+08	1.36919e+08	1.34195e+08	1.58733e+08	1.60837e+08	1.44075e+08	1.34222e+08
FALSE	High	IsMasterProtein	orf01654_1	1668371 1667781 fy26.complete.fna 1668371 1667781	0	96.841	67	6	320	6	1	196	20.8	5.05	1037.96	6	0	92.2	91.2	88.5	100.6	120.4	134.3	102.4	97.9	107.4	90.7	91.2	90	104.8	108.8	98.7	101.5	81.2	98.4	4.06598e+08	4.02039e+08	3.9022e+08	4.43625e+08	5.30739e+08	5.92148e+08	4.51601e+08	4.31893e+08	4.73427e+08	3.99941e+08	4.02232e+08	3.96864e+08	4.62139e+08	4.7956e+08
FALSE	High	IsMasterProtein	orf01220_1	1242747 1243451 fy26.complete.fna 1242747 1243451	0	96.742	63	11	196	11	1	234	25.8	6.55	534.58	11	0	95.5	99.8	104.4	89.3	103.7	87.8	94.5	110.7	91.8	117.3	130.3	120.8	111.6	105.2	102	77.4	81.1	76.7	1.25902e+08	1.31547e+08	1.3757e+08	1.17774e+08	1.36728e+08	1.15795e+08	1.24591e+08	1.45984e+08	1.21054e+08	1.5469e+08	1.71711e+08	1.59191e+08	1.47158e+08	1.38648e+08
FALSE	High	IsMasterProtein	orf03428_1	3520473 3519520 fy26.complete.fna 3520473 3519520	0	96.468	56	15	133	15	1	317	35.5	5.78	325.22	15	0	83.5	75	72	124.2	172	123.9	120.7	108.4	93.6	112.6	130	121	77.7	112	75.4	81.3	68.9	47.8	5.62815e+07	5.05932e+07	4.85536e+07	8.37609e+07	1.15981e+08	8.35714e+07	8.13934e+07	7.31112e+07	6.31002e+07	7.59026e+07	8.76562e+07	8.15978e+07	5.24083e+07	7.55275e+07
FALSE	High	IsMasterProtein	orf02184_1	2234326 2236323 fy26.complete.fna 2234326 2236323	0	96.211	38	19	90	18	1	665	72.9	5.88	156.47	19	0	137.8	69.1	112.4	151.7	115.1	114.3	81	101.4	120.2	68.5	84.1	98.3	75.6	83.2	101.5	137	54.9	94	3.79915e+07	1.90388e+07	3.09965e+07	4.18262e+07	3.17251e+07	3.15253e+07	2.23297e+07	2.79561e+07	3.31305e+07	1.88946e+07	2.31954e+07	2.70982e+07	2.08381e+07	2.29295e+07
FALSE	High	IsMasterProtein	orf02345_1	2402836 2403381 fy26.complete.fna 2402836 2403381	0	96.204	61	9	279	9	1	181	20.5	6.81	710.5	9	0	101.6	104.2	92.9	82.3	88.3	87.4	98.7	96.6	85.6	106.5	107.5	107.9	107.8	102.3	103.4	107.2	110.3	109.6	6.91357e+08	7.08782e+08	6.32187e+08	5.60026e+08	6.00801e+08	5.94779e+08	6.71668e+08	6.57429e+08	5.82547e+08	7.24593e+08	7.31821e+08	7.34373e+08	7.3372e+08	6.96121e+08
FALSE	High	IsMasterProtein	orf03967_1	4082724 4081588 fy26.complete.fna 4082724 4081588	0	96.171	47	14	154	14	1	378	43	5.3	403.44	14	0	77.4	66.1	65.9	205.6	242.8	222	67	61.3	71.8	127	102.3	95.9	74	73.8	72.2	53.1	59.3	62.6	8.66919e+07	7.40418e+07	7.3846e+07	2.304e+08	2.72132e+08	2.48788e+08	7.50537e+07	6.87516e+07	8.04098e+07	1.42304e+08	1.14636e+08	1.0746e+08	8.29346e+07	8.27086e+07
FALSE	High	IsMasterProtein	orf00072_1	79650 78817 fy26.complete.fna 79650 78817	0	96.06	54	13	295	12	1	277	30.7	8.1	681.73	13	1	104.3	97.8	108.8	41.1	44.8	47.8	106.8	114.5	124.4	111.7	126.4	131.1	113.8	108.2	101.6	107.1	103.1	106.7	2.29905e+08	2.1554e+08	2.39874e+08	9.06359e+07	9.883e+07	1.05353e+08	2.35472e+08	2.52341e+08	2.74277e+08	2.46279e+08	2.78577e+08	2.89089e+08	2.50953e+08	2.38409e+08
FALSE	High	IsMasterProtein	orf02699_1	2759955 2758612 fy26.complete.fna 2759955 2758612	0	95.757	36	12	94	12	1	447	49.7	4.91	242.31	12	0	89.8	86.4	93.5	48.9	33.9	46.2	86.1	138	101.3	86.6	94.9	118.9	111.7	121.3	102.3	176.2	146.9	117.1	5.942e+07	5.71534e+07	6.18953e+07	3.23672e+07	2.24168e+07	3.05602e+07	5.70034e+07	9.13168e+07	6.69997e+07	5.73229e+07	6.28148e+07	7.86818e+07	7.3884e+07	8.02691e+07
FALSE	High	IsMasterProtein	orf02349_1	2405532 2405897 fy26.complete.fna 2405532 2405897	0	95.524	61	10	2034	10	1	121	12.3	4.65	6844.24	10	0	86.8	97.7	98.2	134.9	124.1	112.3	94.3	96.2	86.3	93	99.6	98.9	94.7	97.5	87.1	93.5	103.6	101.2	7.44789e+09	8.38425e+09	8.42803e+09	1.15759e+10	1.06497e+10	9.63671e+09	8.09347e+09	8.25018e+09	7.40773e+09	7.98257e+09	8.54474e+09	8.48285e+09	8.12662e+09	8.3623e+09
FALSE	High	IsMasterProtein	orf01190_1	1216788 1215769 fy26.complete.fna 1216788 1215769	0	95.371	68	17	165	17	1	339	37.3	6.76	320.23	17	0	90	76.7	78.4	141.1	181.1	152.4	81.6	79.1	104.3	100.1	107	108.8	84	101.2	80.6	80.2	73.4	79.7	1.10969e+08	9.45152e+07	9.66961e+07	1.73963e+08	2.23238e+08	1.87924e+08	1.00657e+08	9.75455e+07	1.28616e+08	1.23437e+08	1.31924e+08	1.34154e+08	1.03547e+08	1.24754e+08
FALSE	High	IsMasterProtein	orf03746_1	3854629 3858672 fy26.complete.fna 3854629 3858672	0	95.359	20	20	83	20	1	1347	148.8	5.01	193.65	20	0	101.9	106.5	114	68.3	46.4	73.8	124.6	128.1	49.6	96.3	117.4	126.8	119.8	109.7	111.4	119.6	88.2	97.6	7.95869e+08	8.311e+08	8.89834e+08	5.33051e+08	3.62071e+08	5.76217e+08	9.7301e+08	9.99991e+08	3.87086e+08	7.51561e+08	9.16563e+08	9.9008e+08	9.35086e+08	8.56766e+08
FALSE	High	IsMasterProtein	orf04338_1	4404863 4404030 fy26.complete.fna 4404863 4404030	0	95.315	55	10	198	10	1	277	31.2	6.43	557.29	10	0	123.6	108.8	115.7	35.1	45.8	44.5	109	116.8	118.2	91.2	101.6	101.1	111.1	111.8	116.9	119	112.5	117.1	1.5651e+08	1.37793e+08	1.46513e+08	4.44804e+07	5.79517e+07	5.63954e+07	1.38036e+08	1.47893e+08	1.49659e+08	1.1542e+08	1.28562e+08	1.28023e+08	1.40663e+08	1.41501e+08
FALSE	High	IsMasterProtein	orf00198_1	208270 208992 fy26.complete.fna 208270 208992	0	95.246	57	12	156	12	1	240	27.6	5.76	423.76	12	0	111.7	112.9	110.8	54.8	53.3	57	96.4	105.5	101.1	114	118.7	108.7	110.9	107.6	97.9	112.9	105	120.9	7.24489e+07	7.31672e+07	7.18371e+07	3.55542e+07	3.45849e+07	3.69457e+07	6.2515e+07	6.83672e+07	6.55156e+07	7.39072e+07	7.69509e+07	7.04435e+07	7.18925e+07	6.97524e+07
FALSE	High	IsMasterProtein	orf04131_1	4212518 4213183 fy26.complete.fna 4212518 4213183	0	95.082	58	8	192	7	1	221	25	4.59	510.22	8	0	94.5	101.8	80.6	124.4	153.3	144	125.5	144	130.2	104.3	83.1	93.5	121	82.1	48.6	96.8	38.3	34.1	9.96675e+07	1.07402e+08	8.49857e+07	1.31201e+08	1.61745e+08	1.51872e+08	1.32434e+08	1.51884e+08	1.37298e+08	1.09998e+08	8.76929e+07	9.86447e+07	1.27651e+08	8.66132e+07
FALSE	High	IsMasterProtein	orf00133_1	133394 134464 fy26.complete.fna 133394 134464	0	94.994	51	14	192	14	1	356	39.3	5.08	441.49	14	0	100.7	106.3	106.4	55.9	117.7	52.4	105.9	106.6	111.6	91.6	85.6	87.6	107.1	106.6	105.1	113.1	107	132.8	1.54791e+08	1.63479e+08	1.63642e+08	8.5961e+07	1.81046e+08	8.05834e+07	1.62802e+08	1.63875e+08	1.716e+08	1.40874e+08	1.316e+08	1.3469e+08	1.64641e+08	1.63925e+08
FALSE	High	IsMasterProtein	orf00674_1	691667 692137 fy26.complete.fna 691667 692137	0	94.91	78	10	312	10	1	156	17.6	5.24	822.74	10	0	115.9	103	104.5	62.8	64.5	65.2	104.7	111.2	110.1	112.5	109.6	113.6	127.7	112.8	109.3	100.2	86.2	86.2	6.66623e+08	5.9236e+08	6.01003e+08	3.61062e+08	3.70871e+08	3.74825e+08	6.02163e+08	6.39293e+08	6.33308e+08	6.47116e+08	6.30361e+08	6.53405e+08	7.34251e+08	6.48683e+08
FALSE	High	IsMasterProtein	orf04458_1	4531209 4530649 fy26.complete.fna 4531209 4530649	0	94.865	55	11	199	11	1	186	21.9	6.68	540.94	11	0	87.9	84.5	78.1	122.9	140.4	138.5	110.7	93.9	93	71.8	85.1	83.7	92.3	99.5	86.8	121.6	105.3	104.2	1.41063e+08	1.35617e+08	1.25338e+08	1.97385e+08	2.25405e+08	2.22371e+08	1.77759e+08	1.5082e+08	1.49275e+08	1.15271e+08	1.36618e+08	1.34345e+08	1.48127e+08	1.59768e+08
FALSE	High	IsMasterProtein	orf04663_1	4751785 4753770 fy26.complete.fna 4751785 4753770	0	94.805	31	17	95	17	1	661	74.7	6.93	164.33	17	0	123.1	107.5	109.4	27.6	286.2	27.3	87.9	84.2	78.5	95.9	88.1	104.2	111.3	106.1	104.7	83.9	73.6	100.5	6.88225e+07	6.00899e+07	6.11343e+07	1.54186e+07	1.59961e+08	1.5283e+07	4.91424e+07	4.70393e+07	4.38743e+07	5.36196e+07	4.92658e+07	5.82175e+07	6.22216e+07	5.92776e+07
FALSE	High	IsMasterProtein	orf00349_1	359738 359043 fy26.complete.fna 359738 359043	0	94.648	51	8	182	8	1	231	25.8	6.18	487.05	8	0	104.8	101.7	102.2	103.2	101.3	85.8	100.5	97.8	101	108.1	129.6	128.2	104.5	102.9	92.6	63.7	75.8	96.3	1.57589e+08	1.5288e+08	1.53588e+08	1.55216e+08	1.52301e+08	1.28965e+08	1.51045e+08	1.47027e+08	1.51794e+08	1.62518e+08	1.94842e+08	1.92731e+08	1.57104e+08	1.54665e+08
FALSE	High	IsMasterProtein	orf01504_1	1535911 1535102 fy26.complete.fna 1535911 1535102	0	94.642	53	10	196	10	1	269	29.1	6.64	519.51	10	0	84.1	100	102.2	101.5	116	101.8	89.8	105.8	106.1	113.9	112.7	110.7	90.3	92.5	99.9	81.7	101.9	89	8.41154e+07	1.00015e+08	1.02197e+08	1.0157e+08	1.16027e+08	1.0186e+08	8.98163e+07	1.05873e+08	1.06123e+08	1.13981e+08	1.12772e+08	1.10777e+08	9.03766e+07	9.25048e+07
FALSE	High	IsMasterProtein	orf00721_1	751914 752717 fy26.complete.fna 751914 752717	0	94.436	60	14	281	14	1	267	29.2	6.96	762.34	14	0	87.3	97.3	86.6	131.3	132	130.6	80.6	85.3	98	108	107.1	104.9	87.7	78.9	81.2	100.9	110.9	91.4	2.16401e+08	2.4106e+08	2.14457e+08	3.25357e+08	3.27163e+08	3.23559e+08	1.99658e+08	2.11287e+08	2.42792e+08	2.67673e+08	2.65346e+08	2.59955e+08	2.17304e+08	1.95433e+08
FALSE	High	IsMasterProtein	orf01890_1	1917481 1918140 fy26.complete.fna 1917481 1918140	0	94.423	68	7	186	7	1	219	22.2	9.8	700.4	7	0	57.7	47.2	51.4	323.3	365.9	305.5	61	52.1	50.8	41.2	43.6	43.8	53.3	64.8	100.6	42.3	43.3	52.2	1.03674e+08	8.47385e+07	9.22702e+07	5.80832e+08	6.57264e+08	5.4878e+08	1.09638e+08	9.36606e+07	9.1248e+07	7.40586e+07	7.82456e+07	7.86505e+07	9.58175e+07	1.16412e+08
FALSE	High	IsMasterProtein	orf00796_1	831429 830836 fy26.complete.fna 831429 830836	0	94.338	58	9	250	9	1	197	21.8	4.72	722.95	9	0	99	97.6	98.9	97.2	94.6	95	106	107.6	109	85.4	83.5	87	102.8	102.8	108.1	107.4	111.3	106.6	1.24322e+09	1.2265e+09	1.24253e+09	1.22067e+09	1.18876e+09	1.19401e+09	1.3314e+09	1.35158e+09	1.36993e+09	1.07349e+09	1.04943e+09	1.09248e+09	1.2919e+09	1.29182e+09
FALSE	High	IsMasterProtein	orf00979_1	980674 981546 fy26.complete.fna 980674 981546	0	94.208	46	9	161	9	1	290	31.5	5.63	487.94	9	0	89.8	89.9	96.6	122.2	123.2	144.9	85.5	87.3	67.6	97.5	101.9	94	101.2	99.3	101.3	101.7	85.3	110.6	8.80728e+07	8.81587e+07	9.48224e+07	1.1993e+08	1.20865e+08	1.42217e+08	8.39212e+07	8.56999e+07	6.62877e+07	9.56565e+07	1.00028e+08	9.22575e+07	9.93286e+07	9.73976e+07
FALSE	High	IsMasterProtein	orf02405_1	2469464 2470804 fy26.complete.fna 2469464 2470804	0	94.208	44	13	143	13	1	446	49.9	5.02	405.22	13	0	93.5	91.5	103	132.6	157.9	146	85.2	107.3	77.5	110.4	101	102.9	86.5	106.1	94.6	74.5	70.3	59.2	1.26968e+08	1.24271e+08	1.39916e+08	180078069	2.14532e+08	1.98299e+08	1.15795e+08	1.45751e+08	1.05263e+08	1.49932e+08	1.37206e+08	1.39808e+08	1.17525e+08	1.441e+08
FALSE	High	IsMasterProtein	orf01491_1	1524949 1526382 fy26.complete.fna 1524949 1526382	0	94.184	43	15	137	15	1	477	51.8	8.79	319.22	15	0	128.7	128.1	119.2	91.1	72.2	125.7	99.3	111.3	72.7	103.8	96.4	80.4	112.7	75.7	100.1	80.4	110	92.1	7.07129e+07	7.03853e+07	6.55167e+07	5.00488e+07	3.96891e+07	6.90868e+07	5.45932e+07	6.11411e+07	3.99634e+07	5.70543e+07	5.29932e+07	4.4187e+07	6.19465e+07	4.16019e+07
FALSE	High	IsMasterProtein	orf01356_1	1382323 1383483 fy26.complete.fna 1382323 1383483	0	94.072	42	15	200	15	1	386	44.9	4.78	390.53	15	0	148.7	120.5	118.3	104.5	45.8	93.1	94.4	89.8	49.1	90.2	123	89.7	89	102.5	90.1	140.2	98.3	113	9.12106e+08	7.3904e+08	7.25415e+08	6.4126e+08	2.81213e+08	5.70868e+08	5.78838e+08	5.50816e+08	3.01207e+08	5.5331e+08	7.54585e+08	5.50183e+08	5.46226e+08	6.28563e+08
FALSE	High	IsMasterProtein	orf03045_1	3121357 3119993 fy26.complete.fna 3121357 3119993	0	94.055	48	21	205	21	1	454	52.5	9.54	427.75	21	0	91.5	73.5	84	166.6	173.4	180	88.3	72.9	94.9	66.3	86.6	83.9	96.1	83.2	100.5	84.4	91.6	82.3	1.27587e+08	1.02545e+08	1.17195e+08	2.32369e+08	2.4187e+08	2.51121e+08	1.23129e+08	1.01687e+08	1.32439e+08	9.24761e+07	1.2082e+08	1.17004e+08	1.34039e+08	1.16093e+08
FALSE	High	IsMasterProtein	orf03520_1	3618346 3619521 fy26.complete.fna 3618346 3619521	0	93.971	38	11	180	11	1	391	42.9	7.37	449.1	11	0	126.4	123.6	123.6	39.3	39.3	46.8	105.5	90.8	89.9	113.3	104.1	100.5	110.2	106.5	135.8	115.7	110.9	117.7	1.65392e+08	1.61667e+08	1.61679e+08	5.13566e+07	5.1374e+07	6.12075e+07	1.38018e+08	1.18841e+08	1.17593e+08	1.48186e+08	1.36221e+08	1.31418e+08	1.44218e+08	1.39351e+08
FALSE	High	IsMasterProtein	orf00495_1	519092 518007 fy26.complete.fna 519092 518007	0	93.823	36	10	158	10	1	361	39.1	6.38	414.89	10	0	64.3	87.2	114	68.1	77.2	77.1	104.6	115	89.1	115.8	89.2	133.3	101.6	120.9	96.2	82.7	119.2	144.5	5.61983e+07	7.62878e+07	9.96804e+07	5.95591e+07	6.75642e+07	6.74652e+07	9.14579e+07	1.00597e+08	7.79607e+07	1.01273e+08	7.79979e+07	1.16624e+08	8.88791e+07	1.05764e+08
FALSE	High	IsMasterProtein	orf03927_1	4043748 4043125 fy26.complete.fna 4043748 4043125	0	93.672	53	8	192	8	1	207	23.2	6.29	553.62	8	0	124.6	108.2	104.3	49.3	45.6	45.9	108.8	111.5	115.5	115.6	126.9	127.8	106.1	121.6	105.5	114.6	75.8	92.3	3.19985e+08	2.77857e+08	2.67884e+08	1.26595e+08	1.16972e+08	1.17885e+08	2.79415e+08	2.86224e+08	2.96554e+08	2.9676e+08	3.25734e+08	3.28126e+08	2.72358e+08	3.12207e+08
FALSE	High	IsMasterProtein	orf04646_1	4732061 4731393 fy26.complete.fna 4732061 4731393	0	93.635	55	13	292	13	1	222	25.5	5.49	731.51	13	0	106.4	104.5	103.7	81.8	71.8	76.2	106	113.4	113.5	108.5	118.3	103.7	99	96.6	89.1	102	104.2	101.5	4.25411e+08	4.17781e+08	4.14387e+08	3.27082e+08	2.87035e+08	3.04532e+08	4.23938e+08	4.53176e+08	4.53809e+08	4.33665e+08	4.72939e+08	4.14446e+08	3.95697e+08	3.86073e+08
FALSE	High	IsMasterProtein	orf01688_1	1703023 1701935 fy26.complete.fna 1703023 1701935	0	93.623	48	13	205	13	1	362	38.8	5.86	520.62	13	0	102.5	99.9	110.8	95.2	106.3	117.9	73.3	102.3	105.2	114.1	105.3	105.4	97.4	98.7	100.8	92.8	94	78.2	1.60756e+08	1.56667e+08	1.73622e+08	1.49243e+08	1.66569e+08	1.8486e+08	1.14947e+08	1.60317e+08	1.64978e+08	1.78875e+08	1.65057e+08	1.65209e+08	1.52655e+08	1.54692e+08
FALSE	High	IsMasterProtein	orf02959_1	3026393 3024891 fy26.complete.fna 3026393 3024891	0	93.609	33	14	180	14	1	500	56.1	6.42	389.14	14	0	91.8	115.3	117.9	109.1	63.9	115.8	97.5	108.3	82.2	103.4	98.2	110.6	80.6	90.5	110.8	104.2	100.6	99.3	8.42725e+07	1.05824e+08	1.08159e+08	1.00087e+08	5.86394e+07	1.06212e+08	8.94863e+07	9.93932e+07	7.54455e+07	9.48747e+07	9.01266e+07	1.01525e+08	7.39753e+07	8.30229e+07
FALSE	High	IsMasterProtein	orf00273_1	274133 273024 fy26.complete.fna 274133 273024	0	93.561	37	12	305	12	1	369	39.9	6.3	672.31	12	0	85.7	104.9	95.3	112.9	96.3	96.2	101.8	108	113.3	83.8	79	68.9	119.5	110.7	100.9	112.4	103.6	106.8	4.12787e+08	5.05059e+08	4.58777e+08	5.43733e+08	4.6356e+08	4.63223e+08	4.90407e+08	5.20201e+08	5.45722e+08	4.03802e+08	3.80638e+08	3.31977e+08	5.75659e+08	5.33011e+08
FALSE	High	IsMasterProtein	orf00595_1	612290 611325 fy26.complete.fna 612290 611325	0	93.528	38	10	256	10	1	321	34.7	6.52	661.45	10	0	118.8	113.3	91.3	81.4	93.5	94.8	82.9	97.7	86.8	123.2	112.7	103.6	117.7	99.7	88.9	112.4	98.9	82.5	4.83511e+08	4.61407e+08	3.71525e+08	3.31593e+08	3.80784e+08	3.85815e+08	3.37341e+08	3.97781e+08	3.53253e+08	5.01689e+08	4.58788e+08	4.21742e+08	4.79113e+08	4.06099e+08
FALSE	High	IsMasterProtein	orf03357_1	3454390 3455094 fy26.complete.fna 3454390 3455094	0	93.45	49	11	438	11	1	234	25.8	6.95	998.85	11	0	110	100.6	100.6	86.6	78.8	84.6	108.9	106.6	98.5	99.1	102.9	102.4	108.8	95.6	110.5	103.4	100.4	101.7	2.32402e+09	2.12644e+09	2.12598e+09	1.82967e+09	1.66468e+09	1.78789e+09	2.30112e+09	2.25288e+09	2.08184e+09	2.09494e+09	2.17513e+09	2.16378e+09	2.29943e+09	2.02132e+09
FALSE	High	IsMasterProtein	orf00670_1	688807 688094 fy26.complete.fna 688807 688094	0	93.413	72	15	226	15	1	237	27	5.16	501.29	15	0	88.9	112	84.7	95	112.8	103	98.1	78.7	89.8	101.9	97.9	83.4	107.9	110.1	92.8	106.9	115.3	121	2.44246e+08	3.07615e+08	2.32664e+08	2.60983e+08	3.09836e+08	2.82879e+08	2.69543e+08	2.16353e+08	2.46829e+08	2.79936e+08	2.6896e+08	2.29015e+08	2.96529e+08	3.02392e+08
FALSE	High	IsMasterProtein	orf03883_1	4002936 4003469 fy26.complete.fna 4002936 4003469	0	93.287	92	10	155	10	1	177	18.9	5.72	457.1	10	0	92.4	121.2	97.5	45.7	60.5	46	124.1	120.9	124.7	115.1	109.4	124.7	99.2	109.1	105.9	114	92.9	96.8	1.8026e+08	2.36617e+08	1.90215e+08	8.91742e+07	1.17991e+08	8.97077e+07	2.42137e+08	2.36033e+08	2.43359e+08	2.24612e+08	2.13567e+08	2.43436e+08	1.93597e+08	2.12843e+08
FALSE	High	IsMasterProtein	orf00383_1	395385 392536 fy26.complete.fna 395385 392536	0	93.248	28	20	90	20	1	949	106.5	6.25	193.12	20	0	47.9	51.5	50.8	155.2	200.4	106.8	128.5	96	134.1	200.8	99.7	80.1	62.2	107	65.6	58.7	106.4	48.3	1.85987e+07	2.00152e+07	1.9735e+07	6.02501e+07	7.78e+07	4.14492e+07	4.98953e+07	3.72907e+07	5.20645e+07	7.79471e+07	3.8714e+07	3.11128e+07	2.41537e+07	4.15485e+07
FALSE	High	IsMasterProtein	orf00332_1	342750 341620 fy26.complete.fna 342750 341620	0	92.889	47	12	213	12	1	376	39.7	4.94	526.14	12	0	97.4	80.9	87.1	150.9	135.3	159.5	88	97.2	73.2	110.1	115.6	121.8	79.8	81.3	87.7	88.4	77.4	68.4	2.47478e+08	2.05635e+08	2.21224e+08	3.83328e+08	3.43679e+08	4.05107e+08	2.23606e+08	2.46855e+08	1.8594e+08	2.79643e+08	2.93658e+08	3.09464e+08	2.02703e+08	2.06422e+08
FALSE	High	IsMasterProtein	orf01967_1	2000770 2001981 fy26.complete.fna 2000770 2001981	0	92.834	41	14	118	14	1	403	44.5	9.83	286.44	14	0	82.1	72.7	80.1	180.4	211	186.2	69.7	78.1	72.8	89.8	78.5	86	70.9	57.5	77.6	84.5	111.7	110.3	5.23295e+07	4.63329e+07	5.10439e+07	1.149e+08	1.34419e+08	1.18636e+08	4.44148e+07	4.97642e+07	4.63929e+07	5.71819e+07	5.00201e+07	5.47613e+07	4.51649e+07	3.66237e+07
FALSE	High	IsMasterProtein	orf04422_1	4489599 4490366 fy26.complete.fna 4489599 4490366	0	92.738	49	9	251	9	1	255	26.7	5.59	688.7	9	0	117	109	118.5	72.8	68.3	63.5	122.7	134.9	134.2	90.2	75.5	79.1	93	91.1	106.3	90	101.4	132.7	5.62665e+08	5.24536e+08	5.70057e+08	3.50081e+08	3.28434e+08	3.05328e+08	5.90148e+08	6.48992e+08	6.457e+08	4.33728e+08	3.63358e+08	3.80721e+08	4.4749e+08	4.38254e+08
FALSE	High	IsMasterProtein	orf02610_1	2672711 2671446 fy26.complete.fna 2672711 2671446	0	92.524	39	15	146	3	1	421	47.9	9.67	329.4	15	11	103.7	79.6	95.3	225.6	228.2	201.3	89.8	103	67.1	77.6	82.1	68	90.1	62.6	59.5	62.9	48.1	55.5	7.50927e+07	5.76422e+07	6.89689e+07	1.63317e+08	1.6523e+08	1.4577e+08	6.49783e+07	7.45575e+07	4.85935e+07	5.62119e+07	5.94086e+07	4.92097e+07	6.52563e+07	4.52953e+07
FALSE	High	IsMasterProtein	orf01689_1	1703757 1703080 fy26.complete.fna 1703757 1703080	0	92.503	58	11	319	11	1	225	25.3	5.4	895.21	11	0	84	95.5	96.6	114.8	105	118.9	92.3	100.4	91.6	100.7	114.4	113.9	97.8	103.2	101.2	85.6	89.1	94.9	3.21106e+08	3.6477e+08	3.69299e+08	4.38746e+08	4.01134e+08	4.54463e+08	3.52865e+08	3.83733e+08	3.49996e+08	3.8495e+08	4.37022e+08	4.35259e+08	3.73607e+08	3.94256e+08
FALSE	High	IsMasterProtein	orf01474_1	1504915 1504031 fy26.complete.fna 1504915 1504031	0	92.451	44	10	167	10	1	294	33.6	4.74	523.64	10	0	95.4	115.4	104.2	87.9	97.9	73.1	88.7	123.7	83.1	82.1	115.1	106.9	98.5	119.7	90	112.9	98.3	107	6.21036e+07	7.51747e+07	6.78423e+07	5.72683e+07	6.37735e+07	4.76184e+07	5.77465e+07	8.05282e+07	5.41234e+07	5.34877e+07	7.49322e+07	6.9639e+07	6.41663e+07	7.79604e+07
FALSE	High	IsMasterProtein	orf02392_1	2456578 2455229 fy26.complete.fna 2456578 2455229	0	92.35	46	15	147	15	1	449	48.5	5.11	359.71	15	0	119.1	99.6	122.6	55.7	53.5	55.1	119.9	113.4	127.3	128.5	105.8	110	93.9	81.1	104.1	96.9	103.8	109.6	7.56653e+07	6.32455e+07	7.79048e+07	3.54125e+07	3.39861e+07	3.499e+07	7.61849e+07	7.20471e+07	8.08478e+07	8.16585e+07	6.72257e+07	6.98608e+07	5.96473e+07	5.15467e+07
FALSE	High	IsMasterProtein	orf02339_1	2397821 2396721 fy26.complete.fna 2397821 2396721	0	92.257	49	13	154	13	1	366	41.9	6.34	341.52	13	0	62.9	41.5	58	246.5	247.1	265.2	75.4	65.1	60.7	74.4	68.3	73.3	67.2	69.7	84.3	67.8	85.3	87.3	6.99303e+07	4.61749e+07	6.44799e+07	2.74252e+08	2.74831e+08	2.95014e+08	8.39276e+07	7.23818e+07	6.75026e+07	8.27763e+07	7.59482e+07	8.15027e+07	7.46955e+07	7.75663e+07
FALSE	High	IsMasterProtein	orf01903_1	1928901 1927447 fy26.complete.fna 1928901 1927447	0	92.239	39	14	80	14	1	484	52.6	6.13	219.08	14	0	105.4	123.7	123.8	56.6	57	64	114.9	141.4	84.7	116.6	117.9	116.1	114.2	104	116.5	114	66.3	62.9	4.25177e+07	4.98957e+07	4.99316e+07	2.28403e+07	2.29745e+07	2.58032e+07	4.63174e+07	5.70201e+07	3.41695e+07	4.70261e+07	4.75269e+07	4.68172e+07	4.60377e+07	4.19295e+07
FALSE	High	IsMasterProtein	orf01534_1	1565832 1564705 fy26.complete.fna 1565832 1564705	0	92.03	47	13	117	13	1	375	43.1	6.96	264.58	13	0	93.6	92.3	113.9	106.3	103.9	90.4	115.8	94.5	158.7	114.5	89.8	88.8	115.2	82	128.7	58.1	79.3	74.1	2.60349e+07	2.56534e+07	3.16768e+07	2.95636e+07	2.88742e+07	2.51417e+07	3.22018e+07	2.62811e+07	4.41294e+07	3.18189e+07	2.49777e+07	2.4685e+07	3.20126e+07	2.28098e+07
FALSE	High	IsMasterProtein	orf01486_1	1520897 1520049 fy26.complete.fna 1520897 1520049	0	92	62	12	193	12	1	282	30.6	6.02	423.03	12	0	116	94.8	102.5	72.5	92.3	111.8	113.6	153.6	96.7	105.7	82.1	76.7	90.4	90.5	85.2	127.3	98.8	89.5	1.331e+08	1.08762e+08	1.17675e+08	8.32136e+07	1.05916e+08	1.28363e+08	1.30389e+08	1.76359e+08	1.10945e+08	1.21303e+08	9.42168e+07	8.80905e+07	1.03726e+08	1.03935e+08
FALSE	High	IsMasterProtein	orf02212_1	2261033 2262526 fy26.complete.fna 2261033 2262526	0	91.978	34	14	251	14	1	497	55.6	5.5	578.8	14	0	105.2	99.2	100.1	105.8	111.9	100.4	83.6	90.3	87.2	99.3	102.1	105.7	109	107.1	97.6	96	96	103.6	2.25942e+08	2.1298e+08	2.14999e+08	2.27258e+08	2.40294e+08	2.15584e+08	1.79443e+08	1.93871e+08	1.8723e+08	2.1326e+08	2.19281e+08	2.26924e+08	2.34085e+08	2.30054e+08
FALSE	High	IsMasterProtein	orf03411_1	3508599 3508105 fy26.complete.fna 3508599 3508105	0	91.902	61	10	405	9	1	164	18.1	5.8	713.32	10	1	105.7	87.2	95.2	102.8	113.4	97.6	82.7	88.8	110.3	115.1	103.5	114.1	97.1	99.8	107	89.1	101.2	89.4	2.14501e+09	1.7698e+09	1.93245e+09	2.08546e+09	2.30134e+09	1.98121e+09	1.67709e+09	1.80208e+09	2.23837e+09	2.33542e+09	2.09924e+09	2.31474e+09	1.97121e+09	2.02439e+09
FALSE	High	IsMasterProtein	orf01376_1	1405171 1405791 fy26.complete.fna 1405171 1405791	0	91.861	55	13	290	13	1	206	23.1	9.11	649.27	13	0	97.3	82.5	93.6	135	132.1	154.6	85.1	89.7	73.2	96.4	119.9	114.4	81.1	85.3	85.2	94.2	89.6	90.8	2.80599e+08	2.3801e+08	2.6988e+08	3.89313e+08	3.80976e+08	4.45772e+08	2.45439e+08	2.58779e+08	2.10982e+08	2.7809e+08	3.4579e+08	3.29855e+08	2.33856e+08	2.46023e+08
FALSE	High	IsMasterProtein	orf01159_1	1187495 1186785 fy26.complete.fna 1187495 1186785	0	91.852	47	9	290	9	1	236	25.6	6.79	810.91	9	0	94.9	96.2	89.3	88.2	82.1	104.7	114.6	99	82.9	116.3	118.5	115.4	91.1	110.1	106.6	92.8	99.1	98.1	2.46618e+08	2.49949e+08	2.32023e+08	2.29192e+08	2.13498e+08	2.72058e+08	2.97918e+08	2.57347e+08	2.15555e+08	3.02258e+08	3.08069e+08	2.99964e+08	2.36662e+08	2.86187e+08
FALSE	High	IsMasterProtein	orf01646_1	1663956 1663486 fy26.complete.fna 1663956 1663486	0	91.351	58	8	460	8	1	156	17.6	10.3	1226.75	8	0	93.7	89.7	85	142.6	139.8	139.1	86.4	81.6	94.4	104.2	96.4	96.9	97.9	94.1	95.2	90.8	84.9	87.4	4.00235e+09	3.83185e+09	3.63024e+09	6.08957e+09	5.97067e+09	5.94069e+09	3.69047e+09	3.48692e+09	4.03358e+09	4.44996e+09	4.12014e+09	4.13905e+09	4.18329e+09	4.01861e+09
FALSE	High	IsMasterProtein	orf01227_1	1249186 1248467 fy26.complete.fna 1249186 1248467	0	91.348	63	12	200	12	1	239	26.4	8.88	412.94	12	0	107.7	91.8	87.2	101.3	147.2	145.4	92.8	91.8	79.8	122	106.1	111.2	86.5	90	81.7	85.1	93.2	79.3	3.79944e+08	3.23567e+08	3.07435e+08	3.57179e+08	5.19216e+08	5.12567e+08	3.27308e+08	3.23661e+08	2.81543e+08	4.30148e+08	3.74264e+08	3.92115e+08	3.04904e+08	3.17195e+08
FALSE	High	IsMasterProtein	orf01593_1	1626838 1627251 fy26.complete.fna 1626838 1627251	0	91.035	35	8	289	8	1	137	15.1	7.25	855.97	8	0	115	117	111.2	74.5	66	71.7	104.5	87.4	93.6	101.7	123	107.9	94.7	111.6	98.5	101.5	106.9	113.4	1.04101e+09	1.05954e+09	1.00647e+09	674004992	5.97095e+08	6.49188e+08	9.45618e+08	7.91351e+08	8.47557e+08	9.20619e+08	1.11386e+09	9.76687e+08	8.5745e+08	1.01065e+09
FALSE	High	IsMasterProtein	orf04273_1	4340793 4341551 fy26.complete.fna 4340793 4341551	0	90.997	67	13	104	13	1	252	28.2	6.42	245.17	13	0	111.6	97.6	105.2	92.1	89	92.4	100	104.5	70.9	109.9	128.4	125.3	108.3	111.2	118.2	87.4	56.4	91.5	8.43277e+07	7.36838e+07	7.94635e+07	6.95341e+07	6.72312e+07	6.98258e+07	7.554e+07	7.88985e+07	5.35738e+07	8.30134e+07	9.69981e+07	9.46583e+07	8.17991e+07	8.39938e+07
FALSE	High	IsMasterProtein	orf00702_1	731942 730935 fy26.complete.fna 731942 730935	0	90.914	31	9	284	9	1	335	36.1	5.74	789.69	9	0	114.1	102.5	107.6	71.2	67.4	66.9	101.2	111.8	114.4	113.4	106.8	114.5	110.9	116.1	125.2	87	82.7	86.2	2.98833e+08	2.68641e+08	2.81939e+08	1.86486e+08	1.76651e+08	1.75264e+08	2.65247e+08	2.92813e+08	2.99789e+08	2.97128e+08	2.79933e+08	3.00064e+08	2.90523e+08	3.04226e+08
FALSE	High	IsMasterProtein	orf04294_1	4362005 4361199 fy26.complete.fna 4362005 4361199	0	90.814	50	12	325	12	1	268	30.9	6.19	727.92	12	0	129.5	112.6	105.1	104.9	106.8	102.5	87	107.2	105.8	75.5	76.6	76.9	114.4	105.6	94.9	91.7	102.2	100.9	3.53441e+08	3.07353e+08	2.86745e+08	2.86319e+08	2.91423e+08	2.7973e+08	2.37546e+08	2.92519e+08	2.88668e+08	2.0599e+08	2.08974e+08	2.09744e+08	3.12338e+08	2.88267e+08
FALSE	High	IsMasterProtein	orf01477_1	1508768 1507824 fy26.complete.fna 1508768 1507824	0	90.8	47	13	133	13	1	314	35.1	5.97	376.68	13	0	106.2	67.1	289.1	77.7	91.7	82.6	56.1	68.6	332.4	75	75.1	77	77.3	74.4	63.8	67.4	61.3	57.2	1.13207e+08	7.1536e+07	3.08302e+08	8.28721e+07	9.78316e+07	8.80602e+07	5.97939e+07	7.3099e+07	3.54502e+08	7.99686e+07	8.00557e+07	8.2072e+07	8.23958e+07	7.93501e+07
FALSE	High	IsMasterProtein	orf00317_1	327089 325194 fy26.complete.fna 327089 325194	0	90.606	32	17	104	17	1	631	70.4	5.36	258.49	17	0	133.8	60.4	73.1	128.3	131.4	116.1	52	59.1	52.4	79.8	88.6	154.2	119.1	126.6	145	96.9	84.8	98.4	3.65188e+07	1.64683e+07	1.99498e+07	3.50189e+07	3.58537e+07	3.16812e+07	1.4188e+07	1.61376e+07	1.42854e+07	2.17683e+07	2.41697e+07	4.2079e+07	3.24919e+07	3.45327e+07
FALSE	High	IsMasterProtein	orf02404_1	2468277 2469392 fy26.complete.fna 2468277 2469392	0	90.605	46	13	151	13	1	371	41	6.7	380.73	13	0	100.2	85.7	82.3	155.7	151.6	149.9	88.2	88.1	85.6	82.3	92.2	86.1	88.4	103.7	95.3	89.5	83.9	91.2	1.34714e+08	1.15122e+08	1.10634e+08	2.09263e+08	2.03788e+08	2.01523e+08	1.1859e+08	1.18459e+08	1.14996e+08	1.10623e+08	1.23894e+08	1.15711e+08	1.18786e+08	1.39333e+08
FALSE	High	IsMasterProtein	orf00782_1	818578 819738 fy26.complete.fna 818578 819738	0	90.588	44	15	197	15	1	386	43	6.68	468.61	15	0	100	90.8	99.8	31.1	26.4	32.8	109.7	114.4	111.2	96.8	99.7	123.1	110.8	118.5	113.3	108.1	139.1	174.4	1.40047e+08	1.27158e+08	1.39727e+08	4.35692e+07	3.69566e+07	4.59501e+07	1.53518e+08	1.60155e+08	1.55649e+08	1.35503e+08	1.39607e+08	1.72276e+08	1.55117e+08	1.6584e+08
FALSE	High	IsMasterProtein	orf01856_1	1879169 1880164 fy26.complete.fna 1879169 1880164	0	90.567	51	12	260	12	1	331	36.5	5.05	529.01	12	0	118.1	20	104	116.6	96.3	142.9	104.2	100.4	97.2	91.8	110.3	113.1	114.7	109.5	113.6	81.6	91.4	74.1	7.41223e+08	1.25171e+08	6.52259e+08	7.31541e+08	6.04215e+08	8.96761e+08	6.53853e+08	6.30106e+08	6.09915e+08	5.75775e+08	6.92021e+08	7.09736e+08	7.19767e+08	6.86969e+08
FALSE	High	IsMasterProtein	orf01905_1	1930661 1931653 fy26.complete.fna 1930661 1931653	0	90.337	49	11	104	11	1	330	35.7	5.64	277.67	11	0	83.5	78	77.2	173.2	184.7	170.1	79.3	80.3	82	92	99	94.1	74	83.7	68.9	89.3	92.2	98.4	1.03591e+08	9.67322e+07	9.57729e+07	2.1484e+08	2.29167e+08	2.11095e+08	9.83869e+07	9.96579e+07	1.01778e+08	1.14205e+08	1.22863e+08	1.16781e+08	9.17782e+07	1.03833e+08
FALSE	High	IsMasterProtein	orf00490_1	513383 515389 fy26.complete.fna 513383 515389	0	90.149	24	11	126	11	1	668	74.3	6.05	325.63	11	0	176.3	139.1	94.8	53.7	37.9	62	103.9	155.3	120.6	80.7	98.2	79.9	95	107.7	153.3	93.2	83.3	65.1	7.67675e+07	6.05563e+07	4.12867e+07	2.34054e+07	1.65069e+07	2.69845e+07	4.52555e+07	6.76465e+07	5.25012e+07	3.51581e+07	4.27689e+07	3.47785e+07	4.13864e+07	4.69174e+07
FALSE	High	IsMasterProtein	orf02298_1	2344128 2343598 fy26.complete.fna 2344128 2343598	0	90.119	54	8	194	7	1	176	19.1	6.39	535.49	8	0	100.4	138	114.3	57.3	47.7	49.9	124.5	136	118.7	94.5	96.2	110.6	106.2	104	109.1	99	96	97.8	3.00547e+08	4.13049e+08	3.42189e+08	1.71445e+08	1.42952e+08	1.49486e+08	3.72665e+08	4.07326e+08	3.55398e+08	2.82817e+08	2.88081e+08	3.31068e+08	3.18029e+08	3.11265e+08
FALSE	High	IsMasterProtein	orf01582_1	1617828 1618598 fy26.complete.fna 1617828 1618598	0	90.118	49	11	206	11	1	256	28.4	7.75	472.56	11	0	115.8	123.9	124.6	55.5	49.8	56.8	121.8	126.7	117.7	98.3	103.4	108	98.8	94.4	105	86.2	97.4	115.9	2.0853e+08	2.23121e+08	2.24371e+08	9.99855e+07	8.97287e+07	1.0228e+08	2.1929e+08	2.28219e+08	2.11902e+08	1.77009e+08	1.86263e+08	1.94453e+08	1.77988e+08	1.70068e+08
FALSE	High	IsMasterProtein	orf01394_1	1423545 1424834 fy26.complete.fna 1423545 1424834	0	90.111	38	14	177	14	1	429	46.3	6.44	362.86	14	0	130	135.3	122.8	11.7	11.2	10.8	141.9	159.2	133.3	103.3	96.2	103.3	127.6	127.3	131.2	97.8	82.3	74.9	6.9292e+07	7.2092e+07	6.54605e+07	6.22841e+06	5.97071e+06	5.75858e+06	7.56358e+07	8.48322e+07	7.1046e+07	5.5048e+07	5.12574e+07	5.50477e+07	6.79965e+07	6.78418e+07
FALSE	High	IsMasterProtein	orf01526_1	1558552 1557863 fy26.complete.fna 1558552 1557863	0	90.008	56	9	186	9	1	229	24.1	5.05	584.19	9	0	83.3	88.4	81.7	167.5	190.1	149.2	94.9	92.5	86.4	71.1	84.4	80.3	79.3	86.4	67.3	97.8	91.1	108.1	6.53544e+07	6.93284e+07	6.4118e+07	1.3141e+08	1.49161e+08	1.17049e+08	7.44599e+07	7.25366e+07	6.77829e+07	5.57941e+07	6.62173e+07	6.29916e+07	6.21934e+07	6.77971e+07
FALSE	High	IsMasterProtein	orf02203_1	2253378 2254805 fy26.complete.fna 2253378 2254805	0	89.983	39	16	134	16	1	475	54.7	5.47	258.54	16	0	84.9	81.4	76.7	206.1	203.1	173.8	75.4	87.3	99.3	69.6	60.1	66	101.6	89.6	88.8	85.2	76.2	74.9	3.5733e+07	3.42718e+07	3.22813e+07	8.67623e+07	8.5468e+07	7.31588e+07	3.17268e+07	3.67548e+07	4.18068e+07	2.92902e+07	2.52816e+07	2.77623e+07	4.2762e+07	3.77006e+07
FALSE	High	IsMasterProtein	orf03027_1	3104919 3104257 fy26.complete.fna 3104919 3104257	0	89.917	52	9	226	9	1	220	25.1	6.65	640.73	9	0	91.1	102.9	90.7	96.6	101.5	111.5	96.2	98.8	108.2	108.3	104.9	106.5	93.2	99.7	96.5	87.9	100.9	104.7	2.58765e+08	2.92109e+08	2.57525e+08	2.74232e+08	2.88223e+08	3.16607e+08	2.73242e+08	2.80625e+08	3.07272e+08	3.0743e+08	2.97956e+08	3.02433e+08	2.64694e+08	2.82999e+08
FALSE	High	IsMasterProtein	orf03543_1	3643522 3642992 fy26.complete.fna 3643522 3642992	0	89.843	53	7	262	7	1	176	19.7	4.39	816.72	7	0	90.2	125.1	115.2	68	58.7	71.1	109.6	96.8	111.1	105.2	124.6	125.7	106.8	117.6	107.6	84	97.6	85	3.60727e+08	5.00372e+08	4.60893e+08	2.7203e+08	2.34674e+08	2.84515e+08	4.38266e+08	3.86978e+08	4.4449e+08	4.20609e+08	4.98524e+08	5.02933e+08	4.27274e+08	4.70276e+08
FALSE	High	IsMasterProtein	orf01834_1	1854953 1854615 fy26.complete.fna 1854953 1854615	0	89.639	59	6	1159	6	1	112	12.5	7.12	2632.28	6	0	115.5	133.1	107.6	47.6	48.1	50.7	105	96.6	123.8	111.8	107	102.9	105.3	91.1	105.3	106.9	122.3	119.3	1.08468e+10	1.24949e+10	1.00984e+10	4.46633e+09	4.5185e+09	4.75813e+09	9.85727e+09	9.06406e+09	1.16241e+10	1.04931e+10	1.00433e+10	9.66321e+09	9.8852e+09	8.55382e+09
FALSE	High	IsMasterProtein	orf00304_1	312260 313144 fy26.complete.fna 312260 313144	0	89.63	50	10	215	10	1	294	31.5	5.73	569.54	10	0	105.3	97.7	120.4	60.8	53.3	60.7	94.3	116.7	105.5	128.3	131.7	123	108	121.2	109.5	96.2	84.7	82.6	2.65152e+08	2.45892e+08	3.03216e+08	1.5317e+08	1.34139e+08	1.52726e+08	2.37501e+08	2.93884e+08	2.65481e+08	3.23062e+08	3.31541e+08	3.09569e+08	2.71804e+08	3.05198e+08
FALSE	High	IsMasterProtein	orf01510_1	1539790 1540515 fy26.complete.fna 1539790 1540515	0	89.623	59	11	221	11	1	241	26.8	5.99	542.25	11	0	84.6	87.5	112.6	63.9	77.5	65.6	102.8	92.2	111.3	120.2	130.9	115.3	109.6	115.5	109.8	101.6	93.5	105.6	1.94003e+08	2.00511e+08	2.58249e+08	1.46417e+08	1.77674e+08	1.50512e+08	2.35651e+08	2.11414e+08	2.55124e+08	2.75632e+08	3.0007e+08	2.64451e+08	2.51334e+08	2.64828e+08
FALSE	High	IsMasterProtein	orf02136_1	2182910 2183977 fy26.complete.fna 2182910 2183977	0	89.595	50	13	146	11	1	355	39.7	5.9	346.19	13	0	117.4	111.7	95.5	120.1	110.7	126.1	79.7	71.9	66.5	93.7	98.1	108.6	110.7	112	117.6	94.1	74.7	91	4.95145e+07	4.70955e+07	4.02634e+07	5.06292e+07	4.66819e+07	5.31485e+07	3.36033e+07	3.03104e+07	2.80461e+07	3.94901e+07	4.13444e+07	4.57828e+07	4.66522e+07	4.72161e+07
FALSE	High	IsMasterProtein	orf03310_1	3407895 3405904 fy26.complete.fna 3407895 3405904	0	89.538	18	11	346	11	1	663	74.3	7.2	686.33	11	0	100.2	100.1	93.5	130.1	129.5	116.8	84.7	89.4	102.2	75.6	78.2	91.8	95.1	100	100.8	102.3	100.2	109.4	4.70954e+08	4.70508e+08	4.39356e+08	6.1132e+08	6.08491e+08	5.48731e+08	3.97955e+08	4.1988e+08	4.80255e+08	3.55289e+08	3.67566e+08	4.31312e+08	4.46753e+08	4.69995e+08
FALSE	High	IsMasterProtein	orf01889_1	1917328 1914995 fy26.complete.fna 1917328 1914995	0	89.531	28	17	85	17	1	777	85.7	6.21	188.9	17	0	110.8	104.7	125.8	84.3	88.9	77	109.7	117	90.9	96.1	87.8	88.1	105.1	104.3	116.5	106.7	98.6	87.7	3.76191e+07	3.55612e+07	4.27371e+07	2.86172e+07	3.01813e+07	2.61708e+07	3.72624e+07	3.9751e+07	3.08616e+07	3.26297e+07	2.98342e+07	2.99362e+07	3.57099e+07	3.54407e+07
FALSE	High	IsMasterProtein	orf03698_1	3803403 3804125 fy26.complete.fna 3803403 3804125	0	89.37	61	14	169	14	1	240	26.8	6.34	472.93	14	0	87.3	88.8	75.2	124.1	112.7	151.2	91	85.6	88.9	109.1	119.7	116.2	77.2	89.1	89.6	74.2	94.9	125	1.56211e+08	1.59039e+08	1.34662e+08	2.22167e+08	2.01653e+08	2.70729e+08	1.62976e+08	1.532e+08	1.5921e+08	1.95283e+08	2.14289e+08	2.07961e+08	1.38193e+08	1.59523e+08
FALSE	High	IsMasterProtein	orf01390_1	1419445 1418939 fy26.complete.fna 1419445 1418939	0	89.188	67	9	280	9	1	168	18.7	9.07	616.82	9	0	82.8	100	91.1	110.9	150.1	125.6	108.8	108.6	103.6	98.6	106.7	90.1	105.8	110.6	83.4	75	77.2	71.1	3.93445e+08	4.75086e+08	4.32901e+08	5.27049e+08	7.13326e+08	5.96579e+08	5.17012e+08	5.16e+08	4.92378e+08	4.68453e+08	5.0704e+08	4.28263e+08	5.0249e+08	5.2541e+08
FALSE	High	IsMasterProtein	orf01990_1	2022490 2024199 fy26.complete.fna 2022490 2024199	0	89.183	34	15	154	15	1	569	62.2	5.73	360.9	15	0	86.3	100	124	71.2	62.9	75.6	94.1	93.4	91.1	115.7	101.2	103.5	93.8	104.6	119.4	129	116.4	117.8	2.04687e+08	2.37121e+08	2.94143e+08	1.68764e+08	1.49238e+08	1.79387e+08	2.2311e+08	2.21425e+08	2.16087e+08	2.74321e+08	2.39897e+08	2.45418e+08	2.22423e+08	2.48038e+08
FALSE	High	IsMasterProtein	orf03184_1	3272437 3271586 fy26.complete.fna 3272437 3271586	0	89.173	50	11	257	11	1	283	31.9	5.68	625.58	11	0	178.9	97.6	128.7	26	16.3	21.6	85	94.2	131.1	101.3	90.2	104.2	49.5	78.1	108	143.9	172.5	172.9	1.39946e+09	7.63544e+08	1.00683e+09	2.03665e+08	1.2725e+08	1.68629e+08	6.65059e+08	7.3659e+08	1.02568e+09	7.92222e+08	7.05284e+08	8.15023e+08	3.87406e+08	6.11269e+08
FALSE	High	IsMasterProtein	orf03896_1	4015591 4015016 fy26.complete.fna 4015591 4015016	0	89.092	75	11	208	11	1	191	20.9	5.91	525.91	11	0	132.8	100.4	109.1	92.6	98.8	90	82.6	95.5	70.8	105.9	108.6	120.7	92.6	100.2	103.7	100.4	98.4	96.9	2.03812e+08	1.54094e+08	1.67462e+08	142170527	1.51648e+08	1.3808e+08	1.26764e+08	1.4662e+08	1.08654e+08	1.62442e+08	1.66578e+08	1.85166e+08	1.42059e+08	1.53769e+08
FALSE	High	IsMasterProtein	orf02982_1	3048754 3049695 fy26.complete.fna 3048754 3049695	0	88.887	54	14	256	14	1	313	34.9	6.46	531.8	14	0	106.5	100.6	102.1	66.1	66.1	70.4	109	108.8	107.9	106.3	112.5	115.5	93.2	104.2	106.1	99.5	105.8	119.3	3.29194e+08	3.1101e+08	3.15511e+08	2.04273e+08	2.04264e+08	2.17643e+08	3.36997e+08	3.36299e+08	3.33414e+08	3.2853e+08	3.47686e+08	3.56925e+08	2.88035e+08	3.22051e+08
FALSE	High	IsMasterProtein	orf00669_1	687926 687063 fy26.complete.fna 687926 687063	0	88.808	40	8	211	8	1	287	31.4	5.9	562.64	8	0	118.9	95.7	112.9	58.5	69.1	56.6	101.1	114.9	89.3	100.8	108.7	124.5	116.9	92.4	106.7	106.6	114.9	111.6	1.30193e+08	1.04813e+08	1.2367e+08	6.40742e+07	7.56977e+07	6.2e+07	1.10786e+08	1.2582e+08	9.77751e+07	1.10412e+08	1.19084e+08	1.36358e+08	1.28042e+08	1.01165e+08
FALSE	High	IsMasterProtein	orf03443_1	3541299 3540181 fy26.complete.fna 3541299 3540181	0	88.698	37	11	151	11	1	372	41.6	6.16	376.22	11	0	80.1	109.8	91.8	93.6	95.3	124.6	99.2	90.5	75.8	103.1	98.1	120.5	83	80.4	99.3	119.8	117.4	117.7	3.77911e+08	5.17934e+08	4.32964e+08	441361403	4.49328e+08	5.87633e+08	4.6763e+08	4.26906e+08	3.57282e+08	4.86381e+08	4.62532e+08	5.68237e+08	3.91555e+08	3.79349e+08
FALSE	High	IsMasterProtein	orf02416_1	2479721 2479206 fy26.complete.fna 2479721 2479206	0	88.685	79	8	151	8	1	171	19.3	6.51	347.94	8	0	105.9	67.1	113.9	119.4	135.4	113.8	103.3	115.3	73.8	106.7	122.2	118.4	90.3	94.9	90.3	80	81.6	67.8	8.29513e+07	5.25013e+07	8.91533e+07	9.34725e+07	1.06012e+08	8.90851e+07	8.08678e+07	9.02707e+07	5.77483e+07	8.35693e+07	9.5703e+07	9.27122e+07	7.07153e+07	7.42668e+07
FALSE	High	IsMasterProtein	orf01600_1	1631288 1630932 fy26.complete.fna 1631288 1630932	0	88.663	67	10	1111	10	1	118	13.1	10.78	2673.49	10	0	84.9	88.8	89.4	133.4	139.6	135.7	86.5	90.6	98.1	103.8	99.6	92.9	98.4	102.9	95.4	87	89.2	83.8	3.83391e+09	4.00651e+09	4.03585e+09	6.0195e+09	6.3009e+09	6.12514e+09	3.90495e+09	4.08836e+09	4.42697e+09	4.68595e+09	4.49437e+09	4.19296e+09	4.44215e+09	4.64449e+09
FALSE	High	IsMasterProtein	orf04711_1	4797538 4796525 fy26.complete.fna 4797538 4796525	0	88.567	51	13	159	13	1	337	37.1	6.16	394.3	13	0	112.7	114.3	111.3	68.6	51	65.7	114.6	123.9	101.1	101.3	112.9	102.6	117.8	103.2	101.3	104.2	95.7	97.8	1.45156e+08	1.47205e+08	1.43332e+08	8.83809e+07	6.56602e+07	8.46439e+07	1.47577e+08	1.59552e+08	1.30232e+08	1.30401e+08	1.45408e+08	1.32156e+08	1.51771e+08	1.32843e+08
FALSE	High	IsMasterProtein	orf04299_1	4366174 4367517 fy26.complete.fna 4366174 4367517	0	88.536	41	13	106	13	1	447	49.5	6.37	274.71	13	0	156.4	161.7	158.2	77.9	80.8	83.7	115.6	105.9	115.5	27.8	18.4	25.6	102.4	80.5	94.2	131.1	126.9	137.4	6.38656e+07	6.60154e+07	6.46148e+07	3.18284e+07	3.29968e+07	3.41799e+07	4.72074e+07	4.32316e+07	4.7146e+07	1.13695e+07	7.49893e+06	1.04612e+07	4.1824e+07	3.28801e+07
FALSE	High	IsMasterProtein	orf02134_1	2180521 2181651 fy26.complete.fna 2180521 2181651	0	88.524	36	13	180	13	1	376	42.2	6.16	366.87	13	0	103.2	94.9	79.1	87.6	87.9	114.1	90.4	99.5	78.7	107.6	123.4	105.9	89.3	86.9	93.4	106.4	108.4	143.3	8.86991e+07	8.15216e+07	6.79415e+07	7.52835e+07	7.55658e+07	9.808e+07	7.76948e+07	8.55262e+07	6.7628e+07	9.24325e+07	1.06018e+08	9.10168e+07	7.67421e+07	7.46898e+07
FALSE	High	IsMasterProtein	orf00681_1	698612 699649 fy26.complete.fna 698612 699649	0	88.431	41	9	106	9	1	345	36.8	5.01	311.37	9	0	93.2	99.3	96.3	141.6	186.1	150.1	53.2	80	67.7	86.3	111.8	90.7	94.9	101.7	88	79.1	67.7	112.5	4.50322e+07	4.79803e+07	4.65198e+07	68412725	8.99439e+07	7.25154e+07	2.57078e+07	3.86601e+07	3.27215e+07	4.17048e+07	5.40221e+07	4.38323e+07	4.58445e+07	4.91346e+07
FALSE	High	IsMasterProtein	orf04166_1	4241995 4242741 fy26.complete.fna 4241995 4242741	0	88.354	71	12	118	12	1	248	26.7	6.15	294.56	12	0	84.9	93.2	88.6	125.9	122.3	123	94.9	102.9	68.3	100.8	128.8	127.9	94.6	100.3	91.7	92.9	78	81	4.22578e+07	4.63896e+07	4.40741e+07	6.26503e+07	6.08246e+07	6.12048e+07	4.72019e+07	5.11891e+07	3.39604e+07	5.01651e+07	6.4062e+07	6.36211e+07	4.70515e+07	4.9921e+07
FALSE	High	IsMasterProtein	orf01230_1	1250415 1249696 fy26.complete.fna 1250415 1249696	0	88.328	52	8	193	8	1	239	27.3	6.92	462.35	8	0	90.9	74.1	89.9	201.3	188.6	184.8	80.7	82.7	72.4	83.4	88.3	98.4	91.7	87.7	91.5	61.1	63.8	69	1.584e+08	1.29065e+08	1.5653e+08	3.50631e+08	3.28464e+08	3.21854e+08	1.40559e+08	1.4402e+08	1.26054e+08	1.45267e+08	1.53729e+08	1.71379e+08	1.59637e+08	1.52697e+08
FALSE	High	IsMasterProtein	orf03284_1	3382530 3383600 fy26.complete.fna 3382530 3383600	0	88.232	51	11	97	11	1	356	39.4	5.24	297.82	11	0	74	86.4	85.7	173.5	121.1	206	146.8	81.2	120.4	54.2	97.1	59.2	64.6	75	74	77.2	76.1	127.7	7.0785e+07	8.25564e+07	8.19119e+07	1.6586e+08	1.1577e+08	1.9692e+08	1.40331e+08	7.76012e+07	1.15079e+08	5.1794e+07	9.2863e+07	5.65903e+07	6.17474e+07	7.1689e+07
FALSE	High	IsMasterProtein	orf04129_1	4209431 4211263 fy26.complete.fna 4209431 4211263	0	88.228	34	20	140	20	1	610	68.1	9.01	324.52	20	0	119.8	117.1	90.7	131.7	110.3	106	104.2	104	70	104	99.3	101.5	99.3	85.3	113.2	85.8	86.4	71.4	5.07626e+07	4.95875e+07	3.843e+07	5.57964e+07	4.67372e+07	4.49123e+07	4.41441e+07	4.40668e+07	2.96406e+07	4.40386e+07	4.20767e+07	4.29948e+07	4.20621e+07	3.61484e+07
FALSE	High	IsMasterProtein	orf02972_1	3039527 3038127 fy26.complete.fna 3039527 3038127	0	88.141	35	12	109	12	1	466	49.9	6.32	263.08	12	0	108.4	112.9	147.4	17.4	25.1	38.8	89.8	100	73.9	106.1	195.6	145.7	121.6	102.4	116.4	119.9	94	84.7	3.48735e+07	3.6324e+07	4.7435e+07	5.61249e+06	8.09124e+06	1.24829e+07	2.89072e+07	3.21659e+07	2.37845e+07	3.41332e+07	6.295e+07	4.68833e+07	3.91202e+07	3.29503e+07
FALSE	High	IsMasterProtein	orf01428_1	1461651 1460353 fy26.complete.fna 1461651 1460353	0	87.694	32	11	130	9	1	432	46.3	6.06	321.33	11	0	39	32.3	35.9	395.6	369.7	410.3	47	64.3	57.3	48.7	39.9	64.1	49	56.7	51	19.4	10.6	9.1	1.83657e+07	1.52141e+07	1.68678e+07	1.86078e+08	1.73896e+08	1.92985e+08	2.20868e+07	3.02441e+07	2.6938e+07	2.29184e+07	1.87698e+07	3.01254e+07	2.30319e+07	2.66891e+07
FALSE	High	IsMasterProtein	orf01807_1	1828180 1827113 fy26.complete.fna 1828180 1827113	0	87.58	47	16	285	16	1	355	38.7	6.86	626.6	16	0	88	83.2	94.8	109.3	95.2	92.9	89.8	102.7	78.5	87.9	104.2	115.7	98.3	113.5	116.4	104.9	109	115.7	8.5133e+08	8.05169e+08	9.17432e+08	1.05726e+09	9.20692e+08	8.98577e+08	8.68816e+08	9.93651e+08	7.59958e+08	8.50694e+08	1.00782e+09	1.11985e+09	9.51565e+08	1.09835e+09
FALSE	High	IsMasterProtein	orf03050_1	3124324 3126798 fy26.complete.fna 3124324 3126798	0	87.414	27	20	108	20	1	824	91	6.77	192.13	20	0	92.8	94.6	118.4	156.2	151.8	84	128	100.9	120	86.2	113	95.2	94.4	105.8	86.7	54.4	44.2	73.4	9.78398e+07	9.96888e+07	1.24757e+08	1.6459e+08	1.59929e+08	8.85356e+07	1.3489e+08	1.0639e+08	1.26504e+08	9.08329e+07	1.19092e+08	1.00309e+08	9.95288e+07	1.11484e+08
FALSE	High	IsMasterProtein	orf01331_1	1357109 1355697 fy26.complete.fna 1357109 1355697	0	87.334	43	14	125	14	1	470	51.8	6.34	310.47	14	0	119.7	121	100.7	167.6	103.8	148.1	91	80.8	73	109.3	96.5	86.8	115.4	56.1	93.2	121.7	35.2	80	1.14106e+08	1.15391e+08	9.60009e+07	1.59766e+08	9.89474e+07	1.4121e+08	8.67728e+07	7.70458e+07	6.95895e+07	1.04235e+08	9.19648e+07	8.27263e+07	1.1005e+08	5.34409e+07
FALSE	High	IsMasterProtein	orf02697_1	2758003 2757446 fy26.complete.fna 2758003 2757446	0	87.224	67	11	290	11	1	185	20.6	9.16	754.26	11	0	120.7	113.9	128.2	93	94.7	85	89.7	86.3	106.1	95.1	97.6	94.8	90.3	98.8	81.9	87.1	120.3	116.4	3.63711e+08	3.43117e+08	3.86094e+08	2.80212e+08	2.85395e+08	2.56132e+08	2.70219e+08	2.59839e+08	3.19729e+08	2.86616e+08	2.94002e+08	2.85562e+08	2.7191e+08	2.97576e+08
FALSE	High	IsMasterProtein	orf01204_1	1228686 1229444 fy26.complete.fna 1228686 1229444	0	87.085	58	12	211	12	1	252	26.9	6.14	661.55	12	0	78.2	105.8	95	111.8	134.6	104.7	132	117.6	167	79.4	110.4	83.4	96.6	113.3	80.2	57	68	64.9	1.54953e+08	2.09609e+08	1.88171e+08	2.21586e+08	2.66699e+08	2.07503e+08	2.61446e+08	2.32955e+08	3.30973e+08	1.57416e+08	2.18705e+08	1.65215e+08	1.91486e+08	2.24469e+08
FALSE	High	IsMasterProtein	orf04374_1	4445005 4443401 fy26.complete.fna 4445005 4443401	0	86.901	31	13	138	13	1	534	60.7	5.26	312.78	13	0	113.1	146.4	100.4	5.8	8.7	9.7	122.5	104.9	125.1	95.4	122	117.5	123.5	125.6	96.3	119.8	141.9	121.5	5.41361e+07	7.00489e+07	4.80329e+07	2.78897e+06	4.14891e+06	4.62338e+06	5.86297e+07	5.01977e+07	5.98549e+07	4.56503e+07	5.83999e+07	5.62155e+07	5.90864e+07	6.01083e+07
FALSE	High	IsMasterProtein	orf03193_1	3284125 3285552 fy26.complete.fna 3284125 3285552	0	86.808	33	13	181	13	1	475	52.9	8.37	432.54	13	0	88.1	81.3	80.5	179.4	199.6	171.9	92.4	89.7	86	82.9	84.8	88.9	76.1	72.8	73.5	88.1	80.8	83	1.10572e+08	1.01982e+08	1.00991e+08	2.2506e+08	2.50442e+08	2.1569e+08	1.15962e+08	1.12516e+08	1.07928e+08	1.04068e+08	1.06432e+08	1.11578e+08	9.54768e+07	9.13956e+07
FALSE	High	IsMasterProtein	orf02251_1	2301729 2302718 fy26.complete.fna 2301729 2302718	0	86.699	43	10	138	10	1	329	37.1	6.35	377.51	10	0	100.5	99.9	89.9	88.1	75.2	102.9	102.4	86.3	87.8	120.9	115	113.6	126.9	106	126.1	86.9	89.6	81.9	8.30881e+07	8.25855e+07	7.43185e+07	7.28347e+07	6.21217e+07	8.50301e+07	8.46568e+07	7.12781e+07	7.25232e+07	9.98986e+07	9.50504e+07	9.38445e+07	1.04866e+08	8.75672e+07
FALSE	High	IsMasterProtein	orf00780_1	816980 817717 fy26.complete.fna 816980 817717	0	86.617	60	13	368	13	1	245	27.8	6.6	864.09	13	0	121.1	110.2	117.5	100.7	82.1	98.5	82.2	101.9	80.4	89.5	93.2	101.8	96.7	103	105.9	112.3	102.3	100.6	6.75529e+08	6.14679e+08	6.55205e+08	5.61833e+08	4.57819e+08	5.49071e+08	4.58254e+08	5.68389e+08	4.48575e+08	4.99273e+08	5.19804e+08	5.67985e+08	5.3951e+08	5.74197e+08
FALSE	High	IsMasterProtein	orf00736_1	769155 770345 fy26.complete.fna 769155 770345	0	86.565	35	14	132	14	1	396	43.8	5.77	242.19	14	0	61.5	60.9	64.6	196.5	207.8	187.3	81.6	84.3	75.3	96.7	104.4	107.1	71.4	73.5	70.7	76.7	92.2	87.7	5.47678e+07	5.41948e+07	5.75137e+07	1.7495e+08	1.85054e+08	1.66802e+08	7.26715e+07	7.50251e+07	6.70114e+07	8.60859e+07	9.29886e+07	9.5347e+07	6.35594e+07	6.54426e+07
FALSE	High	IsMasterProtein	orf01725_1	1745289 1744531 fy26.complete.fna 1745289 1744531	0	86.357	45	8	178	8	1	252	28.1	6.39	520.76	8	0	93.1	104.9	106.5	78.7	77.3	92.5	93.1	114.3	81.8	95.4	112.3	120.9	114.8	111.7	110.2	116.8	86.9	88.7	1.1554e+08	1.30112e+08	1.32147e+08	9.76627e+07	9.59591e+07	1.14842e+08	1.15584e+08	1.41807e+08	1.01484e+08	1.18346e+08	1.39387e+08	1.49994e+08	1.42437e+08	1.38634e+08
FALSE	High	IsMasterProtein	orf03629_1	3732021 3732533 fy26.complete.fna 3732021 3732533	0	86.352	56	9	338	9	1	170	18.7	6.1	811.07	9	0	95.5	94.9	82.8	136.9	92.8	133.1	99.9	96.1	82	116.6	87	116.2	112.2	80.5	90.9	100.5	70.8	111.4	4.78582e+08	4.75702e+08	4.14869e+08	686177494	4.64959e+08	6.67012e+08	5.00502e+08	4.81666e+08	4.10978e+08	5.84261e+08	4.35871e+08	5.82177e+08	5.62399e+08	4.03199e+08
FALSE	High	IsMasterProtein	orf02327_1	2383723 2382572 fy26.complete.fna 2383723 2382572	0	86.249	40	9	146	9	1	383	42.2	5.8	404.72	9	0	146.6	118.5	95.7	43.2	51.3	48.8	88.7	97.3	91.4	134.6	131.6	132.2	114.1	113.1	107.6	98.4	89.7	97.2	7.61482e+07	6.15286e+07	4.96831e+07	2.24627e+07	2.66562e+07	2.53496e+07	4.60494e+07	5.05196e+07	4.74864e+07	6.99025e+07	6.83629e+07	6.86418e+07	5.92758e+07	5.8761e+07
FALSE	High	IsMasterProtein	orf01406_1	1440079 1441065 fy26.complete.fna 1440079 1441065	0	86.14	34	9	224	8	1	328	36.3	6.39	588.22	9	0	116.6	129.2	112.5	100.7	63.2	37.6	155.4	76.2	95.3	69.4	80	69.9	107.9	100.2	111.9	136.9	108.8	128.2	2.2255e+08	2.46623e+08	2.14781e+08	1.92159e+08	1.20534e+08	7.17982e+07	2.96569e+08	1.45437e+08	1.81916e+08	1.32423e+08	1.52624e+08	1.33474e+08	2.06013e+08	1.91309e+08
FALSE	High	IsMasterProtein	orf04393_1	4462102 4462998 fy26.complete.fna 4462102 4462998	0	86.109	48	11	199	11	1	298	33.6	6.04	441.99	11	0	127.5	118.5	114.4	41.4	34.3	46.4	93.6	103.4	91.9	126.8	113.9	137.6	107.4	106.8	116.7	103.8	114.5	101.2	3.7589e+08	3.4925e+08	3.37212e+08	1.21981e+08	1.01003e+08	1.36847e+08	2.75785e+08	3.04692e+08	2.70843e+08	3.73872e+08	3.35637e+08	4.05664e+08	3.16513e+08	3.14907e+08
FALSE	High	IsMasterProtein	orf00432_1	455869 454574 fy26.complete.fna 455869 454574	0	85.942	42	14	114	14	1	431	48.7	7.33	309.35	14	0	98.5	68.9	83.3	98.8	107.1	95.4	101.5	78.7	94.6	94.7	98.5	116.8	111.4	89	126.1	120.5	110.3	105.8	4.40033e+07	3.0764e+07	3.71878e+07	4.41039e+07	4.78125e+07	4.25831e+07	4.53277e+07	3.51335e+07	4.22619e+07	4.22894e+07	4.40051e+07	5.21793e+07	4.97611e+07	3.97536e+07
FALSE	High	IsMasterProtein	orf03677_1	3781679 3783187 fy26.complete.fna 3781679 3783187	0	85.717	31	11	158	11	1	502	55.3	7.53	438.97	11	0	112.6	114.7	108.3	83.2	75.9	104.6	104.7	107.8	98.5	111.5	114.9	118.3	94.6	97.6	102.2	75.1	90.8	84.6	1.22718e+08	1.25036e+08	1.18107e+08	9.06904e+07	8.2693e+07	1.14052e+08	1.14172e+08	1.17563e+08	1.07414e+08	1.21542e+08	1.25214e+08	1.28908e+08	1.0316e+08	1.06412e+08
FALSE	High	IsMasterProtein	orf00139_1	139384 138404 fy26.complete.fna 139384 138404	0	85.681	48	12	299	12	1	326	36.3	5.76	738.88	12	0	94.1	81.6	91.9	146.1	116.6	160.6	84.5	105	73	85.5	102	104.1	100	88	93.5	109.4	78	86	3.47134e+08	3.01138e+08	3.39049e+08	5.39256e+08	4.30301e+08	5.92612e+08	3.11738e+08	3.87452e+08	2.6947e+08	3.15622e+08	3.76204e+08	3.84192e+08	3.69079e+08	3.2464e+08
FALSE	High	IsMasterProtein	orf03101_1	3183615 3182584 fy26.complete.fna 3183615 3182584	0	85.563	56	11	96	11	1	343	37.8	6.38	259.62	11	0	79.9	96.6	73.5	99.2	105.6	146	79.8	80.1	95	110.7	121.7	146.1	84.8	70.4	84.9	63.3	160.5	101.9	2.79324e+07	3.37662e+07	2.57047e+07	3.46788e+07	3.69169e+07	5.10487e+07	2.79053e+07	2.79856e+07	3.32044e+07	3.86989e+07	4.25583e+07	5.10664e+07	2.96448e+07	2.46044e+07
FALSE	High	IsMasterProtein	orf01013_1	1014663 1012864 fy26.complete.fna 1014663 1012864	0	85.544	33	16	93	16	1	599	66.3	5.02	233.77	16	0	149.1	145.8	137.3	46.6	34.9	35.3	93.5	94.3	79.9	85.2	105.1	101.8	161	138	141.5	97.5	74.1	79.1	5.2363e+07	5.1203e+07	4.81995e+07	1.63501e+07	1.22388e+07	1.24131e+07	3.28389e+07	3.31257e+07	2.80448e+07	2.99167e+07	3.68981e+07	3.57379e+07	5.65409e+07	4.8461e+07
FALSE	High	IsMasterProtein	orf04169_1	4247819 4246848 fy26.complete.fna 4247819 4246848	0	85.444	46	13	209	13	1	323	37	6.61	466.69	13	0	92.6	98.3	97.8	123.8	122.8	120	94	91.2	93.5	100.4	110.9	98.9	95.8	90.3	99.6	81.9	94.4	93.9	7.55338e+07	8.01733e+07	7.98091e+07	1.01027e+08	1.0017e+08	9.79524e+07	7.67432e+07	7.44123e+07	7.62932e+07	8.19655e+07	9.04576e+07	8.06863e+07	7.8189e+07	7.36839e+07
FALSE	High	IsMasterProtein	orf01845_1	1869162 1867765 fy26.complete.fna 1869162 1867765	0	85.441	38	17	167	17	1	465	51.5	6.55	309.3	17	0	46.4	53.8	51.4	266.9	341.9	134.9	72.1	64.8	114.4	102.7	74.2	88.6	67.9	106.1	61.8	43.1	68.8	40.2	9.23462e+07	1.07161e+08	1.02338e+08	5.31458e+08	6.80892e+08	2.68756e+08	1.43668e+08	1.29133e+08	2.27827e+08	2.04491e+08	1.47814e+08	1.76519e+08	1.35188e+08	2.11239e+08
FALSE	High	IsMasterProtein	orf02632_1	2691508 2690774 fy26.complete.fna 2691508 2690774	0	85.35	47	8	364	8	1	244	27.1	6.52	952.58	8	0	85.3	96.7	105.6	83.2	73.3	78.2	105.7	106.3	101.9	97	104.6	118.8	102.4	102.2	95.9	115.9	107.2	119.9	9.06666e+08	1.02837e+09	1.12316e+09	8.85062e+08	7.79557e+08	8.31276e+08	1.12369e+09	1.13038e+09	1.084e+09	1.03089e+09	1.11171e+09	1.26297e+09	1.08894e+09	1.08647e+09
FALSE	High	IsMasterProtein	orf02284_1	2331735 2332490 fy26.complete.fna 2331735 2332490	0	85.32	63	14	117	14	1	251	28.5	7.5	306.72	14	0	76.7	86.7	68.6	197.7	203.1	186.4	72.9	85.8	65.8	85	83.4	95.4	77.7	76	83.2	93.9	75.8	86	4.82555e+07	5.45563e+07	4.31574e+07	1.24469e+08	1.27823e+08	1.17318e+08	4.58892e+07	5.40271e+07	4.1411e+07	5.35171e+07	5.24932e+07	6.00511e+07	4.89388e+07	4.78344e+07
FALSE	High	IsMasterProtein	orf03926_1	4042054 4043013 fy26.complete.fna 4042054 4043013	0	85.313	45	17	183	17	1	319	36	9.85	344.35	17	0	75.8	68.2	78.2	219.6	196.5	218.2	76.7	87.5	69.5	87.7	92.8	96.1	81.2	75.7	81.1	74	65.9	55.3	9.09641e+07	8.18335e+07	9.38235e+07	2.63452e+08	2.35681e+08	2.61752e+08	9.19848e+07	1.04987e+08	8.33448e+07	1.05157e+08	1.11291e+08	1.1531e+08	9.74588e+07	9.08023e+07
FALSE	High	IsMasterProtein	orf00355_1	363632 365392 fy26.complete.fna 363632 365392	0	85.216	23	9	111	9	1	586	67.3	9.13	397.95	9	0	86.1	117.6	71.5	143.5	130.7	113.2	121.9	81.3	98.1	104.1	116.9	95.9	111.4	103.4	94.2	94.8	88.2	27.3	5.84593e+07	7.98026e+07	4.85099e+07	9.73917e+07	8.8682e+07	7.68315e+07	8.27093e+07	5.51873e+07	6.65572e+07	7.06647e+07	7.93273e+07	6.50969e+07	7.56345e+07	7.02095e+07
FALSE	High	IsMasterProtein	orf02689_1	2748896 2749516 fy26.complete.fna 2748896 2749516	0	85.007	55	10	263	10	1	206	22.2	4.89	643.62	10	0	94.1	93.4	94.9	135.7	112.9	108.6	90.8	97.9	83.2	102.2	109.6	109	96.6	97.7	108.8	90.1	86.7	87.8	1.22166e+09	1.21269e+09	1.23179e+09	1.76155e+09	1.46594e+09	1.41009e+09	1.17835e+09	1.27108e+09	1.07984e+09	1.3264e+09	1.42275e+09	1.41542e+09	1.25387e+09	1.26875e+09
FALSE	High	IsMasterProtein	orf04673_1	4759365 4759955 fy26.complete.fna 4759365 4759955	0	84.894	67	11	165	11	1	196	21.8	5.95	409.21	11	0	126.6	94.9	87.6	130	144.4	141	89.3	96.6	69.6	137.9	98.6	95.2	98.3	73.9	88.7	84.4	80.9	62.4	2.71636e+08	2.03576e+08	1.87898e+08	2.78856e+08	3.09833e+08	3.02504e+08	1.91518e+08	2.07188e+08	1.49452e+08	2.95883e+08	2.11478e+08	2.04216e+08	2.11034e+08	1.58509e+08
FALSE	High	IsMasterProtein	orf04298_1	4364699 4366177 fy26.complete.fna 4364699 4366177	0	84.781	33	13	228	13	1	492	53.1	6.05	585.95	13	0	157	127.3	158.5	103.8	93.2	109	107.4	110.2	107.7	28.6	34.4	41.3	99.7	88.7	98.6	112	117.2	105.6	3.73256e+08	3.02731e+08	3.76864e+08	2.4676e+08	2.2152e+08	2.59238e+08	2.5533e+08	2.62057e+08	2.56089e+08	6.80003e+07	8.16978e+07	9.81009e+07	2.3704e+08	2.10807e+08
FALSE	High	IsMasterProtein	orf01215_1	1238793 1239524 fy26.complete.fna 1238793 1239524	0	84.768	67	12	155	12	1	243	27	6.64	386.54	12	0	105.6	111.5	98.3	81.8	70.5	65	111.3	122.2	84.8	111.5	103.3	127.5	94.5	99.6	114.2	99.5	105.9	93	1.1565e+08	1.222e+08	1.07665e+08	8.96418e+07	7.7264e+07	7.12006e+07	1.21931e+08	1.33872e+08	9.29019e+07	1.22176e+08	1.13147e+08	1.39738e+08	1.03558e+08	1.09161e+08
FALSE	High	IsMasterProtein	orf03562_1	3662350 3662859 fy26.complete.fna 3662350 3662859	0	84.754	74	12	151	12	1	169	20.2	9.69	380.39	12	0	119	115.1	98.2	59.2	51.7	56.5	122.4	116.8	131.3	110	122.6	101.1	114.6	111.6	105	100.7	85.7	78.6	8.85471e+07	8.56676e+07	7.31068e+07	4.40841e+07	3.8448e+07	4.20639e+07	9.1066e+07	8.69166e+07	9.76782e+07	8.18462e+07	9.12306e+07	7.52282e+07	8.52746e+07	8.30655e+07
FALSE	High	IsMasterProtein	orf00315_1	324068 323400 fy26.complete.fna 324068 323400	0	84.686	50	9	234	9	1	222	24.8	7.33	537.04	9	0	87.5	88.8	77.7	107.4	103.1	104.3	102.3	124.8	98.1	118.7	121.1	128.7	93.2	103.5	92.1	72.8	87.7	88.2	2.42505e+08	2.46099e+08	2.15433e+08	2.97641e+08	2.85858e+08	2.89068e+08	2.83379e+08	3.45778e+08	2.72003e+08	3.29038e+08	3.35672e+08	3.56586e+08	2.58191e+08	2.86814e+08
FALSE	High	IsMasterProtein	orf00483_1	507255 506443 fy26.complete.fna 507255 506443	0	84.596	54	12	139	12	1	270	30.4	8.54	339.13	12	0	99.2	93.9	110.6	85.4	86.9	96	109.3	107.2	115.9	101.4	104.6	98.9	108.4	104.4	99.9	101.1	95.9	81.2	4.79714e+07	4.5429e+07	5.34859e+07	4.1332e+07	4.20448e+07	4.64255e+07	5.28734e+07	5.18576e+07	5.60657e+07	4.90586e+07	5.06181e+07	4.78219e+07	5.24436e+07	5.0489e+07
FALSE	High	IsMasterProtein	orf00755_1	792088 791132 fy26.complete.fna 792088 791132	0	84.581	45	13	176	13	1	318	35.7	8.57	417.59	13	0	129.7	87	84.4	86.8	194	154.3	105.4	86.6	82.3	140.9	87.2	84.3	104.9	88.2	89.6	67.5	56.1	70.6	2.19448e+08	1.47247e+08	1.42858e+08	1.4685e+08	3.28255e+08	2.61146e+08	1.78408e+08	1.46457e+08	1.39327e+08	2.38373e+08	1.47627e+08	1.42711e+08	1.77582e+08	1.49207e+08
FALSE	High	IsMasterProtein	orf01591_1	1624021 1625310 fy26.complete.fna 1624021 1625310	0	84.571	50	14	148	14	1	429	48.3	7.28	386.81	14	0	97.7	116.6	94.1	107.5	94.9	117	99.8	91.5	78.3	117.2	95.5	115.5	98.1	81.5	80	103.5	113.7	97.7	4.52598e+07	5.39805e+07	4.35602e+07	4.97671e+07	4.39636e+07	5.41682e+07	4.62369e+07	4.23616e+07	3.62576e+07	5.42576e+07	4.42322e+07	5.35012e+07	4.54408e+07	3.77267e+07
FALSE	High	IsMasterProtein	orf00184_1	187681 187040 fy26.complete.fna 187681 187040	0	84.527	52	9	252	9	1	213	24.3	6.87	562.24	9	0	86.9	91.9	87.3	121	106.1	135.8	96.9	94.2	63.5	110.2	107.9	108	103.7	107.8	97.5	85.8	90.9	104.7	1.75131e+08	1.85178e+08	1.75879e+08	2.43838e+08	2.13835e+08	2.73716e+08	1.95285e+08	1.8983e+08	1.2809e+08	2.22063e+08	2.17526e+08	2.17796e+08	2.09073e+08	2.17379e+08
FALSE	High	IsMasterProtein	orf01460_1	1492401 1492976 fy26.complete.fna 1492401 1492976	0	84.267	62	10	228	10	1	191	20	8.98	661.76	10	0	82.7	78.2	81.7	129.8	132.9	130.7	85.4	84.3	89.3	118.9	112	117.5	94.2	100.4	93.4	84.5	95.3	88.9	3.34969e+08	3.16453e+08	3.3062e+08	5.25395e+08	5.3819e+08	5.29306e+08	3.45839e+08	3.41334e+08	3.614e+08	4.81529e+08	4.53318e+08	4.75752e+08	3.81251e+08	4.06396e+08
FALSE	High	IsMasterProtein	orf03823_1	3946821 3947408 fy26.complete.fna 3946821 3947408	0	84.264	61	6	95	6	1	195	21.5	4.92	375.27	6	0	92.1	120	139.1	21.6	25.9	24.1	71.8	56.9	85.4	107.1	190.8	151.1	122	139.7	123.5	118.2	98.1	112.6	5.8149e+07	7.57577e+07	8.77921e+07	1.3648e+07	1.63486e+07	1.52266e+07	4.53263e+07	3.59372e+07	5.39022e+07	6.76012e+07	1.20425e+08	9.53984e+07	7.7031e+07	8.82049e+07
FALSE	High	IsMasterProtein	orf00477_1	501584 500067 fy26.complete.fna 501584 500067	0	84.214	34	12	111	12	1	505	56.5	5.52	299.11	12	0	94.1	94	99.4	152.8	172.3	149.2	86.9	97.2	82.7	96.8	95.9	89	86.9	84.1	89.3	93.2	72.3	64.2	4.48074e+07	4.47632e+07	4.73291e+07	7.27802e+07	8.20819e+07	7.10734e+07	4.13975e+07	4.62968e+07	3.94021e+07	4.60921e+07	4.56695e+07	4.24167e+07	4.13779e+07	4.0086e+07
FALSE	High	IsMasterProtein	orf00136_1	136121 136858 fy26.complete.fna 136121 136858	0	84.185	63	11	125	11	1	245	26	5.11	282.56	11	0	49.4	41.7	41.9	153	319.6	114.3	47.4	42.2	418.4	111.6	67.4	43	45.2	41.5	63.6	27.7	107.2	65	1.05346e+08	8.89373e+07	8.92713e+07	3.26363e+08	6.81508e+08	2.43784e+08	1.01074e+08	8.9925e+07	8.92301e+08	2.38009e+08	1.43654e+08	9.1724e+07	9.63134e+07	8.85796e+07
FALSE	High	IsMasterProtein	orf02289_1	2335098 2335526 fy26.complete.fna 2335098 2335526	0	84.18	51	6	494	6	1	142	16.3	6.87	1358.68	6	0	99.6	82.6	84.1	100	84.9	61.9	88.4	100.4	127.9	133.7	122.3	134	88.8	108.2	101.9	99	98.7	83.6	5.64604e+08	4.68342e+08	4.76592e+08	5.66545e+08	4.81367e+08	3.50925e+08	5.00821e+08	5.69068e+08	7.24993e+08	7.57781e+08	6.93409e+08	7.59238e+08	5.0302e+08	6.13156e+08
FALSE	High	IsMasterProtein	orf00641_1	656705 655344 fy26.complete.fna 656705 655344	0	84.173	36	14	119	14	1	453	49.3	4.97	250.47	14	0	114.4	70.2	66.6	122.1	109.8	81.4	87	61.7	225.8	90.5	81.5	76.8	81.5	80.2	79.1	72.4	169.2	129.8	8.17218e+07	5.0103e+07	4.7575e+07	8.71822e+07	7.8424e+07	5.81478e+07	6.21111e+07	4.40934e+07	1.61269e+08	6.46561e+07	5.82194e+07	5.48671e+07	5.82149e+07	5.72602e+07
FALSE	High	IsMasterProtein	orf03802_1	3929348 3927588 fy26.complete.fna 3929348 3927588	0	84.137	26	14	127	14	1	586	65.8	4.72	266.59	14	0	68.4	101.9	62.1	139.3	170.3	109.1	88.4	87.7	60.8	119.9	111.7	135.1	95.6	104.8	84.7	91.7	72.3	96.1	2.33325e+07	3.47255e+07	2.11633e+07	4.75013e+07	5.80752e+07	3.72069e+07	3.01402e+07	2.99032e+07	2.07258e+07	4.08706e+07	3.80801e+07	4.60766e+07	3.25953e+07	3.57174e+07
FALSE	High	IsMasterProtein	orf01716_1	1730361 1730936 fy26.complete.fna 1730361 1730936	0	83.941	53	8	334	8	1	191	21	4.64	950.29	8	0	100.8	92	88.5	98.3	99.6	101.2	97.2	104.6	103.7	99.5	94.5	101.2	98.6	97.3	101.6	114.3	107.9	99.4	6.42766e+08	5.86584e+08	5.64814e+08	6.26895e+08	6.35103e+08	6.45505e+08	6.20194e+08	6.6717e+08	6.614e+08	6.34543e+08	6.02826e+08	6.45539e+08	6.28976e+08	6.20631e+08
FALSE	High	IsMasterProtein	orf01069_1	1071486 1070419 fy26.complete.fna 1071486 1070419	0	83.829	35	11	112	11	1	355	39.1	8.46	311.09	11	0	132.1	109.1	82.2	129.3	133.8	135.9	100.2	78.8	69.2	80.5	91	86.4	102	98.3	91.8	110.7	80.1	88.6	1.08192e+08	8.93745e+07	6.72824e+07	1.05892e+08	1.09546e+08	1.1129e+08	8.20578e+07	6.45155e+07	5.66884e+07	6.59232e+07	7.45552e+07	7.07614e+07	8.35208e+07	8.04935e+07
FALSE	High	IsMasterProtein	orf04708_1	4793647 4795107 fy26.complete.fna 4793647 4795107	0	83.788	29	12	173	12	1	486	54.8	8.29	455.1	12	0	110.4	113.5	101.6	63.9	57.2	72.6	88.7	109.5	103.2	117.4	120	122.9	103.7	113.1	102.9	98.5	100	101.1	8.57443e+07	8.82047e+07	7.89225e+07	4.96755e+07	4.44563e+07	5.63903e+07	6.88906e+07	8.50769e+07	8.01505e+07	9.11816e+07	9.32438e+07	9.54631e+07	8.0604e+07	8.78633e+07
FALSE	High	IsMasterProtein	orf02897_1	2955126 2955812 fy26.complete.fna 2955126 2955812	0	83.579	54	10	106	10	1	228	25.3	6.15	295.48	10	0	81	86.5	297.6	90.2	108.2	87.1	298.7	62.3	150.7	42.5	50	41.1	81.1	81.1	82.1	77.3	46.1	36.2	5.91775e+07	6.32287e+07	2.17449e+08	6.58649e+07	7.90723e+07	6.3616e+07	2.18256e+08	4.55276e+07	1.10126e+08	3.10562e+07	3.64977e+07	3.00276e+07	5.92362e+07	5.9275e+07
FALSE	High	IsMasterProtein	orf00506_1	530901 528757 fy26.complete.fna 530901 528757	0	83.572	30	18	116	18	1	714	77.1	8.47	236.62	18	0	147.7	139.4	134	29.9	20.2	29.4	122.7	108.4	78.3	63.4	67.8	63.4	103	124.4	132.6	121.5	170.3	143.8	1.32871e+08	1.25473e+08	1.2055e+08	2.69192e+07	1.81752e+07	2.64191e+07	1.10379e+08	9.7546e+07	7.04999e+07	5.70795e+07	6.09985e+07	5.70667e+07	9.27254e+07	1.1191e+08
FALSE	High	IsMasterProtein	orf03507_1	3606792 3605857 fy26.complete.fna 3606792 3605857	0	83.551	51	9	136	9	1	311	33.9	4.97	377.97	9	0	95.6	111.7	102.6	100.5	58.6	105.3	94.3	112.3	67.5	103.7	105.2	121.1	95.3	114.8	114.6	106.4	94.8	95.5	2.37815e+08	2.77813e+08	2.55175e+08	2.49913e+08	1.45762e+08	2.61933e+08	2.34532e+08	2.79195e+08	1.67933e+08	2.57859e+08	2.61626e+08	3.01128e+08	2.3702e+08	2.85465e+08
FALSE	High	IsMasterProtein	orf02950_1	3011845 3011024 fy26.complete.fna 3011845 3011024	0	83.544	54	11	186	11	1	273	30.3	8.43	392.5	11	0	125	97.1	91.4	111.9	163.2	127.1	103.8	99.2	99.6	105	86.5	86.6	102.2	89.2	84.6	86.1	78.2	63.3	2.0443e+08	1.58891e+08	1.49485e+08	1.83078e+08	2.66982e+08	2.07991e+08	1.69791e+08	1.62327e+08	1.62948e+08	1.71726e+08	1.41589e+08	1.4161e+08	1.6717e+08	1.45902e+08
FALSE	High	IsMasterProtein	orf04626_1	4711391 4711897 fy26.complete.fna 4711391 4711897	0	83.516	60	6	376	6	1	168	17.8	4.92	1149.05	6	0	93.5	105.8	102.2	77.6	77.8	86	101.6	101.4	108.6	98.2	107	105.2	102.9	96.6	101.9	103.8	109.1	120.9	1.50745e+09	1.70631e+09	1.64889e+09	1.25129e+09	1.25443e+09	1.3875e+09	1.63861e+09	1.6354e+09	1.75133e+09	1.58324e+09	1.72603e+09	1.69685e+09	1.6593e+09	1.55843e+09
FALSE	High	IsMasterProtein	orf00783_1	820902 819781 fy26.complete.fna 820902 819781	0	83.431	49	15	119	15	1	373	42	6.01	271.18	15	0	76.9	95.8	93.5	169.4	149.7	159.6	65.3	99.6	99.5	83.6	96	107.7	95.7	106.9	98.9	76.4	65.1	60.4	4.41893e+07	5.503e+07	5.37346e+07	9.73398e+07	8.59747e+07	9.1709e+07	3.75219e+07	5.71876e+07	5.71323e+07	4.8007e+07	5.51212e+07	6.18835e+07	5.49953e+07	6.13921e+07
FALSE	High	IsMasterProtein	orf01066_1	1067837 1069042 fy26.complete.fna 1067837 1069042	0	83.223	45	13	84	13	1	401	43.3	5.53	199.94	13	0	116.7	94.7	95.4	88.4	57.4	105.2	103.9	115.3	100.2	103.1	123.4	153.1	85.7	78.1	89.2	109.7	83.3	97.4	2.97031e+07	2.41099e+07	2.42678e+07	2.24923e+07	1.46004e+07	2.67759e+07	2.64387e+07	2.9341e+07	2.54991e+07	2.62303e+07	3.13979e+07	3.89611e+07	2.18077e+07	1.98755e+07
FALSE	High	IsMasterProtein	orf04088_1	4176024 4177700 fy26.complete.fna 4176024 4177700	0	83.15	26	13	148	13	1	558	63.4	7.05	359.44	13	0	91.9	92.5	102.4	106.4	115.8	89.9	95.8	99.9	118.4	90.3	101.2	93.2	99.7	105.2	98.4	86	83.4	129.5	9.77244e+07	9.83369e+07	1.08863e+08	1.13177e+08	1.23159e+08	9.55828e+07	1.01858e+08	1.06278e+08	1.25881e+08	9.60681e+07	1.0762e+08	9.90922e+07	1.0599e+08	1.11829e+08
FALSE	High	IsMasterProtein	orf01179_1	1206063 1204831 fy26.complete.fna 1206063 1204831	0	83.03	43	12	154	12	1	410	44.1	6.35	315.31	12	0	113.1	114.3	125.7	44.6	37.3	48.3	108.9	138.6	115.1	113.9	98.7	109.4	107.2	96.1	110.6	112	102.6	103.7	1.46526e+08	1.48118e+08	1.62913e+08	5.77609e+07	4.83148e+07	6.25682e+07	1.41128e+08	1.79593e+08	1.49122e+08	1.47512e+08	1.27832e+08	1.41751e+08	1.38831e+08	1.24449e+08
FALSE	High	IsMasterProtein	orf03367_1	3465576 3465097 fy26.complete.fna 3465576 3465097	0	82.807	70	8	139	8	1	159	17.1	9.04	386.6	8	0	79.1	79.9	79.3	155.8	166.7	159.6	87.3	94.6	85.5	108.5	116.9	97.8	107.4	80.7	89.8	79.4	70.3	61.3	8.50825e+07	8.59895e+07	8.52894e+07	1.67683e+08	1.79328e+08	1.71768e+08	9.39771e+07	1.01769e+08	9.20398e+07	1.16755e+08	1.25806e+08	1.05282e+08	1.15597e+08	8.687e+07
FALSE	High	IsMasterProtein	orf02088_1	2126151 2125618 fy26.complete.fna 2126151 2125618	0	82.754	53	7	263	7	1	177	19.3	5.02	803	7	0	139.8	101.6	92.8	147.1	187.6	176.6	86.4	88.7	78	90.7	67.6	64.4	108.7	76.8	81.4	66.6	80.3	65	8.80377e+08	6.3982e+08	5.8471e+08	9.26455e+08	1.18163e+09	1.11276e+09	5.44436e+08	5.58653e+08	4.91583e+08	5.71099e+08	4.25982e+08	4.05905e+08	6.84712e+08	4.83506e+08
FALSE	High	IsMasterProtein	orf04629_1	4716085 4714688 fy26.complete.fna 4716085 4714688	0	82.576	33	15	154	15	1	465	52.6	8.29	253.66	15	0	101.5	106.6	117.5	39.6	38.6	45.4	111.3	117.4	128.3	101.6	96.9	86.2	110.3	111.8	110.9	120.9	114.9	140.3	6.11264e+07	6.41848e+07	7.07269e+07	2.38319e+07	2.32513e+07	2.73176e+07	6.70258e+07	7.06607e+07	7.72731e+07	6.11677e+07	5.83385e+07	5.19105e+07	6.63918e+07	6.73237e+07
FALSE	High	IsMasterProtein	orf01135_1	1155115 1156305 fy26.complete.fna 1155115 1156305	0	82.429	41	12	105	12	1	396	44.2	5.73	247.35	12	0	98.1	78.6	98.2	88.6	68.1	90.4	72.4	125.1	54.5	172.3	166.5	158.1	88.1	70.1	117.7	82.9	79.1	91.3	4.79818e+07	3.8425e+07	4.80397e+07	4.33477e+07	3.33039e+07	4.42343e+07	3.53943e+07	6.12134e+07	2.66684e+07	8.42997e+07	8.14418e+07	7.73197e+07	4.30902e+07	3.42992e+07
FALSE	High	IsMasterProtein	orf00619_1	637205 637714 fy26.complete.fna 637205 637714	0	82.41	65	8	468	8	1	169	18.2	4.84	1206.83	8	0	102.1	97.4	113.5	79.2	80	77	87.5	104	100.6	123.7	124.5	117.4	102.5	96.9	104.4	100.8	86.8	101.4	2.48045e+09	2.36569e+09	2.75665e+09	1.92398e+09	1.94374e+09	1.87021e+09	2.12498e+09	2.52499e+09	2.44395e+09	3.00318e+09	3.02442e+09	2.85001e+09	2.48984e+09	2.3532e+09
FALSE	High	IsMasterProtein	orf02105_1	2143027 2143971 fy26.complete.fna 2143027 2143971	0	82.371	56	11	129	11	1	314	32.8	5.02	351.02	11	0	83.9	91.7	99.5	123.3	108.4	132.3	90.9	111.3	116.5	90.3	112.9	120	93.4	102	89	60.3	80.7	93.4	6.75131e+07	7.37415e+07	8.00371e+07	9.92011e+07	8.72334e+07	1.0639e+08	7.30974e+07	8.95654e+07	9.37047e+07	7.26491e+07	9.08551e+07	9.65615e+07	7.50989e+07	8.20848e+07
FALSE	High	IsMasterProtein	orf02390_1	2453831 2454703 fy26.complete.fna 2453831 2454703	0	82.161	58	13	123	13	1	290	32.4	9.67	253.68	13	0	71.4	55.6	58.6	207.1	217.7	149.5	65.6	65	54.6	120.9	136.4	190.8	76.7	66.5	66.6	61.7	73.9	61.3	3.6599e+07	2.8495e+07	3.00362e+07	1.06208e+08	1.11656e+08	7.66813e+07	3.36206e+07	3.33337e+07	2.80114e+07	6.19938e+07	6.99646e+07	9.78503e+07	3.93209e+07	3.41036e+07
FALSE	High	IsMasterProtein	orf04089_1	4178512 4177697 fy26.complete.fna 4178512 4177697	0	81.978	51	11	137	11	1	271	30.4	5.02	332.08	11	0	125.8	131.4	135.3	13.2	7.3	12.1	109.7	118.9	92.5	124.5	125.9	129.4	117.4	117.6	117.9	112.4	109.6	99	9.88269e+07	1.03205e+08	1.06245e+08	1.03911e+07	5.75954e+06	9.4897e+06	8.61862e+07	9.33996e+07	7.27e+07	9.78196e+07	9.88947e+07	1.01635e+08	9.21928e+07	9.23744e+07
FALSE	High	IsMasterProtein	orf01860_1	1885433 1883445 fy26.complete.fna 1885433 1883445	0	81.962	30	16	109	16	1	662	74.4	6.16	225.04	16	0	121.2	116	141.5	98.9	77.9	125.3	88.6	109.9	61.3	99	57	54.4	42	43.9	144.2	150.9	149.1	119	6.63605e+07	6.35097e+07	7.75002e+07	54173181	4.26491e+07	6.86301e+07	4.85049e+07	6.02074e+07	3.35617e+07	5.42251e+07	3.12464e+07	2.98105e+07	2.29887e+07	2.40181e+07
FALSE	High	IsMasterProtein	orf04681_1	4769399 4770157 fy26.complete.fna 4769399 4770157	0	81.847	59	13	222	13	1	252	27.9	7.3	549.96	13	0	87.3	81.7	70.8	238	219.5	222.4	61.2	79.6	58.6	84.8	71.8	75.9	78.1	70	68.5	69.4	81.1	81.2	2.39157e+08	2.23582e+08	1.93952e+08	651774138	6.01036e+08	6.09004e+08	1.67464e+08	2.18086e+08	1.60437e+08	2.32259e+08	1.96667e+08	2.07807e+08	2.13863e+08	1.91673e+08
FALSE	High	IsMasterProtein	orf00570_1	580489 579554 fy26.complete.fna 580489 579554	0	81.795	37	9	110	9	1	311	35.4	7.09	314.39	9	0	129.7	133.9	67.2	81.2	165.1	95.5	118.5	100.4	108.4	83	96.1	80.2	69.2	101	99.1	87.9	84.4	99.4	3.0818e+07	3.18177e+07	1.59595e+07	1.93008e+07	3.92327e+07	2.26864e+07	2.81521e+07	2.38714e+07	2.57617e+07	1.97355e+07	2.28305e+07	1.90553e+07	1.64474e+07	2.39936e+07
FALSE	High	IsMasterProtein	orf04376_1	4446010 4447266 fy26.complete.fna 4446010 4447266	0	81.472	45	12	165	12	1	418	42.8	4.53	415.22	12	0	100.5	82	85.9	103.6	87	97.9	84.4	99.1	108.5	111.5	103.1	141.1	84.9	85.6	97.4	98.4	106.1	123.2	1.40674e+08	1.14843e+08	1.20219e+08	1.45012e+08	1.21811e+08	1.37072e+08	1.1814e+08	1.38745e+08	1.51866e+08	1.56148e+08	1.44337e+08	1.97511e+08	1.18796e+08	1.19835e+08
FALSE	High	IsMasterProtein	orf01599_1	1630915 1630526 fy26.complete.fna 1630915 1630526	0	81.382	52	6	483	6	1	129	13.8	11.33	1295.54	6	0	83.1	90.5	99.4	130.2	117.4	129.2	95.9	98.8	83.1	106.2	104.4	111.3	86.8	102.3	95.7	103.5	87	75.3	1.9908e+09	2.16909e+09	2.38074e+09	3.12086e+09	2.812e+09	3.09642e+09	2.29823e+09	2.36726e+09	1.99028e+09	2.5435e+09	2.502e+09	2.6676e+09	2.08022e+09	2.45141e+09
FALSE	High	IsMasterProtein	orf01589_1	1622498 1623007 fy26.complete.fna 1622498 1623007	0	81.255	55	8	200	8	1	169	19.3	5.35	457	8	0	95	92.4	106.2	82	83.9	80.8	94.5	99.2	108.3	103.6	103.7	104.4	98.8	100.8	81.6	108.7	127.8	128.2	1.95987e+08	1.90725e+08	2.19027e+08	169143227	1.73145e+08	1.66789e+08	1.94957e+08	2.0471e+08	2.23488e+08	2.1373e+08	2.13923e+08	2.15484e+08	2.03854e+08	2.08036e+08
FALSE	High	IsMasterProtein	orf03393_1	3489595 3490371 fy26.complete.fna 3489595 3490371	0	81.255	45	11	67	11	1	258	29.4	5.36	200.53	11	0	139.8	136.2	151.7	47.6	39.9	54.6	180.7	262.7	257	50.4	63	73.2	64	45.5	49	81.7	63	40.1	5.9831e+07	5.8264e+07	6.48955e+07	2.03556e+07	1.70586e+07	2.33488e+07	7.73161e+07	1.1242e+08	1.09952e+08	2.15746e+07	2.69409e+07	3.12986e+07	2.73751e+07	1.94777e+07
FALSE	High	IsMasterProtein	orf01611_1	1636584 1636270 fy26.complete.fna 1636584 1636270	0	81.192	55	6	1123	6	1	104	11.3	10.21	3561.26	6	0	76.9	87.1	75.5	161.8	162.4	129.1	89.9	87.8	93	82	93.3	94.8	91.3	107.6	91.9	86	98.1	91.7	1.62979e+09	1.84646e+09	1.60141e+09	3.4295e+09	3.44252e+09	2.73743e+09	1.90472e+09	1.86187e+09	1.9709e+09	1.73742e+09	1.97793e+09	2.01015e+09	1.93447e+09	2.28024e+09
FALSE	High	IsMasterProtein	orf02206_1	2256271 2257911 fy26.complete.fna 2256271 2257911	0	81.124	37	20	217	20	1	546	63.2	8.94	408.32	20	0	92.7	94.4	94.8	113.5	102.6	121	101.1	93.4	86.1	112	101.8	111.1	90.3	85.6	95.9	94.4	110.3	99.2	1.14087e+08	1.16197e+08	1.16664e+08	1.39761e+08	1.26264e+08	1.49013e+08	1.24412e+08	1.14978e+08	1.05962e+08	1.37896e+08	1.25313e+08	1.36739e+08	1.11111e+08	1.05387e+08
FALSE	High	IsMasterProtein	orf04212_1	4285671 4286369 fy26.complete.fna 4285671 4286369	0	81.115	44	8	251	8	1	232	25.9	9.64	748.48	8	0	91.1	79	81.6	134.6	118	128.9	86.1	103.4	87.1	105.8	121.4	103.9	93.3	94.5	94.6	88.7	89.7	98.3	3.63921e+08	3.15661e+08	3.25945e+08	5.37553e+08	4.71267e+08	5.14987e+08	3.43983e+08	4.1284e+08	3.47961e+08	4.22587e+08	4.84821e+08	4.14944e+08	3.72759e+08	3.77331e+08
FALSE	High	IsMasterProtein	orf01758_1	1781227 1780484 fy26.complete.fna 1781227 1780484	0	81.112	43	9	239	9	1	247	27.3	6.3	570.07	9	0	118.1	105.4	112.7	69.3	80.1	83.9	110.3	109.7	96.3	99.9	95.8	99.1	104.5	106.8	109.8	119.6	100.7	78	2.01841e+08	1.80151e+08	1.92489e+08	1.18412e+08	1.36848e+08	1.43384e+08	1.88427e+08	1.8747e+08	1.64556e+08	1.70719e+08	1.63722e+08	1.69265e+08	1.78471e+08	1.82454e+08
FALSE	High	IsMasterProtein	orf01403_1	1438643 1437507 fy26.complete.fna 1438643 1437507	0	81.046	40	12	154	12	1	378	42.3	6.8	378.34	12	0	103.5	90.4	72.5	216	232.5	196.5	72.2	62.5	69.7	78.1	78.4	79.1	80.6	73.9	75.3	78.5	80.4	59.9	1.01881e+08	8.89548e+07	7.13234e+07	2.126e+08	2.28833e+08	1.9335e+08	7.10185e+07	6.14653e+07	6.86461e+07	7.68344e+07	7.72067e+07	7.78826e+07	7.9341e+07	7.27274e+07
[truncated: 1,754 more rows]
[truncated: 41 more columns]
