# Supplementary material for: Reductions in bacterial viability stimulate the production of Extra-intestinal Pathogenic Escherichia coli (ExPEC) cytoplasm-carrying Extracellular Vesicles (EVs)
Source: PLoS Pathog. 2022 Oct 19;18(10):e1010908. doi: 10.1371/journal.ppat.1010908 (PMC9621596; doi:10.1371/journal.ppat.1010908)
Supplement: S3 Table — (XLSX) [file ppat.1010908.s017.xlsx]

## Sheet: CBE59
#Qeury_name	NR_tophit_description	Swissprot_tophit_description	KEGG_GENE_NAME
orf01630	MULTISPECIES: Antitermination protein Q homolog from lambdoid prophage DLP12 [Proteobacteria] >gi|16128534|ref|NP_415083.1| DLP12 prophage; putative antitermination protein [Escherichia coli str. K-12 substr. MG1655] >gi|407483058|ref|YP_006780207.1| ...	RecName: Full=Antitermination protein Q homolog from lambdoid prophage DLP12 [Escherichia coli K-12]	_
orf01631	outer membrane porin protein NmpC [Escherichia coli M718] >gi|386252822|gb|EIJ02513.1| outer membrane porin protein LC [Escherichia coli B41]	RecName: Full=Putative outer membrane porin protein NmpC; Flags: Precursor [Escherichia coli K-12]	nmpC, ompD
orf01632	MULTISPECIES: holin [Enterobacteriaceae] >gi|73856372|gb|AAZ89079.1| conserved hypothetical protein [Shigella sonnei Ss046] >gi|300455525|gb|EFK19018.1| lysis protein S [Escherichia coli MS 21-1] >gi|331080651|gb|EGI51827.1| lysis protein S, lambdoid ...	RecName: Full=Lysis protein S homolog from lambdoid prophage DLP12 [Escherichia coli CFT073] >gnl|BL_ORD_ID|169729 RecName: Full=Lysis protein S homolog from lambdoid prophage DLP12 [Escherichia coli K-12]	_
orf01633	lysozyme [Escherichia coli] >gi|331080652|gb|EGI51828.1| lysozyme (Lysis protein) (Muramidase) (Endolysin) [Escherichia coli H299] >gi|449324402|gb|EMD14336.1| lysozyme [Escherichia coli SEPT362] >gi|534826647|gb|EQP77943.1| lysozyme [Escherichia col ...	RecName: Full=Lysozyme; AltName: Full=Endolysin; AltName: Full=Lysis protein; AltName: Full=Muramidase; AltName: Full=Protein gp19	E3.2.1.17
orf01634	MULTISPECIES: endopeptidase [Enterobacteriaceae] >gi|300527966|gb|EFK49028.1| bacteriophage lysis protein [Escherichia coli MS 107-1] >gi|342926235|gb|EGU94957.1| bacteriophage lysis protein [Escherichia coli MS 79-10] >gi|378133839|gb|EHW95173.1| ba ...	RecName: Full=Spanin, inner membrane subunit; Short=i-spanin; AltName: Full=Lysis protein Rz [Enterobacteria phage lambda]	rzpD
orf01635	MULTISPECIES: hypothetical protein [Enterobacteriaceae] >gi|209911041|dbj|BAG76115.1| hypothetical phage protein [Escherichia coli SE11] >gi|290761353|gb|ADD55314.1| Lambdoid prophage DLP12 Bor-like protein [Escherichia coli O55:H7 str. CB9615] >gi|2 ...	RecName: Full=Lipoprotein bor; Flags: Precursor [Enterobacteria phage lambda]	_
orf01636	MULTISPECIES: protein convertase [Enterobacteriaceae] >gi|218699881|ref|YP_002407510.1| DNA packaging protein; DLP12 prophage [Escherichia coli IAI39] >gi|169755031|gb|ACA77730.1| DNA packaging Nu1 [Escherichia coli ATCC 8739] >gi|192959170|gb|EDV896 ...	RecName: Full=DNA-packaging protein NU1 homolog [Escherichia coli K-12]	_
orf01637	terminase [Escherichia coli] >gi|1114176596|gb|APK44639.1| terminase [Escherichia coli]	RecName: Full=Terminase large subunit; AltName: Full=DNA-packaging protein A; AltName: Full=Large terminase protein; AltName: Full=gpA [Enterobacteria phage lambda]	_
orf02065	MULTISPECIES: DUF1378 domain-containing protein [Enterobacteriaceae] >gi|218364237|emb|CAR01903.1| conserved hypothetical protein from phage origin [Escherichia coli S88] >gi|227834917|gb|EEJ45383.1| hypothetical protein HMPREF0358_4663 [Escherichia ...	_	_
orf02066	hypothetical protein [Escherichia coli] >gi|430995587|gb|ELD11879.1| hypothetical protein A15K_01030 [Escherichia coli KTE205] >gi|431076772|gb|ELD84267.1| hypothetical protein A197_01101 [Escherichia coli KTE236] >gi|431083924|gb|ELD90096.1| hypothe ...	_	_
orf02067	MULTISPECIES: holin [Proteobacteria] >gi|9632510|ref|NP_049504.1| protein S [Enterobacteria phage 933W] >gi|15830466|ref|NP_309239.1| holin [Escherichia coli O157:H7 str. Sakai] >gi|15832223|ref|NP_310996.1| holin [Escherichia coli O157:H7 str. Sakai ...	RecName: Full=Lysis protein S homolog from lambdoid prophage DLP12 [Escherichia coli CFT073] >gnl|BL_ORD_ID|169729 RecName: Full=Lysis protein S homolog from lambdoid prophage DLP12 [Escherichia coli K-12]	_
orf02068	hypothetical protein [Escherichia coli] >gi|300400195|gb|EFJ83733.1| hypothetical protein HMPREF9534_00201 [Escherichia coli MS 69-1] >gi|431076774|gb|ELD84269.1| hypothetical protein A197_01103 [Escherichia coli KTE236] >gi|431083926|gb|ELD90098.1| ...	RecName: Full=Uncharacterized protein YdfR [Escherichia coli K-12]	_
orf02069	MULTISPECIES: lysozyme [Escherichia] >gi|218704566|ref|YP_002412085.1| putative membrane-associated lysozyme; Qin prophage [Escherichia coli UMN026] >gi|218426782|emb|CAR07629.1| putative membrane-associated lysozyme; Qin prophage [Escherichia coli E ...	RecName: Full=Lysozyme; AltName: Full=Endolysin; AltName: Full=Lysis protein; AltName: Full=Muramidase	E3.2.1.17
orf02070	hypothetical protein [Escherichia coli] >gi|218704567|ref|YP_002412086.1| hypothetical protein ECUMN_1336 [Escherichia coli UMN026] >gi|218431664|emb|CAR12545.1| conserved hypothetical protein from bacteriophage origin [Escherichia coli UMN026] >gi|2 ...	_	_
orf02071	MULTISPECIES: hypothetical protein [Enterobacteriaceae] >gi|407481635|ref|YP_006778784.1| hypothetical protein O3K_10445 [Escherichia coli O104:H4 str. 2011C-3493] >gi|187427214|gb|ACD06488.1| conserved hypothetical protein [Shigella boydii CDC 3083- ...	_	_
orf02072	MULTISPECIES: endopeptidase [Escherichia] >gi|975164949|gb|KUR84357.1| endopeptidase [Escherichia coli] >gi|975258226|gb|KUS74901.1| endopeptidase [Escherichia coli] >gi|975378852|gb|KUT90682.1| endopeptidase [Escherichia coli] >gi|975517784|gb|KUV22 ...	RecName: Full=Spanin, inner membrane subunit; Short=i-spanin; AltName: Full=Lysis protein Rz [Enterobacteria phage 933W]	rzpD
orf02073	MULTISPECIES: hypothetical protein [Enterobacteriaceae] >gi|218700324|ref|YP_002407953.1| hypothetical protein ECIAI39_1982 [Escherichia coli IAI39] >gi|387616475|ref|YP_006119497.1| hypothetical protein NRG857_05670 [Escherichia coli O83:H1 str. NRG ...	_	_
orf02074	MULTISPECIES: terminase [Proteobacteria] >gi|15831990|ref|NP_310763.1| terminase small subunit [Escherichia coli O157:H7 str. Sakai] >gi|218700224|ref|YP_002407853.1| putative terminase small subunit (DNA packaging protein Nu1) from bacteriophage ori ...	RecName: Full=Putative prophage Qin DNA-packaging protein NU1 homolog [Escherichia coli K-12]	_
orf02075	terminase [Escherichia coli LAU-EC10] >gi|699390004|gb|KGM69283.1| Terminase large subunit [Escherichia coli] >gi|699397492|gb|KGM76267.1| Terminase large subunit [Escherichia coli] >gi|699403101|gb|KGM81462.1| Terminase large subunit [Escherichia co ...	RecName: Full=Large terminase protein; AltName: Full=DNA-packaging protein Gp2; AltName: Full=Terminase large subunit	_
orf02446	addiction module toxin, GnsA/GnsB family [Escherichia coli] >gi|387616892|ref|YP_006119914.1| hypothetical protein NRG857_07780 [Escherichia coli O83:H1 str. NRG 857C] >gi|192959784|gb|EDV90218.1| conserved domain protein [Escherichia coli E110019] > ...	RecName: Full=Protein GnsB [Escherichia coli K-12]	_
orf02447	Cold shock-like protein cspI [Escherichia coli CFT073] >gi|157066708|gb|ABV05963.1| cold shock DNA-binding protein [Escherichia coli HS] >gi|315293040|gb|EFU52392.1| cold shock-like protein CspI [Escherichia coli MS 153-1] >gi|345339642|gb|EGW72067.1 ...	RecName: Full=Cold shock-like protein CspI; Short=CPS-I [Escherichia coli CFT073] >gnl|BL_ORD_ID|5463 RecName: Full=Cold shock-like protein CspI; Short=CPS-I [Escherichia coli K-12]	cspA
orf02448	MULTISPECIES: Rz-like protein, Qin prophage [Proteobacteria] >gi|16129512|ref|NP_416071.1| Rz-like protein, Qin prophage [Escherichia coli str. K-12 substr. MG1655] >gi|218699877|ref|YP_002407506.1| hypothetical protein ECIAI39_1504 [Escherichia coli ...	RecName: Full=Uncharacterized protein RzpQ; Flags: Precursor [Escherichia coli K-12]	_
orf02449	MULTISPECIES: lysozyme from lambdoid prophage Qin [Proteobacteria] >gi|16129513|ref|NP_416072.1| Qin prophage; putative lysozyme [Escherichia coli str. K-12 substr. MG1655] >gi|218699876|ref|YP_002407505.1| putative membrane-associated lysozyme; Qin ...	RecName: Full=Probable lysozyme from lambdoid prophage Qin; AltName: Full=Endolysin; AltName: Full=Lysis protein; AltName: Full=Muramidase [Escherichia coli K-12]	E3.2.1.17
orf02450	MULTISPECIES: hypothetical protein [Enterobacteriaceae] >gi|190900740|gb|EDV60535.1| conserved hypothetical protein [Escherichia coli B7A] >gi|315293036|gb|EFU52388.1| hypothetical protein HMPREF9544_02514 [Escherichia coli MS 153-1] >gi|320197743|gb ...	RecName: Full=Uncharacterized protein YdfR [Escherichia coli K-12]	_
orf02451	MULTISPECIES: Lysis protein S homolog from lambdoid prophage DLP12 [Enterobacteriaceae] >gi|315293035|gb|EFU52387.1| lysis protein S [Escherichia coli MS 153-1] >gi|331079276|gb|EGI50473.1| lysis protein S, lambdoid prophage DLP12-like protein [Esche ...	RecName: Full=Lysis protein S homolog from lambdoid prophage DLP12 [Escherichia coli CFT073] >gnl|BL_ORD_ID|169729 RecName: Full=Lysis protein S homolog from lambdoid prophage DLP12 [Escherichia coli K-12]	_
orf02452	MULTISPECIES: hypothetical protein [Enterobacteriaceae] >gi|194424476|gb|EDX40462.1| conserved hypothetical protein [Escherichia coli 101-1] >gi|209911877|dbj|BAG76951.1| conserved hypothetical protein [Escherichia coli SE11] >gi|218351850|emb|CAU975 ...	_	_
orf02453	MULTISPECIES: hypothetical protein, partial [Enterobacteriaceae] >gi|209911876|dbj|BAG76950.1| conserved hypothetical protein [Escherichia coli SE11] >gi|218351851|emb|CAU97571.1| putative TolA protein (fragment) of prophage [Escherichia coli 55989] ...	RecName: Full=Protein TolA [Escherichia coli K-12]	tolA
orf02454	hypothetical protein AC72_0550 [Escherichia coli 2-316-03_S4_C1]	_	_
orf02455	antitermination protein [Escherichia coli] >gi|1122991967|gb|OKU46635.1| antitermination protein [Escherichia coli] >gi|1123063739|gb|OKV15931.1| antitermination protein [Escherichia coli]	RecName: Full=Antitermination protein Q homolog from lambdoid prophage Qin [Escherichia coli K-12]	_
orf02893	phage terminase, small subunit [Escherichia coli UMNK88] >gi|332343711|gb|AEE57045.1| phage terminase, small subunit [Escherichia coli UMNK88] >gi|345393556|gb|EGX23327.1| phage terminase, small subunit, P27 family [Escherichia coli TX1999] >gi|37801 ...	_	_
orf02894	MULTISPECIES: HNH endonuclease [Enterobacteriaceae] >gi|115513257|gb|ABJ01332.1| HnhC [Escherichia coli APEC O1] >gi|331049511|gb|EGI21582.1| putative DNase [Escherichia coli M718] >gi|331078558|gb|EGI49760.1| putative DNase [Escherichia coli H299] > ...	_	_
orf02895	hypothetical protein [Escherichia coli] >gi|534991279|gb|EQR39498.1| hypothetical protein G783_02045 [Escherichia coli HVH 121 (4-6877826)] >gi|753925813|gb|KIO87637.1| hypothetical protein EC970264_1275 [Escherichia coli 97.0264] >gi|999946415|gb|AM ...	_	_
orf02896	hypothetical protein ECDEC6B_1209 [Escherichia coli DEC6B]	_	_
orf02897	MULTISPECIES: endopeptidase [Enterobacteriaceae] >gi|331078561|gb|EGI49763.1| bacteriophage lysis protein [Escherichia coli H299] >gi|377999765|gb|EHV62840.1| bacteriophage lysis family protein [Escherichia coli DEC6B] >gi|508389228|gb|EOV60210.1| ou ...	RecName: Full=Spanin, inner membrane subunit; Short=i-spanin; AltName: Full=Lysis protein Rz [Enterobacteria phage lambda]	rzpD
orf02898	MULTISPECIES: lysozyme [Enterobacteriaceae] >gi|170120967|gb|EDS89898.1| phage lysozyme [Escherichia albertii TW07627] >gi|170121092|gb|EDS90023.1| phage lysozyme [Escherichia albertii TW07627] >gi|313646712|gb|EFS11171.1| phage lysozyme family prote ...	RecName: Full=Probable lysozyme from lambdoid prophage Qin; AltName: Full=Endolysin; AltName: Full=Lysis protein; AltName: Full=Muramidase [Escherichia coli K-12]	E3.2.1.17
orf02899	hypothetical protein [Escherichia coli] >gi|508389230|gb|EOV60212.1| phage protein [Escherichia coli KTE68] >gi|534991283|gb|EQR39502.1| phage protein [Escherichia coli HVH 121 (4-6877826)] >gi|535843952|gb|EQZ76094.1| phage protein [Escherichia coli ...	RecName: Full=Uncharacterized protein YdfR [Escherichia coli K-12]	_
orf02900	MULTISPECIES: holin [Enterobacteriaceae] >gi|24113364|ref|NP_707874.1| lysis protein S [Shigella flexneri 2a str. 301] >gi|24052380|gb|AAN43581.1| lysis protein S [Shigella flexneri 2a str. 301] >gi|110615501|gb|ABF04168.1| conserved hypothetical pro ...	RecName: Full=Lysis protein S	_
orf02901	hypothetical protein ECBCE002MS12_1218 [Escherichia coli BCE002_MS12] >gi|476140057|gb|EMV62079.1| hypothetical protein EC2872000_1415 [Escherichia coli 2872000] >gi|476140673|gb|EMV62680.1| hypothetical protein EC2871950_1293 [Escherichia coli 28719 ...	_	_
orf02902	antitermination protein Q [Escherichia coli] >gi|508389232|gb|EOV60214.1| antitermination protein Q [Escherichia coli KTE68] >gi|729809708|gb|KHH04494.1| antiterminator [Escherichia coli] >gi|748131441|gb|KIH36426.1| antiterminator [Escherichia coli] ...	RecName: Full=Antitermination protein Q	_
orf03202	MULTISPECIES: transposase [Enterobacteriaceae] >gi|73853240|ref|YP_308736.1| transposase/IS protein (plasmid) [Escherichia coli] >gi|218692802|ref|YP_002405914.1| transposase/IS protein (plasmid) [Escherichia coli UMN026] >gi|218699870|ref|YP_0024074 ...	RecName: Full=Insertion sequence IS21 putative ATP-binding protein [Pseudomonas aeruginosa]	_
orf03203	hypothetical protein [Escherichia coli] >gi|15830076|ref|NP_308849.1| hypothetical protein ECs0822 [Escherichia coli O157:H7 str. Sakai] >gi|13360281|dbj|BAB34245.1| hypothetical protein [Escherichia coli O157:H7 str. Sakai] >gi|188015469|gb|EDU53591 ...	_	_
orf03204	MULTISPECIES: endopeptidase [Enterobacteriaceae] >gi|345362447|gb|EGW94599.1| endopeptidase [Escherichia coli 3030-1] >gi|431367061|gb|ELG53547.1| hypothetical protein A1Y5_03604 [Escherichia coli KTE118] >gi|534556587|gb|EQN16173.1| hypothetical pro ...	RecName: Full=Spanin, inner membrane subunit; Short=i-spanin; AltName: Full=Lysis protein Rz [Enterobacteria phage lambda]	rzpD
orf03205	MULTISPECIES: lysozyme [Enterobacteriaceae] >gi|299882168|gb|EFI90379.1| phage lysozyme [Escherichia coli MS 196-1] >gi|300405395|gb|EFJ88933.1| phage lysozyme [Escherichia coli MS 84-1] >gi|300842523|gb|EFK70283.1| phage lysozyme [Escherichia coli M ...	RecName: Full=Probable lysozyme from lambdoid prophage Qin; AltName: Full=Endolysin; AltName: Full=Lysis protein; AltName: Full=Muramidase [Escherichia coli K-12]	E3.2.1.17
orf03206	hypothetical protein [Escherichia coli] >gi|397787143|gb|EJK97973.1| hypothetical protein ECSTECO31_0151 [Escherichia coli STEC_O31] >gi|1035811936|gb|OAY14716.1| hypothetical protein A9Y77_04760 [Escherichia coli]	RecName: Full=Uncharacterized protein YdfR [Escherichia coli K-12]	_
orf03207	predicted phage lysis protein [Escherichia coli APEC O1]	RecName: Full=Lysis protein S homolog from lambdoid prophage DLP12 [Escherichia coli CFT073] >gnl|BL_ORD_ID|169729 RecName: Full=Lysis protein S homolog from lambdoid prophage DLP12 [Escherichia coli K-12]	_

## Sheet: FY26
#Qeury_name	Qeury_length	NR_tophit_name	NR_tophit_description	NR_topHSP_%-Simil	Swissprot_tophit_name	Swissprot_tophit_description	Swissprot_tophsp_%-Simil	GOs	String_tophit_name	String_tophit_description	String_topHSP_%-Simil	COG	KOG	NOG	KO/Gene_ID	KEGG_GENE_NAME
orf00222_1	142	gi|545247679|ref|WP_021546116.1|	hypothetical protein [Escherichia coli]	1	gi|1708898|sp|P51770.1|SPAN1_BPP2	RecName: Full=Probable spanin, inner membrane subunit; Short=i-spanin; AltName: Full=Protein lysB [Enterobacteria phage P2]	0.98	_	439855.EcSMS35_4332	phage lysis timing protein LysB	0.9645	_	_	NOG225284;NOG75087	None	_
orf00223_1	142	gi|545247680|ref|WP_021546117.1|	hypothetical protein [Escherichia coli]	1	gi|1708897|sp|P51769.1|ANTIH_BPP2	RecName: Full=Putative antiholin; AltName: Full=Protein lysA [Enterobacteria phage P2]	0.96	_	_	_	_	_	_	_	None	_
orf00224_1	166	gi|486167170|ref|WP_001530534.1|	lysozyme [Escherichia coli]	1	gi|1708890|sp|P51771.1|ENLYS_BPP2	RecName: Full=Endolysin; AltName: Full=Lysis protein; AltName: Full=Lysozyme; AltName: Full=Muramidase; AltName: Full=Protein gpK [Enterobacteria phage P2]	1	_	405955.APECO1_4473	putative phage lysin	1	COG4678	_	_	None	_
orf00225_1	94	gi|446045268|ref|WP_000123123.1|	MULTISPECIES: holin gpY [Yersinia phage L-413C]	1	gi|1708284|sp|P51773.1|HOLIN_BPP2	RecName: Full=Holin [Enterobacteria phage P2]	1	_	444450.ECH74115_3046	phage holin GpY	1	_	_	NOG77090	None	_
orf00226_1	68	gi|447189888|ref|WP_001267144.1|	tail protein, partial [Escherichia coli]	1	gi|1722799|sp|P51772.1|VPX_BPP2	RecName: Full=Tail protein X; AltName: Full=GpX [Enterobacteria phage P2]	1	GO:0019012	585035.ECS88_2209	Tail protein X (GpX)	1	COG5004	_	_	None	_
orf00227_1	158	gi|500022793|ref|WP_011703511.1|	capsid completion protein [Escherichia coli]	1	gi|139345|sp|P25475.1|VPL_BPP2	RecName: Full=Head completion/stabilization protein; AltName: Full=GpL [Enterobacteria phage P2]	0.99	GO:0019069	405955.APECO1_4471	putative capsid completion protein	1	_	_	NOG06525	None	_
orf00540_1	81	gi|446730539|ref|WP_000807795.1|	hypothetical protein [Escherichia sp. TW09308]	1	gi|9910980|sp|P57018.1|Y9K0_BPP22	RecName: Full=Uncharacterized 9.0 kDa protein in gp15-gp3 intergenic region; AltName: Full=ORF80 [Enterobacteria phage P22]	1	_	_	_	_	_	_	_	None	_
orf00541_1	181	gi|446148780|ref|WP_000226635.1|	Rha family transcriptional regulator [Escherichia coli]	1	gi|140672|sp|P21417.1|Y23K_BPP22	RecName: Full=Uncharacterized 22.8 kDa protein in gp15-gp3 intergenic region; AltName: Full=ORF201 [Enterobacteria phage P22]	0.79	_	405955.APECO1_4198	hypothetical protein	1	COG3646	_	_	None	_
orf00542_1	62	gi|446880700|ref|WP_000957956.1|	lysis protein [Escherichia coli]	1	gi|635552583|sp|A8CGF6.1|SPAN2_BPP22	RecName: Full=Probable spanin, outer lipoprotein subunit; Short=o-spanin; AltName: Full=Rz1 protein; Flags: Precursor [Enterobacteria phage P22]	0.97	GO:0019867;GO:0019064	_	_	_	_	_	_	None	_
orf00543_1	158	gi|446151534|ref|WP_000229389.1|	MULTISPECIES: lysozyme lysin [Escherichia coli UTI89]	1	gi|137824|sp|P03706.1|ENLYS_LAMBD	RecName: Full=Endolysin; AltName: Full=Lysis protein; AltName: Full=Lysozyme; AltName: Full=Muramidase; AltName: Full=Transglycosylase [Enterobacteria phage lambda]	0.99	GO:0003796;GO:0019835;GO:0016998;GO:0005975;GO:0042742;GO:0009253	405955.APECO1_4196	putative endolysin	1	COG4678	_	_	K01185	E3.2.1.17
orf00544_1	108	gi|446706388|ref|WP_000783734.1|	MULTISPECIES: holin gene 60 protein [Enterobacteria phage Sf6]	1	gi|138712|sp|P03705.1|HOLIN_LAMBD	RecName: Full=Holin; AltName: Full=gpS protein; Includes: RecName: Full=Lysis protein S; Includes: RecName: Full=Lysis inhibitor [Enterobacteria phage lambda]	0.99	_	405955.APECO1_4195	putative holin	1	_	_	NOG82680	None	_
orf00545_1	173	gi|445949694|ref|WP_000027549.1|	late gene antiterminator protein [Escherichia coli]	1	_	_	_	GO:0003677;GO:0060567	364106.UTI89_C2663	bacteriophage ST64T antitermination protein GP23	1	_	_	NOG227147	None	_
orf00841_1	75	gi|446969316|ref|WP_001046572.1|	MULTISPECIES: hypothetical protein [Escherichia]	1	_	_	_	_	_	_	_	_	_	_	None	_
orf00842_1	62	gi|650017244|gb|KDT41206.1|	lipoRz1 family protein [Escherichia coli 3-105-05_S4_C2]	1	gi|635552583|sp|A8CGF6.1|SPAN2_BPP22	RecName: Full=Probable spanin, outer lipoprotein subunit; Short=o-spanin; AltName: Full=Rz1 protein; Flags: Precursor [Enterobacteria phage P22]	0.93	GO:0019867;GO:0019064	_	_	_	_	_	_	None	_
orf00843_1	159	gi|447103234|ref|WP_001180490.1|	lysozyme [Escherichia coli]	1	gi|137824|sp|P03706.1|ENLYS_LAMBD	RecName: Full=Endolysin; AltName: Full=Lysis protein; AltName: Full=Lysozyme; AltName: Full=Muramidase; AltName: Full=Transglycosylase [Enterobacteria phage lambda]	0.96	GO:0003796;GO:0019835;GO:0016998;GO:0005975;GO:0042742;GO:0009253	405955.APECO1_3886	putative muramidase	1	COG4678	_	_	None	_
orf00844_1	102	gi|485698963|ref|WP_001332385.1|	holin [Escherichia coli]	1	_	_	_	_	155864.Z1875	putative holin protein of prophage CP-933X	1	_	_	NOG14750	None	_
orf00845_1	112	gi|446528962|ref|WP_000606308.1|	MULTISPECIES: hypothetical protein [Escherichia]	1	_	_	_	_	364106.UTI89_C2992	hypothetical protein	1	_	_	NOG129525	None	_
orf00864_1	166	gi|446994520|ref|WP_001071776.1|	hypothetical protein [Escherichia coli]	1	gi|14195524|sp|P76158.1|RZPQ_ECOLI	RecName: Full=Uncharacterized protein RzpQ; Flags: Precursor [Escherichia coli K-12]	0.95	_	199310.c3179	hypothetical protein	1	_	_	NOG12240	None	_
orf00865_1	178	gi|447023917|ref|WP_001101173.1|	MULTISPECIES: lysozyme lysozyme from lambdoid prophage Qin [Escherichia coli CFT073]	1	gi|14194912|sp|P76159.1|LYSQ_ECOLI	RecName: Full=Probable lysozyme from lambdoid prophage Qin; AltName: Full=Endolysin; AltName: Full=Lysis protein; AltName: Full=Muramidase [Escherichia coli K-12]	0.94	_	199310.c3180	lysozyme from lambdoid prophage Qin	1	COG3772	_	_	K01185	E3.2.1.17
orf00866_1	184	gi|446112049|ref|WP_000189904.1|	MULTISPECIES: hypothetical protein [Escherichia]	1	gi|3183262|sp|P76160.1|YDFR_ECOLI	RecName: Full=Uncharacterized protein YdfR [Escherichia coli K-12]	0.93	_	585054.EFER_4438	hypothetical protein	1	_	_	NOG221731	None	_
orf00867_1	69	gi|446281869|ref|WP_000359724.1|	holin [Escherichia coli]	1	gi|13626681|sp|P77237.2|ESSQ_ECOLI	RecName: Full=Lysis protein S homolog from lambdoid prophage Qin [Escherichia coli K-12]	0.97	_	199310.c3182	lambdoid prophage Qin lysis protein S	1	_	_	NOG84167	None	_
orf00868_1	72	gi|445988627|ref|WP_000066482.1|	MULTISPECIES: cold-shock protein [Escherichia]	1	gi|544108|sp|P36995.1|CSPB_ECOLI	RecName: Full=Cold shock-like protein CspB; Short=CSP-B [Escherichia coli K-12]	1	GO:0003677;GO:0006355;GO:0005737	199310.c3184	cold shock-like protein CspB	1	COG1278	_	_	K03704	cspA
orf03993_1	381	gi|485653338|ref|WP_001298476.1|	MULTISPECIES: outer membrane porin protein C [Escherichia]	1	gi|130682|sp|P07238.1|PORI_BPPA2	RecName: Full=Outer membrane porin protein LC; Flags: Precursor	0.93	GO:0055085;GO:0009279;GO:0015288;GO:0046930;GO:0006811;GO:0005886	405955.APECO1_241	outer membrane porin protein NmpC precursor	1	COG3203	_	_	K16076	nmpC, ompD
orf03994_1	72	gi|500022834|ref|WP_011703552.1|	holin [Escherichia coli]	1	gi|71159316|sp|P0A9R3.1|ESSD_ECOL6	RecName: Full=Lysis protein S homolog from lambdoid prophage DLP12 [Escherichia coli CFT073]	1	_	199310.c1561	lambdoid prophage DLP12 lysis protein S	1	_	_	NOG84167	None	_
orf03995_1	166	gi|447058021|ref|WP_001135277.1|	MULTISPECIES: lysozyme lysozyme from lambdoid prophage DLP12 [Escherichia coli CFT073]	1	gi|2493335|sp|P78285.1|LYSD_ECOLI	RecName: Full=Lysozyme RrrD; AltName: Full=Endolysin; AltName: Full=Lysis protein; AltName: Full=Muramidase [Escherichia coli K-12]	0.99	_	199310.c1562	lysozyme from lambdoid prophage DLP12	1	COG3772	_	_	K01185	E3.2.1.17
orf03996_1	154	gi|446456335|ref|WP_000534189.1|	endopeptidase [Escherichia coli]	1	gi|119363|sp|P27358.1|SPAN1_BPP21	RecName: Full=Spanin, inner membrane subunit; Short=i-spanin; AltName: Full=Lysis protein Rz	0.99	_	405955.APECO1_243	putative Rz endopeptidase from lambdoid prophage	1	_	_	NOG129335	K14744	rzpD
orf03997_1	98	gi|485653326|ref|WP_001298464.1|	hypothetical protein [Escherichia coli]	1	gi|137520|sp|P26814.1|BOR_LAMBD	RecName: Full=Lipoprotein bor; Flags: Precursor [Enterobacteria phage lambda]	0.95	GO:0009279	199310.c1564	Bor protein homolog from lambdoid prophage DLP12 precursor	1	_	_	NOG86565	None	_
orf04033_1	263	gi|447075264|ref|WP_001152520.1|	tail protein [Escherichia coli]	1	gi|138844|sp|P03738.1|TIPL_LAMBD	RecName: Full=Tail tip protein L [Enterobacteria phage lambda]	0.96	_	405955.APECO1_409	minor tail protein	1	COG4672	_	_	None	_
orf04034_1	72	gi|446762318|ref|WP_000839574.1|	MULTISPECIES: holin DLP12 prophage phage lysis protein [Escherichia coli O7:K1 str.	1	gi|138706|sp|P27360.1|VLYS_BPP21	RecName: Full=Lysis protein S	1	_	198214.SF2038	lysis protein S	1	_	_	NOG84167	None	_
orf04035_1	117	gi|446115434|ref|WP_000193289.1|	hypothetical protein [Escherichia coli]	1	gi|3183262|sp|P76160.1|YDFR_ECOLI	RecName: Full=Uncharacterized protein YdfR [Escherichia coli K-12]	0.95	_	439855.EcSMS35_1182	hypothetical protein	0.9865	_	_	NOG221731	None	_
orf04036_1	178	gi|545285300|ref|WP_021568386.1|	lysozyme [Escherichia coli]	1	gi|14194912|sp|P76159.1|LYSQ_ECOLI	RecName: Full=Probable lysozyme from lambdoid prophage Qin; AltName: Full=Endolysin; AltName: Full=Lysis protein; AltName: Full=Muramidase [Escherichia coli K-12]	0.94	GO:0003796;GO:0019835;GO:0016998;GO:0005975;GO:0042742;GO:0009253	405955.APECO1_1029	putative phage lysozyme	0.9887	COG3772	_	_	K01185	E3.2.1.17
orf04037_1	155	gi|553932336|ref|WP_023142588.1|	bacteriophage lysis protein [Escherichia coli]	1	gi|119368|sp|P00726.1|SPAN1_LAMBD	RecName: Full=Spanin, inner membrane subunit; Short=i-spanin; AltName: Full=Lysis protein Rz [Enterobacteria phage lambda]	0.89	_	405955.APECO1_515	hypothetical protein	0.9286	_	_	NOG129335;NOG08881	K14744	rzpD

## Sheet: CFT073
#Qeury_name	Qeury_length	gene_name	NR_tophit_name	NR_tophit_descrip	NR_top_%-Simil	Swiss_tophit_name	Swissprot_tophit_descrip	Swissprot_top_%-Simil	GOs	COG/KOG	Function	KO/Gene_ID	KEGG_GENE_NAME
lcl|AE014075.1_prot_AAN79427.1_927	175		AAN79427.1	Putative capsid completion protein [Escherichia coli CFT073]	100	_	_	_	_	_	_	_	_
lcl|AE014075.1_prot_AAN79428.1_928	67		HAE1792676.1	phage tail protein [Salmonella enterica subsp. enterica serovar Ank]	100	sp|P51772|BPX_BPP2	Baseplate protein X OS=Escherichia phage P2 OX=10679 GN=X PE=1 SV=1	61.2	_	COG5004	S	_	_
lcl|AE014075.1_prot_AAN79429.1_929	71		QDM97611.1	holin,hypothetical protein FNJ76_25245 [Escherichia coli]	100	_	_	_	_	_	_	_	_
lcl|AE014075.1_prot_AAN79430.1_930	170		QEI85839.1	lysozyme [Escherichia coli O2:H6]	100	sp|Q6XQ98|ENLYS_BPT1	SAR-endolysin OS=Escherichia phage T1 OX=1921008 GN=12 PE=3 SV=1	37.3	_	COG3772	G	K01185	E3.2.1.17
lcl|AE014075.1_prot_AAN79431.1_931	139		AAN79431.1	Putative membrane protein [Escherichia coli CFT073]	100	_	_	_	_	_	_	_	_
lcl|AE014075.1_prot_AAN79432.1_932	142		CDP75851.1	Putative uncharacterized protein [Escherichia coli D6-117.29]	100	_	_	_	_	_	_	_	_
lcl|AE014075.1_prot_AAN79433.1_933	150		KHJ23280.1	tail protein [Escherichia coli]	100	sp|P36933|VPR_BPP2	Tail completion protein R OS=Escherichia phage P2 OX=10679 GN=R PE=4 SV=1	50.4	_	_	_	_	_
lcl|AE014075.1_prot_AAN79434.1_934	185		AAN79434.1	Hypothetical protein c0961 [Escherichia coli CFT073]	100	_	_	_	_	_	_	_	_
lcl|AE014075.1_prot_AAN79902.1_1385	106		AER88809.1	lambdoid prophage DLP12 lysis protein S [Escherichia coli str. 'clone D i14']	100	sp|P0A9R2|ESSD_ECOLI	Prophage lysis protein S homolog EssD OS=Escherichia coli (strain K12) OX=83333 GN=essD PE=3 SV=1	80.3	_	_	_	_	_
lcl|AE014075.1_prot_AAN79903.1_1386	114	ydfR]	EFU50946.1	hypothetical protein HMPREF9544_03993, partial [Escherichia coli MS 153-1]	100	sp|P76160|YDFR_ECOLI	Uncharacterized protein YdfR OS=Escherichia coli (strain K12) OX=83333 GN=ydfR PE=1 SV=1	78.4	_	_	_	_	_
lcl|AE014075.1_prot_AAN79904.1_1387	92		EFU50947.1	hypothetical protein HMPREF9544_03994 [Escherichia coli MS 153-1]	100	_	_	_	_	_	_	_	_
lcl|AE014075.1_prot_AAN79905.1_1388	177		HAC37026.1	lysozyme [Shigella sp.]	100	sp|Q9ZXB7|ENLYS_BPH19	SAR-endolysin OS=Enterobacteria phage H19B OX=69932 GN=R PE=3 SV=1	91	_	COG3772	G	K01185	E3.2.1.17
lcl|AE014075.1_prot_AAN79906.1_1389	160		RBU85057.1	lysis protein [Escherichia coli]	100	sp|P00726|SPAN1_LAMBD	Spanin, inner membrane subunit OS=Escherichia phage lambda OX=10710 GN=Rz PE=1 SV=1	64.9	_	_	_	K14744	rzpD
lcl|AE014075.1_prot_AAN79907.1_1390	50		QBZ07759.1	hypothetical protein C7X15_10920 [Escherichia coli O18:H1]	100	_	_	_	_	_	_	_	_
lcl|AE014075.1_prot_AAN79908.1_1391	186		KXG97406.1	phage regulatory protein, Rha family [Escherichia coli]	100	sp|P21417|Y23K_BPP22	Uncharacterized 22.8 kDa protein in gp15-gp3 intergenic region OS=Salmonella phage P22 OX=10754 PE=4 SV=1	35.9	_	COG3646	S	_	_
lcl|AE014075.1_prot_AAN79909.1_1392	141	ydfO]	KXG97404.1	hypothetical protein HMPREF3041_01584 [Escherichia coli]	100	sp|P76156|YDFO_ECOLI	Uncharacterized protein YdfO OS=Escherichia coli (strain K12) OX=83333 GN=ydfO PE=1 SV=2	96.3	_	COG5562	E	_	_
lcl|AE014075.1_prot_AAN80027.1_1510	46		RIB43184.1	YlcG family protein, partial [Escherichia coli]	100	sp|Q47272|YLCG_ECOLI	Uncharacterized protein YlcG OS=Escherichia coli (strain K12) OX=83333 GN=ylcG PE=1 SV=1	95.7	_	_	_	_	_
lcl|AE014075.1_prot_AAN80028.1_1511	132	ybcQ]	AER88892.1	lambdoid prophage DLP12 antitermination protein [Escherichia coli str. 'clone D i14']	100	sp|Q47274|REQ1_ECOLI	Prophage antitermination protein Q homolog QuuD OS=Escherichia coli (strain K12) OX=83333 GN=quuD PE=3 SV=1	96.1	GO:0003674;GO:0003676;GO:0003677;GO:0005488;GO:0008150;GO:0009987;GO:0042710;GO:0044010;GO:0044764;GO:0051704;GO:0097159;GO:1901363	_	_	_	_
lcl|AE014075.1_prot_AAN80029.1_1512	380	nmpC]	AKA89717.1	prophage-encoded outer membrane porin protein [Escherichia coli VR50]	99.2	sp|P07238|PORI_BPPA2	Outer membrane porin protein LC OS=Enterobacteria phage PA-2 OX=10738 GN=LC PE=3 SV=1	87.7	_	COG3203	M	K16076	nmpC, ompD
lcl|AE014075.1_prot_AAN80030.1_1513	71		HAC52585.1	holin,lysis protein S [Shigella sp.]	100	sp|P0A9R2|ESSD_ECOLI	Prophage lysis protein S homolog EssD OS=Escherichia coli (strain K12) OX=83333 GN=essD PE=3 SV=1	100	GO:0001906;GO:0001907;GO:0008150;GO:0016032;GO:0019048;GO:0019058;GO:0019076;GO:0031640;GO:0035821;GO:0035890;GO:0035891;GO:0039633;GO:0040011;GO:0044003;GO:0044004;GO:0044364;GO:0044403;GO:0044419;GO:0044659;GO:0044661;GO:0051701;GO:0051704;GO:0051817;GO:0051818;GO:0051883;GO:0052126;GO:0052192	_	_	_	_
lcl|AE014075.1_prot_AAN80031.1_1514	165	ybcS]	BBK46013.1	phage lysozyme [Escherichia coli O145:H28]	100	sp|P78285|LYSD_ECOLI	Lysozyme RrrD OS=Escherichia coli (strain K12) OX=83333 GN=rrrD PE=1 SV=1	98.8	GO:0001906;GO:0001907;GO:0003674;GO:0003796;GO:0003824;GO:0004553;GO:0008150;GO:0016032;GO:0016787;GO:0016798;GO:0019048;GO:0019058;GO:0019076;GO:0031640;GO:0035821;GO:0035890;GO:0035891;GO:0039633;GO:0040011;GO:0044003;GO:0044004;GO:0044364;GO:0044403;GO:0044419;GO:0044659;GO:0044661;GO:0051701;GO:0051704;GO:0051817;GO:0051818;GO:0051883;GO:0052126;GO:0052192;GO:0061783	COG3772	G	K01185	E3.2.1.17
lcl|AE014075.1_prot_AAN80032.1_1515	157		AER88896.1	putative Rz endopeptidase from lambdoid prophage [Escherichia coli str. 'clone D i14']	100	sp|P27358|SPAN1_BPP21	Spanin, inner membrane subunit OS=Enterobacteria phage P21 OX=10711 GN=Rz PE=3 SV=1	98.7	_	_	_	K14744	rzpD
lcl|AE014075.1_prot_AAN80033.1_1516	113	ybcU]	CDN81623.1	Bor protein [Escherichia coli O25b:H4-ST131]	100	sp|P26814|BOR_LAMBD	Lipoprotein bor OS=Escherichia phage lambda OX=10710 GN=bor PE=1 SV=1	92.8	_	_	_	_	_
lcl|AE014075.1_prot_AAN80034.1_1517	126		CDN81624.1	hypothetical protein EC958_1362 [Escherichia coli O25b:H4-ST131]	100	_	_	_	_	COG0810	M	K03832	tonB
lcl|AE014075.1_prot_AAN80035.1_1518	50		KGM76272.1	hypothetical protein EL80_5106 [Escherichia coli]	100	_	_	_	_	_	_	_	_
lcl|AE014075.1_prot_AAN81629.1_3102	71	cspI]	GEG42778.1	hypothetical protein ECEH2085_05037 [Escherichia coli O145:H28]	100	sp|P0A986|CSPI_ECOLI	Cold shock-like protein CspI OS=Escherichia coli (strain K12) OX=83333 GN=cspI PE=3 SV=1	100	GO:0005575;GO:0005622;GO:0005623;GO:0005737;GO:0005829;GO:0006355;GO:0006950;GO:0008150;GO:0009266;GO:0009409;GO:0009628;GO:0009889;GO:0010468;GO:0010556;GO:0019219;GO:0019222;GO:0031323;GO:0031326;GO:0044424;GO:0044444;GO:0044464;GO:0050789;GO:0050794;GO:0050896;GO:0051171;GO:0051252;GO:0060255;GO:0065007;GO:0080090;GO:1903506;GO:2000112;GO:2001141	COG1278	K	K03704	cspA
lcl|AE014075.1_prot_AAN81630.1_3103	52		AAN81630.1	Hypothetical protein c3178 [Escherichia coli CFT073]	100	_	_	_	_	_	_	_	_
lcl|AE014075.1_prot_AAN81631.1_3104	165	ydfP]	GDT22846.1	Rz-like protein [Escherichia coli]	100	sp|P76158|RZPQ_ECOLI	Uncharacterized protein RzpQ OS=Escherichia coli (strain K12) OX=83333 GN=rzpQ PE=3 SV=1	89.7	_	_	_	_	_
lcl|AE014075.1_prot_AAN81632.1_3105	177		GEI20653.1	phage endolysin [Escherichia coli O145:H25]	100	sp|P76159|LYSQ_ECOLI	Probable prophage lysozyme OS=Escherichia coli (strain K12) OX=83333 GN=rrrQ PE=3 SV=1	93.2	_	COG3772	G	K01185	E3.2.1.17
lcl|AE014075.1_prot_AAN81633.1_3106	190		CRL88691.1	conserved hypothetical protein [Escherichia coli]	100	sp|P76160|YDFR_ECOLI	Uncharacterized protein YdfR OS=Escherichia coli (strain K12) OX=83333 GN=ydfR PE=1 SV=1	83.3	_	_	_	_	_
lcl|AE014075.1_prot_AAN81634.1_3107	71		NAC13530.1	holin [Escherichia coli]	98.6	sp|P77237|ESSQ_ECOLI	Prophage lysis protein S homolog EssQ OS=Escherichia coli (strain K12) OX=83333 GN=essQ PE=3 SV=2	95.8	_	_	_	_	_
lcl|AE014075.1_prot_AAN81635.1_3108	43		OSK16650.1	hypothetical protein EAMG_02674 [Escherichia coli M056]	100	_	_	_	_	_	_	_	_
lcl|AE014075.1_prot_AAN81636.1_3109	71	cspB]	GEI20660.1	cold shock protein [Escherichia coli O145:H25]	98.6	sp|P36995|CSPB_ECOLI	Cold shock-like protein CspB OS=Escherichia coli (strain K12) OX=83333 GN=cspB PE=1 SV=1	97.2	GO:0001072;GO:0003674;GO:0003676;GO:0003677;GO:0003697;GO:0003723;GO:0003727;GO:0005488;GO:0005515;GO:0005575;GO:0005622;GO:0005623;GO:0005737;GO:0005829;GO:0006139;GO:0006351;GO:0006355;GO:0006725;GO:0006807;GO:0006950;GO:0008143;GO:0008150;GO:0008152;GO:0009058;GO:0009059;GO:0009266;GO:0009409;GO:0009628;GO:0009889;GO:0009890;GO:0009892;GO:0009987;GO:0010467;GO:0010468;GO:0010556;GO:0010558;GO:…	COG1278	K	K03704	cspA
lcl|AE014075.1_prot_AAN81637.1_3110	70	cspF]	HBV26740.1	cold-shock protein CspF [Shigella sp.]	100	sp|P0A976|CSPF_ECOLI	Cold shock-like protein CspF OS=Escherichia coli (strain K12) OX=83333 GN=cspF PE=3 SV=1	100	_	COG1278	K	_	_
